# Supplementary material for: Chronic intake of high dietary sucrose induces sexually dimorphic metabolic adaptations in mouse liver and adipose tissue
Source: Nat Commun. 2022 Oct 13;13:6062. doi: 10.1038/s41467-022-33840-6 (PMC9561177; doi:10.1038/s41467-022-33840-6)
Supplement: Supplementary file 4 — Supplementary Data 2 [file 41467_2022_33840_MOESM4_ESM.csv]

Gene	baseMean	log2FoldChange	lfcSE	stat	pvalue	padj	comparison
Gnai3	1369.844208	0.129281839	0.083572881	1.546935286	0.121878851	0.32356481	female
Pbsn	0						female
Cdc45	116.1057045	0.173962206	0.153104387	1.136232665	0.255859203	0.48905919	female
H19	533.271458	-1.154583633	0.899489415	-1.283598911	0.199282331	0.425807677	female
Scml2	13.50128748	0.014824759	0.315261675	0.047023662	0.962494369	0.983536701	female
Apoh	13.16623106	-1.924442596	1.005282999	-1.914329197	0.055578106	0.207818236	female
Narf	506.1259822	0.194130333	0.099617117	1.948764819	0.051323517	0.197942028	female
Cav2	4044.982989	-0.21586621	0.237043358	-0.91066129	0.362473866	0.593071221	female
Klf6	1990.042775	-0.088872188	0.172025921	-0.51662091	0.605420816	0.780057194	female
Scmh1	419.7927261	-0.130037462	0.102592479	-1.267514572	0.204971356	0.432988371	female
Cox5a	1312.457733	0.935765626	0.24010844	3.897262531	9.72861e-05	0.002442978	female
Tbx2	263.0694524	-0.825942893	0.215214667	-3.837763029	0.00012416	0.002921201	female
Tbx4	1.809566181	0.043981497	1.207350286	0.036428117	0.970940995		female
Zfy2	0						female
Ngfr	104.2361117	-0.826836894	0.438301923	-1.886455091	0.059233655	0.215621354	female
Wnt3	1.531813116	2.414974625	1.710648909	1.41173014	0.158029435		female
Wnt9a	79.79654969	-0.421736252	0.228042917	-1.849372289	0.064404074	0.226635395	female
Fer	256.1994546	-0.134226372	0.174721596	-0.768229999	0.442350554	0.657065983	female
Xpo6	1192.457583	0.006778185	0.150036138	0.045177014	0.963966216	0.98442916	female
Tfe3	916.9598348	0.119957141	0.098630958	1.216221995	0.223900367	0.45519602	female
Axin2	475.398007	0.419776536	0.140595049	2.985713506	0.002829176	0.028339814	female
Brat1	588.057684	-0.080563856	0.102003657	-0.789813413	0.429636745	0.648088896	female
Gna12	1494.046598	-0.270179807	0.076371384	-3.537709995	0.000403613	0.006844574	female
Slc22a18	165.55836	-0.680683481	0.176429096	-3.858113523	0.000114266	0.002774089	female
Itgb2l	7.614876476	-1.384672294	0.445080563	-3.111059909	0.001864171	0.020830631	female
Igsf5	35.2987353	-0.849347462	0.351164249	-2.418661533	0.015577727	0.091711676	female
Pih1d2	14.87885061	-0.497746881	0.279945516	-1.778013411	0.075401652	0.247944574	female
Dlat	6076.294475	0.864427666	0.260663584	3.316257893	0.000912316	0.012484797	female
Sdhd	3525.588363	0.653877581	0.225384923	2.901159362	0.003717848	0.034448034	female
Fgf23	0.779961135	1.768443228	1.560742391	1.133078231	0.257181402		female
Fgf6	0.060428905	0.460003517	3.06038251	0.150309158	0.880520708		female
Ccnd2	4977.682244	0.256867168	0.147392854	1.742738271	0.081379343	0.258350721	female
Gpr107	1054.259639	-0.093865618	0.052479076	-1.788629399	0.07367452	0.244769315	female
Nalcn	12.90516493	-0.650309184	0.479304922	-1.356775519	0.174852548	0.395670509	female
Btbd17	8.238642605	-0.570234473	0.432026791	-1.31990535	0.186866621	0.410491313	female
Slfn4	47.98734124	-0.928888908	0.599377591	-1.549755816	0.121200136	0.322606243	female
Th	0.270512508	-0.635482718	2.693162059	-0.235961559	0.8134625		female
Ins2	0						female
Scnn1g	41.08980091	-1.294891272	0.589512221	-2.196546951	0.028052818	0.134425577	female
Drp2	87.94587435	-0.884172148	0.378966898	-2.333111817	0.019642277	0.106996565	female
Tspan32	288.8257489	1.011909121	0.811618387	1.246779443	0.21247838	0.441801327	female
Lhx2	5.002287867	0.120067964	0.884145574	0.135801125	0.891978502	0.94701268	female
Clec2g	5.802096658	1.352000599	0.806046465	1.677323403	0.093479259	0.279628441	female
Gmpr	185.5799694	0.243187947	0.224993708	1.080865543	0.279756928	0.512551253	female
Glra1	7.551366575	-1.404709299	0.466164312	-3.013335133	0.002583934	0.026493079	female
Mid2	415.5093896	-0.027374588	0.165024333	-0.165882134	0.868249708	0.934350154	female
Trim25	1549.899838	-0.024294649	0.111184579	-0.21850736	0.827033825	0.913349323	female
Dgke	478.6668131	0.280360831	0.096319094	2.910750294	0.00360562	0.033731862	female
Scpep1	1039.587257	0.043475769	0.095008316	0.457599614	0.647240121	0.808596778	female
Mnt	672.2039836	-0.241322258	0.149578039	-1.613353533	0.106667722	0.301281582	female
Itgb2	778.6362157	0.895282892	0.627857943	1.425932255	0.153887898	0.3698053	female
Hddc2	187.6182676	0.243171453	0.122303328	1.988265222	0.046782365	0.186405496	female
Tpd52l1	42.33113392	-0.438886374	0.3310739	-1.325644742	0.184957399	0.408358738	female
Pemt	187.5022931	0.046476366	0.195553359	0.237665906	0.812140229	0.906726244	female
Cdh1	1750.419023	-0.758936922	0.208565861	-3.638835801	0.000273873	0.005231639	female
Cdh4	10.69803951	-0.147373458	0.547435066	-0.269207193	0.787770245	0.894312475	female
Ckmt1	98.43509454	-1.03043115	0.251713959	-4.093659145	4.24618e-05	0.001291589	female
Bcl6b	172.8644345	0.186088761	0.200604508	0.927639973	0.353594356	0.584823886	female
Clec10a	660.2413544	-0.183997433	0.242002832	-0.760311073	0.447068665	0.660752018	female
Alox12	74.7358884	-0.549426072	0.251355198	-2.185855216	0.0288262	0.137053772	female
Arvcf	315.7648165	-0.64095042	0.186361187	-3.439291358	0.000583239	0.009057653	female
Comt	8100.091287	1.062834255	0.281064761	3.781456806	0.000155913	0.003473555	female
Rtca	278.9221977	0.366606223	0.122711702	2.987540863	0.002812317	0.028217325	female
Dbt	1398.209904	-0.021909589	0.167195964	-0.131041373	0.895742578	0.948775838	female
Dazap2	2746.869016	0.116982582	0.084069626	1.391496405	0.164074949	0.38272989	female
Mcts1	520.4421348	0.394971278	0.102196201	3.864833273	0.000111165	0.002716857	female
Rem1	79.44489883	-0.304122675	0.129345743	-2.351238383	0.018711042	0.103855292	female
Rnf17	7.9946185	0.799079561	0.431209355	1.853112766	0.063866197	0.225567611	female
Trappc10	1093.396473	-0.046775288	0.057023477	-0.820281222	0.412055809	0.634500694	female
Ccm2	1328.849473	0.174863156	0.163240772	1.071197797	0.284080502	0.517310056	female
Wap	0.37210068	0.812767313	1.804049861	0.450523752	0.652332831		female
Tbrg4	914.3145706	0.255298566	0.16163509	1.579474896	0.11422717	0.313399888	female
Tmprss2	822.0115098	-0.837554184	0.350367638	-2.390500988	0.016825404	0.0968672	female
Mx1	132.221171	0.899251049	0.448352461	2.005678852	0.044890523	0.181228354	female
Fap	270.0974563	-0.409755673	0.21149103	-1.93746124	0.052688987	0.201255196	female
Gcg	0.444120766	-0.997893913	3.04157391	-0.328084716	0.74284761		female
Ndufa9	3269.587581	0.51460164	0.204814452	2.512526016	0.011987027	0.077405452	female
Egfl6	5.473065726	-1.644217846	0.513011295	-3.205032448	0.001350473	0.016658562	female
Lck	1102.812451	1.226219189	1.046143073	1.172133354	0.24114352	0.473361223	female
Tssk3	2.333518945	-0.426481165	0.653550773	-0.652560112	0.514039908		female
Cttnbp2	37.59133391	-0.589071567	0.252974969	-2.328576493	0.019881513	0.107817838	female
Galnt1	1524.118561	0.316373531	0.070890813	4.462828358	8.08848e-06	0.000366004	female
Myf5	0.071550492	-0.261335558	3.06038251	-0.085393103	0.931948876		female
Mkrn2	382.4568722	0.144512707	0.115876872	1.247122953	0.212352418	0.44169013	female
Pparg	3723.334201	-0.041579468	0.211152237	-0.196917012	0.843892481	0.922839115	female
Raf1	2242.124142	-0.082467816	0.093695593	-0.880167495	0.37876858	0.606168993	female
1-Sep	1046.526654	0.941696002	0.902872569	1.042999904	0.296948337	0.530283536	female
Pdgfb	828.5805583	-0.61626669	0.147641518	-4.174074453	2.992e-05	0.000983754	female
Acvrl1	532.9491699	-0.146771451	0.124237657	-1.181376524	0.23745318	0.469825119	female
Grasp	226.1939914	-0.508097855	0.111501933	-4.556852452	5.19259e-06	0.000265156	female
Acvr1b	902.2588576	0.099544069	0.173121534	0.574995303	0.565294473	0.751191994	female
Tom1l2	1497.358493	-0.123965643	0.105150749	-1.178932574	0.238425026	0.470848859	female
Gpa33	7.576916124	-0.428837077	0.543694666	-0.788746153	0.430260387	0.648708465	female
Zfp385a	1080.661241	-0.33611762	0.188683289	-1.781385211	0.074849543	0.247114152	female
Itga5	438.084933	-0.267283178	0.144436515	-1.85052359	0.064238121	0.226364106	female
Gabra2	0.310813155	1.170271555	2.155890651	0.542825098	0.587250231		female
Wdr77	576.4966386	0.07831134	0.099250172	0.78902977	0.430094607	0.648565496	female
Adora3	6.723399858	-0.082059007	0.447542746	-0.183354569	0.85451982	0.927881814	female
Atp5f1	4827.939118	0.474144181	0.175402893	2.70317195	0.006868121	0.052932594	female
Sox9	802.3432191	-1.091065565	0.284486802	-3.835206265	0.000125459	0.002944179	female
Hnrnpd	1236.364466	0.332328118	0.173866582	1.911397317	0.055953541	0.208494374	female
Dynlt1c	78.95796785	-0.046767631	0.176216762	-0.265398308	0.79070264	0.895646258	female
C1d	556.8091597	-0.031353587	0.109872476	-0.28536343	0.775365722	0.887680068	female
Gm2a	4737.799618	-0.137642641	0.144930144	-0.949717135	0.342256001	0.573911398	female
Krit1	490.2452441	0.414786041	0.126372872	3.282239579	0.001029861	0.013642668	female
Clcn4-2	1723.095452	0.014031601	0.115395183	0.121596068	0.903218927	0.952838895	female
Vmn2r88	0						female
Grm6	11.04598626	1.373811961	1.744520331	0.787501261	0.43098849	0.649326725	female
Sema4f	91.45960114	0.479828257	0.638206483	0.751838582	0.452148137	0.664340145	female
Hk2	4121.042804	0.61492667	0.274712367	2.238438248	0.02519249	0.125488804	female
Myo18a	2240.146753	-0.304829319	0.077409514	-3.937879256	8.22049e-05	0.002151532	female
Sez6	20.20361698	-0.16157211	0.402073983	-0.401846716	0.687796839	0.834084182	female
Haao	164.8715641	0.755560717	0.880843964	0.857769081	0.391019986	0.61702515	female
Cd52	1039.281857	1.390014445	0.863737332	1.609302265	0.107550264	0.302947053	female
Abhd15	378.9916659	-0.395276777	0.220749565	-1.790611805	0.073355611	0.244308316	female
Hoxb6	199.1356831	0.080083601	0.228606967	0.350311288	0.726105095	0.857060851	female
Loxl3	145.4718498	-0.441894134	0.161909929	-2.729259026	0.006347682	0.050169468	female
Tcl1b5	0						female
Btn1a1	359.8236656	-1.020095919	0.542303717	-1.881041722	0.059966244	0.217464033	female
Kat2b	1335.41512	-0.158652026	0.112959367	-1.404505263	0.160168446	0.378201932	female
Rab5b	2141.522881	0.141677961	0.111292449	1.273024022	0.203009518	0.430187626	female
Cryba1	0.642632353	-1.179982511	2.080613765	-0.567131935	0.570624547		female
Dnmt3l	44.71399519	0.866450369	0.430602277	2.012182507	0.044200702	0.179403426	female
Aire	20.58995321	0.616147943	0.864641247	0.712605309	0.476090025	0.683463022	female
Icosl	523.8021735	0.850897348	0.66096275	1.287360517	0.197968659	0.424125755	female
Spg7	1646.390938	0.243441812	0.128928375	1.888194211	0.058999883	0.215027284	female
Sult5a1	57.89198628	-0.494460679	0.310597693	-1.591965073	0.111392553	0.309029114	female
Rpl13	13910.41006	-0.154545334	0.236137888	-0.654470721	0.512808585	0.71073948	female
Chmp1a	2094.380853	-0.130199701	0.082278662	-1.582423654	0.113552888	0.312342301	female
Rpa1	989.687283	0.372282745	0.158837603	2.343794785	0.019088671	0.104887284	female
Serpinf1	2249.612596	0.046867272	0.331762478	0.141267547	0.887658586	0.945260477	female
Tubgcp3	584.2989702	0.134047438	0.109879219	1.219952595	0.222482846	0.453676398	female
Oprm1	1.345401594	0.424435509	1.568963451	0.270519692	0.78676047		female
Polr3d	302.506815	0.101193754	0.088522998	1.143135197	0.252982463	0.485590891	female
Tcf7	1331.729574	1.398458121	1.033187104	1.353538111	0.175883783	0.39684775	female
Ddx3x	5824.049414	0.266698279	0.083323116	3.200771772	0.0013706	0.016849998	female
Il12rb1	45.32006317	1.013154273	0.714482044	1.418026221	0.15618311	0.372595255	female
Slc5a5	2068.301259	-0.899052798	0.45970117	-1.955733106	0.050496603	0.195928991	female
Kcnn3	10.0895607	-1.015173734	0.624548501	-1.625452197	0.104066242	0.297314151	female
Usp32	655.5083873	0.162630371	0.097653105	1.665388629	0.095835246	0.283443479	female
Car4	550.5517403	-0.132354544	0.234740457	-0.563833547	0.572867419	0.757121155	female
Txnrd3	304.1604546	0.036633217	0.148432883	0.246799873	0.805063109	0.903173037	female
Fasl	5.869915092	1.047542971	0.553897116	1.891223012	0.058594581	0.214280644	female
Znf512b	827.0652066	-0.166225917	0.104923785	-1.584253909	0.11313595	0.311857404	female
Dnajc5	2164.651338	0.125257946	0.06396479	1.958232752	0.050202708	0.195187735	female
Tpd52l2	1103.782655	0.095465794	0.099501411	0.959441611	0.337336321	0.569464486	female
Fmr1	3852.325248	0.142421597	0.394988634	0.360571381	0.718419886	0.851990525	female
Bcl11a	195.8257671	0.707078507	0.759260672	0.931272398	0.351712676	0.583294877	female
Il4	20.61760005	0.025767207	0.261833602	0.098410621	0.921606241	0.963949892	female
Pxmp4	1884.455301	0.045962932	0.173425316	0.265030121	0.790986258	0.895745511	female
Dlg3	392.4851391	-0.314526134	0.126729297	-2.481873901	0.013069352	0.081822197	female
Gnb1l	94.17504836	-0.122217453	0.145336996	-0.840924586	0.400390184	0.624550013	female
Dbh	0.327301734	0.792017607	2.678169488	0.29573095	0.767435559		female
Mmp11	244.4788709	-0.066573361	0.23318526	-0.28549558	0.77526449	0.887680068	female
Smarcb1	997.7487193	0.249813953	0.059633659	4.1891435	2.80009e-05	0.000951459	female
Vpreb3	37.20487424	1.044038667	1.035097944	1.008637562	0.313148486	0.545488191	female
Hip1r	1379.828559	-0.099870787	0.190980419	-0.522937314	0.601017877	0.777170323	female
Nsun5	225.357843	0.130381711	0.118080087	1.104180338	0.269514917	0.502972358	female
Top1mt	251.6168481	0.181244863	0.12859652	1.409407212	0.158714793	0.376300404	female
Hoxa10	220.5753079	0.34920389	0.228853938	1.52588106	0.127039488	0.331063277	female
Hoxa4	43.92184832	0.01996336	0.317577071	0.062861466	0.94987682	0.977191792	female
Snrpn	574.0434543	0.516046973	0.219538903	2.350594664	0.018743439	0.103864448	female
Mmp14	3363.316691	-0.527996167	0.181458274	-2.909738726	0.00361731	0.033769816	female
Slc7a7	118.6958006	0.064278052	0.182284997	0.352623933	0.724370393	0.856214609	female
Oxa1l	1231.042372	0.097239902	0.125571807	0.774376862	0.438707962	0.654268254	female
Heatr6	489.6501942	-0.032387696	0.128495016	-0.252054101	0.800999247	0.90119147	female
Ccl3	4.548287047	1.193740524	0.577427607	2.06734231	0.03870191	0.164959109	female
Wfdc18	787.2922234	-0.238482899	0.434775294	-0.548519896	0.583334972	0.764605049	female
Icam4	0						female
Ilf2	808.9095135	0.161435816	0.099546694	1.621709463	0.104865572	0.298652051	female
Chtop	2340.323564	0.123430223	0.101461117	1.216527351	0.223784098	0.455060857	female
Snapin	1069.050072	0.262750579	0.098397638	2.670293563	0.007578496	0.056528396	female
S100a4	255.5892791	0.500600164	0.363562539	1.376929991	0.168533894	0.388981567	female
S100a3	4.439834598	0.167884819	0.723800896	0.231948897	0.816577706	0.908706959	female
S100a5	0.173628988	-0.996709807	3.059487742	-0.325776696	0.744593312		female
S100a6	1959.141119	0.100672107	0.215995603	0.466084057	0.641155335	0.804403313	female
Scn4a	144.3878196	-1.270835061	1.086982624	-1.16914018	0.242347158	0.474804271	female
Icam2	232.8625484	0.693657174	0.327934099	2.115233446	0.034410056	0.153651741	female
Mapk7	546.375288	-0.375753344	0.170232712	-2.207292238	0.027293649	0.132173563	female
Epn2	1032.335015	-0.05703903	0.17279042	-0.330105282	0.741320412	0.866335003	female
B9d1	99.49281424	-0.330940162	0.13353894	-2.478229654	0.013203613	0.082324436	female
Sec24b	1676.490342	-0.256499297	0.121851424	-2.10501682	0.035289844	0.156068901	female
N4bp3	354.923825	-0.547456749	0.151111222	-3.6228729	0.000291349	0.00543679	female
Rmnd5b	497.2271954	0.017866893	0.164127706	0.108859702	0.91331377	0.959115868	female
Nhp2	795.1673802	0.181814304	0.133233947	1.364624462	0.172371112	0.392809313	female
Vps9d1	567.5670502	-0.270252134	0.121062884	-2.232328572	0.025593255	0.126803794	female
Zfp276	374.0205892	-0.149272865	0.134711904	-1.10808964	0.267823105	0.501189715	female
C1ql4	0.428413575	1.7070277	1.509777643	1.130648415	0.258203101		female
Mfsd10	470.6454931	-0.320514782	0.149623345	-2.142144209	0.032181879	0.146712453	female
Luzp1	811.7276957	0.033079418	0.174699202	0.18935071	0.849817953	0.925682191	female
Slc13a2	21.82691089	-1.016326078	0.502577221	-2.022228696	0.043152731	0.176774749	female
Kctd10	426.3083921	0.074102008	0.140400012	0.527792032	0.597643688	0.774859877	female
Poldip2	2090.380667	0.335296112	0.196646189	1.705073023	0.088180806	0.270657038	female
Sebox	0.430256472	1.100421987	2.103186782	0.523216481	0.600823613		female
Ift20	813.2179339	-0.045910539	0.125368093	-0.366205927	0.71421142	0.849755871	female
Col6a1	3762.252611	-0.480737732	0.277618886	-1.731646352	0.083336548	0.262303378	female
Pcbp3	148.9066986	0.019202312	0.143047776	0.134237056	0.893215124	0.947314828	female
Lgals9	1132.923539	0.173676365	0.173851108	0.998994869	0.317797177	0.549832549	female
Araf	2077.997042	-0.111100855	0.069661104	-1.594876456	0.110739866	0.308274019	female
Cfp	888.8419263	-0.080443191	0.180155452	-0.446520992	0.655220953	0.813839804	female
Timp1	38.00072926	-0.439542423	0.271297768	-1.620147584	0.105200578	0.299047079	female
Uxt	138.5433193	0.616222594	0.182128215	3.383454863	0.0007158	0.010559587	female
Cnnm3	854.8398184	-0.106980535	0.122196215	-0.875481578	0.381311929	0.607725382	female
Lman2l	1368.938361	-0.106600981	0.134354166	-0.793432645	0.427525798	0.646879582	female
Mcm3ap	784.9806904	0.091867264	0.100601806	0.913177083	0.361149415	0.591592797	female
Pcnt	622.9508184	0.04163453	0.165118395	0.252149558	0.800925466	0.90119147	female
Ftcd	6.319005993	-1.16675343	0.967552011	-1.205881872	0.227863041	0.459762645	female
Mxd1	612.8639186	0.187727578	0.28316111	0.662970909	0.507349186	0.707301949	female
Gmcl1	412.0557682	0.051467251	0.087934082	0.585293548	0.558350353	0.746166636	female
Snrnp27	633.4123853	0.183971831	0.177349343	1.037341486	0.299576738	0.532843194	female
Oas1c	103.5822419	0.325664482	0.271324714	1.200275779	0.230032253	0.461948551	female
Oas1h	2.741562206	-1.689757075	0.725068572	-2.330478993	0.019780849	0.107591104	female
Ocrl	440.6550141	-0.035684012	0.104593686	-0.341167934	0.732977162	0.860766717	female
Calm1	6671.997079	0.363830292	0.095859472	3.795454804	0.000147373	0.003342589	female
Agpat3	5105.962657	0.225996206	0.171338647	1.319003098	0.187168077	0.410906643	female
Slc26a3	1.084101936	2.659034167	1.700216377	1.563938686	0.117831968		female
Sema6b	1355.702144	-0.7967711	0.193754388	-4.11227384	3.91781e-05	0.001200216	female
Uhrf1	177.0775047	0.553048382	0.495683258	1.115729397	0.264537983	0.497379294	female
Dpp9	842.196383	-0.2480341	0.107014554	-2.317760447	0.020462344	0.109988858	female
Ramp2	521.2904252	-0.405940994	0.167716084	-2.420405862	0.015503193	0.091457187	female
Lsr	159.7899925	-0.735202715	0.192228213	-3.824634799	0.000130966	0.003053815	female
Gramd1a	2384.676841	0.21402174	0.339224196	0.630915312	0.528095899	0.722987314	female
Hpn	179.6675964	-1.104279961	0.166806575	-6.620122493	3.59e-11	1.49e-08	female
Gabrg1	0						female
Ckb	765.2456585	-0.572705266	0.157798868	-3.629336976	0.00028415	0.005344185	female
Sp1	1280.137791	0.095313963	0.105164803	0.906329493	0.364761479	0.5948443	female
Itgb7	1227.290384	1.105582081	0.890437124	1.241617236	0.214377819	0.444165336	female
Myg1	459.2995237	-0.144513967	0.107364519	-1.346012336	0.178298538	0.399886588	female
Rarg	1206.400228	-0.426175165	0.087031838	-4.896773095	9.74e-07	7.0395e-05	female
Pfdn5	2089.553286	0.133774665	0.134078289	0.997735476	0.318407646	0.550223099	female
Efnb2	295.1875128	-0.15774775	0.194431206	-0.81132938	0.417176542	0.638513427	female
Rrp15	218.5899637	0.103104187	0.127349593	0.809615358	0.418161278	0.639088679	female
Rnd2	145.3286494	-0.322376171	0.163219228	-1.975111483	0.048255498	0.190366586	female
Srr	291.3566965	0.215990797	0.171120284	1.262216213	0.206870996	0.435057365	female
Sync	12.33200397	-0.016314851	0.328510071	-0.049663169	0.960390807	0.982204439	female
Fndc5	48.27209137	-1.782637745	0.416615353	-4.278857544	1.87855e-05	0.000692375	female
Acp5	6281.00285	-0.271069032	0.180718585	-1.499951057	0.133627081	0.340987809	female
Cnn1	402.5822511	-0.941499282	0.266569419	-3.531910316	0.000412569	0.006964154	female
Fbxo9	945.8181769	0.240560424	0.150987154	1.593250935	0.111103909	0.308727963	female
Ccdc132	415.8397177	-0.024640539	0.102380028	-0.240677207	0.809805306	0.905424218	female
Hars	856.5659126	0.222635513	0.06935805	3.209944823	0.001327605	0.016465359	female
Zmat2	1457.790075	0.120747062	0.117158778	1.030627536	0.302715518	0.535270796	female
Ube2c	80.57946413	0.171878638	0.392262639	0.43817234	0.661261358	0.817620486	female
Smg5	1171.529657	0.088435465	0.104078128	0.849702692	0.395490401	0.620482898	female
Cct3	2173.941287	0.031551232	0.083037118	0.3799654	0.703971099	0.844940953	female
Rhbg	68.02208483	-2.479109166	0.262523044	-9.443396393	3.61e-21	1.1e-17	female
0610031J06Rik	1510.164588	0.154175821	0.10078538	1.529743911	0.12608013	0.329678605	female
Mef2d	2072.195118	0.204758299	0.133316266	1.535883843	0.124566871	0.327441461	female
Tmem79	422.7857993	0.833716769	0.314160372	2.653793552	0.007959251	0.058370633	female
Snd1	2084.378085	-0.129571516	0.085031165	-1.523812078	0.127555662	0.331960395	female
Col18a1	2337.451402	-0.251115278	0.22859149	-1.098532926	0.271971848	0.505433771	female
Slc19a1	741.002707	0.283345244	0.178316453	1.58900225	0.112059885	0.309951392	female
Kpnb1	2979.268694	0.111013885	0.072666799	1.527711239	0.126584248	0.330347844	female
Npepps	1803.443939	-0.094723507	0.12491134	-0.758325919	0.448255894	0.661385473	female
Tbx21	67.74759521	0.886816098	0.34755719	2.551568844	0.010723914	0.072048461	female
Mrpl10	821.6152468	0.302986661	0.153601911	1.972544869	0.04854744	0.191151095	female
Cyp51	818.5731626	0.59793109	0.194873243	3.068307785	0.002152748	0.023163261	female
Tcf25	4719.363541	-0.019796612	0.070477055	-0.280894433	0.778791371	0.889428691	female
Tubb6	468.7250146	-0.489247737	0.1314323	-3.722431533	0.000197313	0.004150848	female
Def8	755.9157486	-0.19167908	0.131923863	-1.452952299	0.146236999	0.358263009	female
Meox1	102.3033947	0.457158014	0.322838916	1.416056092	0.156759082	0.37333413	female
Sost	0.355050252	0.460013533	2.104204918	0.218616319	0.82694894		female
Nkx2-1	0						female
Pax9	1.508662857	-0.656081046	1.000371936	-0.655837116	0.511928932		female
Irx2	1093.754182	-1.053112459	0.246419234	-4.273661768	1.92289e-05	0.000701643	female
Col1a1	11935.06209	-0.777550122	0.287381517	-2.705637196	0.006817348	0.052696804	female
Itga3	547.3697997	-0.511461356	0.160627743	-3.184140845	0.001451844	0.017530483	female
Sgca	10.04416496	-0.747555179	0.677860948	-1.102814938	0.27010754	0.503603869	female
Dlx3	25.38751987	-0.636178269	0.378278081	-1.681774073	0.092612658	0.278308563	female
Foxm1	54.79645986	0.561477226	0.356378776	1.575506913	0.115139484	0.31452501	female
Itfg2	330.7181403	0.002229103	0.100406851	0.022200707	0.982287854	0.991616084	female
Nrip2	46.71202824	-0.01176406	0.274330531	-0.042882796	0.965794963	0.985030188	female
Tulp3	284.4394817	-0.503807123	0.124266101	-4.054260309	5.02932e-05	0.001466363	female
Gtf2h4	323.192464	-0.14056835	0.087687675	-1.603057097	0.108922049	0.30516536	female
Tubb5	4415.268345	0.071870301	0.224642598	0.319931756	0.749020064	0.871501433	female
Ell2	807.8110928	0.170202066	0.181797743	0.936216606	0.349161675	0.580882311	female
Jup	3129.498663	-0.763901487	0.19176083	-3.983615881	6.78746e-05	0.001857507	female
Fkbp10	301.4358448	-0.525715491	0.152524632	-3.446757979	0.000567357	0.008902872	female
Klhl10	11.65898406	-0.14008821	0.304685857	-0.459779168	0.645674737	0.807728943	female
Mnx1	0						female
Nom1	577.9171008	0.100635197	0.059408798	1.693944347	0.090275859	0.274672652	female
Ergic1	2374.61713	0.236903617	0.200683622	1.180483064	0.237808142	0.46988442	female
Tnk1	172.5733	-0.975218295	0.194416537	-5.016128295	5.27e-07	4.38105e-05	female
Acap1	1099.386718	1.157483538	1.010718818	1.14520826	0.252122898	0.484676847	female
Tcea3	115.3226391	-0.513516075	0.372141988	-1.379892867	0.167619633	0.387684023	female
Csn3	830.8154798	-0.478308763	0.332797531	-1.437236516	0.1506508	0.364827	female
Ifrd1	1167.796017	-0.079405899	0.151894753	-0.522769202	0.601134874	0.777170323	female
Stk38l	539.2676597	0.319241288	0.131998405	2.418523837	0.015583624	0.091711676	female
Brpf1	864.6427569	-0.077194584	0.099146344	-0.778592338	0.436219894	0.652449185	female
Akr1b3	2438.399724	0.04520318	0.114453255	0.394948832	0.692880651	0.837457929	female
Hoxc13	0.12469598	0.099334824	3.06038251	0.032458303	0.974106567		female
Hoxc11	6.075938759	-0.255766094	0.729655951	-0.350529717	0.725941192	0.856963124	female
Hoxc8	1842.738781	0.097078596	0.199594296	0.48637961	0.626698045	0.794884268	female
Hoxc6	561.3044116	0.088321307	0.187685937	0.470580312	0.63794047	0.802239028	female
Gstt1	749.2609866	-0.163435535	0.166432234	-0.981994482	0.326102567	0.558520649	female
Gstt3	236.5007522	-0.753710155	0.151629387	-4.970739316	6.67e-07	5.25564e-05	female
Ddt	27.80981925	-0.019256276	0.237233886	-0.081170008	0.935306751	0.97028389	female
Tat	7.635802418	-4.016171629	1.337140802	-3.003551776	0.002668481	0.027176885	female
Marveld3	167.6878872	-0.879339607	0.180197309	-4.879870928	1.06155e-06	7.5218e-05	female
Ddx18	669.1979524	-0.052623563	0.114615958	-0.459129463	0.6461412	0.807941675	female
Ubl3	2249.385412	0.107781689	0.113372654	0.950685068	0.341764271	0.573429244	female
Gramd3	514.376803	0.642383061	0.358770179	1.79051409	0.073371304	0.244308316	female
Eef1e1	255.4303623	0.326338995	0.12790981	2.551321084	0.010731541	0.072073217	female
Akt1	3088.988338	-0.34181767	0.132913729	-2.571725824	0.0101193	0.069078012	female
Cldn15	421.7370179	0.18948397	0.242462455	0.781498192	0.43450954	0.651433656	female
Il16	380.7349909	1.013264282	0.638559757	1.586796334	0.112558779	0.310673052	female
Tcirg1	1259.52085	-0.272384096	0.139233854	-1.956306518	0.050429057	0.195841987	female
Naglu	862.3939444	-0.163942715	0.144948374	-1.131042109	0.258037368	0.491066118	female
Coasy	2137.501267	0.243605349	0.237271228	1.026695698	0.304563776	0.537373843	female
Smo	1508.277849	-0.870148525	0.190642608	-4.564291973	5.01183e-06	0.000259192	female
Tspan33	90.17372207	0.061723437	0.395977883	0.15587597	0.876130787	0.938667203	female
Crnkl1	414.7783778	0.469348234	0.118640515	3.956053577	7.61981e-05	0.002033543	female
Rin2	1967.982455	-0.372586097	0.166899184	-2.232402149	0.025588396	0.126803794	female
Folh1	43.58310088	-0.575743058	0.708656259	-0.81244334	0.416537286	0.638122695	female
Chordc1	765.4275717	0.318167596	0.099785042	3.18852997	0.001429982	0.017335211	female
Rtcb	1628.380586	-0.043948153	0.084046855	-0.522900628	0.601043408	0.777170323	female
Pwp1	315.1346966	0.287523883	0.120512744	2.385837987	0.017040256	0.097622351	female
Fbxo7	323.8699927	-0.104599265	0.08005441	-1.306602163	0.191347862	0.415889639	female
Capns1	6407.471682	0.025287134	0.149047494	0.169658227	0.865278928	0.933596301	female
Lrp3	994.9147108	-0.653916744	0.20401229	-3.205281141	0.001349306	0.016658562	female
Dsg4	0						female
Evx2	0						female
Hoxd13	0.120893438	0.8206739	3.06038251	0.268160564	0.788575729		female
Hoxd12	0						female
Folr1	54.65210159	-0.616411626	0.411628051	-1.497496649	0.134264077	0.342183409	female
Clpb	1479.883401	0.030651366	0.206996911	0.148076441	0.882282441	0.941619786	female
7-Sep	1852.228713	0.426807298	0.097304916	4.38628712	1.15302e-05	0.000478603	female
Zdhhc4	654.195296	0.011360403	0.103407409	0.109860629	0.912519907	0.9586498	female
Rac1	4328.051336	0.042973898	0.06469231	0.664281396	0.506510226	0.706572339	female
Nup214	492.4067966	-0.029301731	0.135805491	-0.215762488	0.82917289	0.914571594	female
Aif1l	115.8668579	-0.803478124	0.202411209	-3.969533736	7.20134e-05	0.001941707	female
Cpa3	132.7818056	-0.621324966	0.289024711	-2.149729567	0.031576612	0.145238607	female
Ltbp1	823.4104131	-0.520768389	0.219380223	-2.373816481	0.017605298	0.099373321	female
Ugp2	1814.347677	0.665844425	0.192440176	3.460007357	0.000540161	0.008579215	female
Kcnh6	1.747284685	1.077987608	0.938193302	1.149003735	0.25055444		female
Trmt1	1001.744466	-0.185773676	0.122499478	-1.516526266	0.129386334	0.334947244	female
Nacc1	1466.145981	-0.114547739	0.089553978	-1.279091575	0.20086481	0.42772389	female
Nfix	4503.952826	-0.553903677	0.162797353	-3.40241206	0.000667938	0.010033347	female
Slc1a5	43872.041	-0.366388653	0.165912342	-2.208326685	0.027221508	0.131929055	female
Uba1	5168.257352	0.015515432	0.122750335	0.126398283	0.899416661	0.950638065	female
Vwf	1008.922414	-0.63465383	0.203250608	-3.122518734	0.001793107	0.020246935	female
Siae	317.8324711	-0.050748891	0.120587666	-0.420846449	0.673867211	0.82616435	female
Vsig2	119.4848541	-0.151081578	0.15289793	-0.988120491	0.323093642	0.555270215	female
Esam	766.0638533	-0.178090744	0.128382377	-1.387189954	0.165383848	0.384295193	female
Spa17	71.80268122	0.648313443	0.249087015	2.602758891	0.009247696	0.065072032	female
Fam50a	572.2672887	0.287405544	0.076516594	3.756120477	0.000172568	0.003746685	female
Emd	544.4704393	0.210192061	0.108885904	1.930388173	0.053558759	0.20305012	female
Taco1	276.0393149	0.525440974	0.169185867	3.105702517	0.001898276	0.021138157	female
Grik3	173.5892774	-0.763392391	0.269547937	-2.832121064	0.004624034	0.040215015	female
Gria3	53.67351383	0.222706714	0.247763421	0.898868416	0.368722753	0.598245145	female
Npas1	13.50766219	0.321480925	0.345481446	0.930530217	0.352096626	0.583561054	female
Sipa1l2	642.2180975	0.05286788	0.151681131	0.348546188	0.727430033	0.85761308	female
Ap4e1	237.5699237	0.196234118	0.153607756	1.277501369	0.201425297	0.428468218	female
Blvra	637.2689511	0.586444322	0.160102117	3.662939211	0.000249338	0.004895965	female
Pdzd4	77.61101107	-0.163940527	0.151133649	-1.084738756	0.278037377	0.510916275	female
Srpk3	133.3658273	1.017726877	0.843969596	1.205880972	0.227863388	0.459762645	female
Idh3g	5203.073454	0.654719928	0.230413379	2.841501359	0.004490166	0.039369173	female
Pnck	51.96171822	-0.577643359	0.183411794	-3.149434097	0.00163587	0.018915458	female
Ssr4	1367.748458	0.066934212	0.101093308	0.662103287	0.50790503	0.707326037	female
Bcap31	5105.23857	0.349944174	0.162946709	2.147598903	0.031745633	0.145563388	female
Fam98a	647.9545352	0.391314331	0.099754703	3.92276572	8.75383e-05	0.002257104	female
Ltbp2	1810.133347	-0.039496371	0.168747346	-0.23405625	0.81494131	0.907799149	female
Kmt2a	2026.567847	0.240470974	0.24738868	0.972037095	0.331032094	0.563253697	female
Ift46	589.0478892	-0.081702994	0.093572948	-0.873147589	0.382582638	0.608905173	female
Tmem25	24.80961391	-0.147809748	0.262710653	-0.562633249	0.573684647	0.757550493	female
Cd3g	488.8513178	1.570649534	1.022496049	1.536093499	0.124515451	0.32737911	female
Trappc6a	681.7515834	0.203012622	0.121101335	1.67638632	0.093662547	0.279931128	female
Supt6	2373.075725	0.009230209	0.07149233	0.129107679	0.897272446	0.94963455	female
Spag5	38.31142235	0.543146219	0.484783639	1.120388923	0.262548063	0.495625892	female
Foxn1	1.100983826	-2.192769124	1.390171798	-1.577336791	0.114718051		female
Unc119	1268.162107	0.71577426	0.19701254	3.633140605	0.000279992	0.005290839	female
Rab34	2344.637389	-0.397256586	0.205520799	-1.932926438	0.05324526	0.20228109	female
Sdf2	883.1737735	0.098599045	0.091426962	1.078446034	0.280834753	0.513445356	female
Ccne1	131.55238	0.707425424	0.238197865	2.96990665	0.002978903	0.029420485	female
Hsf2bp	7.894506543	-0.614404359	0.394765306	-1.556378813	0.11961804	0.320635981	female
Bbc3	686.6557812	-0.772523615	0.303787427	-2.542974287	0.010991332	0.0732478	female
Mybpc3	2.729865873	0.57308701	0.934597767	0.613191075	0.539750005	0.732094513	female
Psmc3	2523.115572	0.156157331	0.083202289	1.876839361	0.060540114	0.218895139	female
Acp2	997.2462814	0.108479314	0.109205001	0.993354826	0.320537068	0.552271699	female
Rapsn	28.53909011	-0.016284088	0.39844157	-0.04086945	0.967399972	0.985678235	female
Slc39a13	654.0843558	-0.021878514	0.089928987	-0.243286559	0.807783416	0.904568982	female
Celf2	4039.984727	-0.030313251	0.106227211	-0.28536239	0.775366519	0.887680068	female
Nr1h3	1795.489794	-0.352547496	0.186420286	-1.891143416	0.058605202	0.214280644	female
Ddb2	184.5068653	0.322194642	0.211317204	1.52469669	0.127334768	0.331549193	female
Spi1	522.426334	0.036004542	0.359760894	0.100079087	0.920281538	0.963627536	female
Sf3a1	792.9739375	-0.128053609	0.149562403	-0.856188495	0.391893525	0.617714214	female
Stat6	1893.687579	0.203123916	0.132285019	1.535502038	0.124660557	0.327531454	female
Clgn	1.272716702	1.191202897	0.978620619	1.217226445	0.223518071		female
Napsa	198.9166807	1.04402999	0.877446769	1.189849944	0.234105375	0.466399342	female
Vrk3	428.7512357	-0.074009868	0.182011634	-0.406621635	0.684285904	0.832186709	female
Smg9	433.2816761	-0.060238711	0.191624258	-0.314358484	0.753248784	0.874492628	female
Paxip1	442.0560363	0.000376032	0.125856421	0.002987789	0.997616093	0.998927523	female
Rmnd5a	2564.58405	0.012775813	0.120350715	0.106154855	0.915459489	0.960596655	female
Mov10	649.176425	-0.057220338	0.13512911	-0.423449384	0.671967421	0.824967458	female
Ppm1j	100.471165	0.23161071	0.385163848	0.601330347	0.547619981	0.737950824	female
Rhoc	1445.561147	-0.122186854	0.181639055	-0.672690429	0.501144258	0.701990369	female
Prr27	0						female
Tead3	370.7329667	-0.632406664	0.15503922	-4.07901086	4.52277e-05	0.001353205	female
Ppard	707.2189298	-0.390602494	0.120171656	-3.250371235	0.001152544	0.014796114	female
Def6	531.1219784	0.377879474	0.545798728	0.692342166	0.488722476	0.693336612	female
Peg3	2436.895348	-0.112667742	0.346599344	-0.32506623	0.745130947	0.869010452	female
Zim1	79.37005935	0.046474374	0.307920309	0.150929875	0.880031034	0.940589764	female
Metrn	7.206572294	0.0014316	0.432482937	0.003310188	0.997358857	0.99880615	female
Lmf1	665.7463926	-0.229280165	0.154289119	-1.486042355	0.137267918	0.346601494	female
Narfl	588.1719945	0.214063048	0.139666157	1.532676581	0.125355562	0.328689763	female
Angptl4	4427.229422	-0.248073256	0.247788499	-1.001149194	0.316754685	0.549079499	female
Dbf4	87.67447721	0.458596665	0.345460326	1.327494448	0.184345175	0.407893264	female
Daxx	765.7782028	0.025473121	0.146750309	0.173581377	0.862194469	0.932318531	female
Cd320	612.1942829	-0.622617013	0.22156789	-2.810050747	0.004953369	0.042199329	female
Ipo4	1238.943176	-0.207008963	0.116187191	-1.781684884	0.074800633	0.247051559	female
Tm9sf1	764.1608909	-0.102933982	0.075314388	-1.366724002	0.171711832	0.391991008	female
Rec8	21.85953477	0.058833495	0.450750598	0.130523388	0.896152352	0.948998502	female
Irf9	874.2898946	0.108321229	0.185195127	0.584903237	0.558612782	0.746327579	female
Gmpr2	422.1654319	0.263129009	0.068940168	3.816773549	0.000135208	0.003132751	female
Mdp1	763.891271	0.322568846	0.117070734	2.75533291	0.005863244	0.04742742	female
Dhrs1	939.7825202	0.295911328	0.125128954	2.364850974	0.018037327	0.10108572	female
Ncan	138.8438269	2.422577765	0.465515344	5.204077151	1.95e-07	1.91619e-05	female
Tmem161a	927.1472074	-0.124369532	0.093447451	-1.330903425	0.18322079	0.406370742	female
Armc6	145.9938036	-0.219101461	0.108685636	-2.015919199	0.043808426	0.178206905	female
2310045N01Rik	510.0545693	0.409872905	0.110660181	3.703887898	0.00021232	0.004393876	female
Slc25a42	1117.631574	0.613960988	0.244352745	2.512601149	0.011984474	0.077405452	female
Snx9	1124.560556	-0.010369999	0.100485441	-0.103199023	0.917805016	0.962119014	female
Ranbp3	1432.038706	-0.11743427	0.123907303	-0.947759067	0.343252123	0.574896204	female
Ndufa11	1558.695105	0.567657805	0.193420416	2.934839123	0.003337207	0.031857689	female
Bmp8b	9.811376999	1.490178819	0.586760945	2.539669403	0.01109573	0.073726017	female
Nr2f6	753.0660435	-0.481566863	0.203635304	-2.364849584	0.018037395	0.10108572	female
Use1	1638.678064	-0.075662854	0.115350515	-0.655938584	0.511863641	0.710378958	female
Ocel1	415.0948002	-0.208914185	0.126011624	-1.657896146	0.09733843	0.285533351	female
Dyrk1b	1035.346777	-0.47998655	0.185388727	-2.589081637	0.009623228	0.066562648	female
Braf	643.5447189	0.233826379	0.097591863	2.39596184	0.016576816	0.095808022	female
Ndufb2	70.66384468	0.138756988	0.147610302	0.940022385	0.347206078	0.579163111	female
Hltf	449.6208913	0.25631501	0.15839676	1.61818342	0.105623075	0.299621718	female
Prpf6	1564.4297	-0.06681633	0.063669317	-1.049427467	0.293981422	0.527199762	female
Rgs19	542.5063339	0.39897454	0.242196007	1.647320883	0.099492108	0.289113848	female
Rgs20	11.69708024	-0.502681387	0.461158127	-1.090041262	0.275694968	0.508962097	female
Abhd3	182.1977296	0.071717505	0.230391324	0.311285615	0.755583502	0.875670217	female
Snrpd1	353.8848851	0.642305084	0.147986934	4.340282402	1.423e-05	0.000567108	female
Tchp	282.0544498	-0.001925163	0.136817079	-0.014071073	0.988773278	0.994652893	female
Tiam1	239.4966795	0.163473136	0.257715949	0.634315168	0.52587516	0.721442194	female
Tsc2	1933.821287	-0.130492515	0.14475214	-0.901489366	0.367328185	0.597431188	female
Rpl3l	19.10975355	-0.188036731	0.832128842	-0.225970692	0.821224215	0.910873016	female
Slc9a3r2	1122.587626	-0.613600545	0.146290424	-4.194399941	2.73595e-05	0.000938384	female
Puf60	2049.231497	0.040081792	0.079044185	0.507080843	0.612098096	0.783981314	female
Golga2	1883.584553	0.015417193	0.104674936	0.147286388	0.882905976	0.942120252	female
Uck1	4258.860903	0.424374337	0.238260595	1.781135217	0.074890364	0.247114152	female
Scin	58.39162901	-0.501803277	0.263293291	-1.905871874	0.056666831	0.209870948	female
Ikzf4	107.043201	-0.309592991	0.360494851	-0.858800036	0.390450848	0.616440346	female
Mien1	75.29639458	0.625185808	0.183150752	3.413503909	0.000641332	0.009750832	female
Pon1	60.32207552	-1.24597641	0.313168278	-3.978616279	6.93175e-05	0.001882902	female
Axl	1292.133255	-0.197396279	0.165266846	-1.194409431	0.23231785	0.464356288	female
Tgfb1	994.72961	0.041474237	0.27862002	0.148855912	0.881667331	0.941416565	female
Ccdc97	1063.257107	-0.1814923	0.11971837	-1.515993741	0.129520935	0.335141148	female
Zfp40	104.1429759	0.188416939	0.179754265	1.048191757	0.294550268	0.527665026	female
Akap8l	1045.472222	-0.063586854	0.136717866	-0.465095425	0.641863122	0.804809201	female
Shh	0.205644418	0.460007275	2.830060163	0.162543285	0.870878045		female
Pdcd2l	273.0912014	0.08722949	0.096140337	0.907314171	0.364240683	0.594558321	female
Gtf2f1	890.5446167	0.204098148	0.082952419	2.460424319	0.013877284	0.085016965	female
Clpp	1376.940444	0.130606959	0.167289215	0.780725518	0.434963949	0.651608289	female
Alkbh7	258.7238022	0.015636388	0.185656001	0.084222368	0.932879635	0.968755544	female
Pspn	4.746039595	0.000426402	0.593482495	0.000718475	0.99942674	0.999481413	female
Dennd1c	631.7986956	0.845735357	0.689512879	1.22656934	0.219984499	0.450946021	female
Med6	207.5727866	0.141401533	0.109633204	1.289769231	0.197130794	0.423024773	female
Prkd1	632.6089009	-0.039696985	0.181191469	-0.219088598	0.826581033	0.913200451	female
Lcp2	330.6850456	1.046217412	0.672580843	1.555526629	0.119820698	0.320962861	female
Cse1l	708.2269024	0.198553346	0.069318918	2.864345719	0.004178717	0.037575562	female
Naa20	689.6973509	0.247329649	0.113907508	2.171319991	0.029906992	0.140259037	female
Prkra	411.3080654	-0.154120123	0.133549933	-1.154026217	0.248489421	0.481129153	female
Fkbp7	388.6559252	0.193323282	0.164678671	1.173942443	0.240418081	0.472640384	female
Plekha3	588.1748574	0.141239192	0.076564939	1.844698036	0.065081477	0.228184595	female
Ykt6	1607.688269	0.003080947	0.094999782	0.032431096	0.974128265	0.988621485	female
Baz1b	3040.577898	0.002157233	0.051074135	0.042237295	0.966309532	0.985105828	female
Pex6	3892.907777	-0.58483005	0.177723399	-3.290675593	0.000999471	0.013356235	female
Mrpl2	1279.723265	0.287352089	0.148618362	1.933489814	0.053175887	0.202227665	female
Mea1	848.5525698	0.169771269	0.131821061	1.287891839	0.197783617	0.423848099	female
Gnmt	30.6994954	-0.597115588	0.453313898	-1.31722321	0.187763816	0.411555655	female
Grin2d	75.20121026	-0.571215117	0.22274712	-2.564410789	0.010335114	0.070103422	female
Kdelr1	1347.126988	-0.039450534	0.113406734	-0.347867653	0.727939579	0.858011065	female
Tmem143	1561.334297	0.362106401	0.230299151	1.572330594	0.115873901	0.315201083	female
Pdxk-ps	2.210403846	-0.911521297	0.67400339	-1.352398683	0.176247811		female
Ggct	180.6742816	0.590499201	0.143183182	4.124082106	3.72216e-05	0.001163159	female
Jag2	595.1586874	-0.737169535	0.207735604	-3.54859505	0.000387292	0.00665603	female
Btbd6	379.2777185	-0.154275547	0.119913679	-1.286555037	0.198249424	0.424478534	female
Nudt14	248.2747945	-0.095563729	0.122324192	-0.781233268	0.43466531	0.651481228	female
Epdr1	207.8435092	-0.574269845	0.306309916	-1.874800046	0.060820237	0.219517226	female
Flii	2663.034393	-0.016023281	0.093686841	-0.171030216	0.864200007	0.933369165	female
Top3a	270.5914434	-0.10829912	0.108543088	-0.99775234	0.318399466	0.550223099	female
Atg4d	665.2043017	-0.01052007	0.12681438	-0.082956442	0.933886175	0.969481265	female
Qtrt1	232.9418769	-0.109259598	0.213277787	-0.512287751	0.608449637	0.782088264	female
Plin4	39080.66126	-0.078214541	0.284474178	-0.274944254	0.783359067	0.89209534	female
Hdgfrp2	1226.379383	-0.178577499	0.123871053	-1.441640283	0.149403878	0.363005355	female
Chaf1a	107.6009964	0.128726731	0.214325054	0.600614482	0.54809679	0.73832123	female
Adprh	857.0373877	0.060268752	0.062464523	0.964847714	0.334621093	0.567090777	female
Tmem39a	337.9596863	0.122943247	0.116390795	1.056297001	0.290832546	0.524210136	female
Timmdc1	507.5498549	0.29034492	0.150251517	1.932392598	0.053311067	0.202320867	female
Pla1a	434.8078516	-0.076907038	0.31634208	-0.243113525	0.807917454	0.904663664	female
Mcm2	316.3458412	0.215808565	0.371537669	0.58085245	0.561339902	0.748548745	female
Tpra1	751.6847233	-0.18880238	0.076568922	-2.465783448	0.013671396	0.084239748	female
Nab1	948.0668372	0.171699432	0.058022138	2.959205544	0.003084333	0.030190007	female
Cd97	827.1877107	0.168462492	0.194837357	0.864631378	0.387241144	0.613434025	female
Il17ra	892.8753295	0.124329217	0.401037314	0.310019075	0.756546451	0.87600872	female
Lamb1	3961.609517	-0.661182304	0.174367728	-3.791884614	0.000149508	0.003365964	female
Kcnn1	118.864514	-0.340488535	0.193764316	-1.757230338	0.078878556	0.253914225	female
Arrdc2	389.3906116	-0.308931405	0.151318576	-2.041596031	0.041191619	0.171300087	female
Ppp1r17	0						female
Cd36	32265.33104	0.200443108	0.23657701	0.847263679	0.396848167	0.621343768	female
Map2k7	1378.255605	-0.00894276	0.058752055	-0.152211864	0.879019837	0.940223605	female
Timm44	1435.868344	0.237685551	0.14538051	1.634920326	0.102065751	0.294207504	female
Ap2a2	2834.191582	0.015603948	0.160895594	0.096981823	0.92274083	0.964031999	female
Pnkp	711.6316113	0.004628736	0.107674469	0.042988239	0.965710909	0.985030188	female
Med25	1293.122052	-0.411500249	0.139398951	-2.951960871	0.003157629	0.030737286	female
Bcam	1450.12695	-0.752660818	0.145353562	-5.178138101	2.24e-07	2.16771e-05	female
Clptm1	2961.500988	-0.080084206	0.129110522	-0.620276367	0.535075852	0.728674139	female
Relb	882.1393924	0.069833449	0.374323246	0.186559209	0.852006251	0.926452908	female
Tomm40	1146.368055	0.168362264	0.141060868	1.193543379	0.232656634	0.464683193	female
Apoe	45004.89248	-0.525452473	0.150183289	-3.498741276	0.00046746	0.007684924	female
Apoc2	30.85697996	0.465611037	0.24009231	1.939300087	0.052464808	0.200650452	female
Hbp1	1821.048582	0.165099463	0.08485333	1.945703985	0.051690308	0.198716417	female
Prkar2b	13153.96747	0.288121238	0.233692239	1.232908888	0.217609759	0.447886063	female
Cdkn1b	1467.840119	0.127998362	0.162393016	0.788201148	0.430579058	0.648974834	female
Klf4	849.3771208	-0.621356126	0.216327158	-2.872298292	0.004074981	0.036988447	female
Ap1m1	803.384327	0.341242141	0.160337354	2.128275987	0.033314208	0.1503134	female
Rab8a	1168.831071	0.250861239	0.139859911	1.793660792	0.072867327	0.242992996	female
Hmgn2	1081.061054	0.010116358	0.132128939	0.076564284	0.938970172	0.97223272	female
Fam32a	1374.897431	0.054479741	0.065007372	0.838054809	0.401999922	0.626029523	female
Elf3	258.3225898	-0.840080315	0.24095085	-3.486521491	0.000489346	0.007944703	female
Cyp2c29	3.950617472	-1.724443179	1.66463391	-1.035929383	0.300235089	0.533184151	female
Stard3nl	304.5246852	-0.33198305	0.100658931	-3.298098293	0.000973421	0.013132085	female
Stk11	3522.322629	0.116786656	0.079247782	1.473689905	0.140565102	0.351143841	female
Efna2	107.0811238	-0.357262116	0.128866092	-2.772351596	0.005565289	0.045882716	female
Atp5d	5904.540385	0.358353444	0.203529244	1.760697563	0.078289606	0.253379476	female
Ppp5c	1142.262326	0.062177403	0.110960193	0.56035774	0.575235451	0.758721448	female
Cdk12	638.3923508	0.132226147	0.111859567	1.182072754	0.237176834	0.469558713	female
Lipe	30064.39583	0.007278018	0.202814641	0.035885073	0.971373998	0.987569923	female
Pafah1b2	1323.438885	0.060796659	0.069190559	0.878684305	0.379572471	0.606658886	female
Tbc1d8	396.6009904	-0.101961146	0.253741062	-0.401831478	0.687808054	0.834084182	female
Cnot11	534.9656734	-0.131498237	0.074918797	-1.755210206	0.079223359	0.254573825	female
Slc2a3	191.8198103	0.063110638	0.400360605	0.157634486	0.874744827	0.937900891	female
Foxj2	815.0297997	-0.099106068	0.121383473	-0.816470853	0.414230887	0.636509611	female
Sri	1696.081645	0.026216358	0.108239989	0.242205842	0.808620668	0.904801459	female
Dgcr2	879.8647021	-0.408410388	0.054325352	-7.517859965	5.57e-14	5.09e-11	female
Mical3	439.8341323	-0.043307172	0.193234025	-0.224117737	0.822665691	0.911358133	female
Irf3	1046.419552	-0.01646339	0.142864299	-0.115237961	0.908256511	0.956054151	female
Bcl2l12	147.1147955	-0.030523921	0.15175741	-0.201136281	0.840592014	0.920966123	female
Zfp959	88.73044072	0.34934766	0.263741126	1.324585457	0.185308682	0.408591005	female
Mpnd	1525.219212	-0.162072171	0.108471087	-1.494150886	0.135136186	0.343608077	female
Sh3gl1	796.0749541	0.053185782	0.18216671	0.29196214	0.770315572	0.884912441	female
Ebi3	16.28582654	0.448302071	0.569496355	0.787190413	0.431170409	0.649491285	female
Ccdc94	168.600297	0.101411418	0.12798324	0.792380457	0.428138871	0.647110931	female
Ranbp2	1738.771668	0.342527187	0.085764204	3.993824601	6.5016e-05	0.001795403	female
Edar	18.33212547	-0.898453551	0.582923371	-1.541289295	0.123246393	0.325566164	female
Grk5	521.6376485	0.198506685	0.19331609	1.026850302	0.304490959	0.537297222	female
Dvl3	752.4198568	-0.052222756	0.101288112	-0.515586231	0.606143429	0.780248509	female
Abcf3	1119.353999	0.099126088	0.063446858	1.562348249	0.118205971	0.318531074	female
Eif2b5	972.9689113	-0.018203273	0.069803515	-0.260778745	0.794263137	0.897608733	female
Cyth2	925.3045467	0.038372561	0.055594149	0.690226613	0.49005169	0.694360173	female
Sult2b1	68.92890384	-0.168406018	0.204649017	-0.82290167	0.410563913	0.633261379	female
Car11	165.4477125	-0.105266822	0.236829189	-0.444484156	0.656692581	0.81489624	female
Dlgap1	60.22426488	0.067653668	0.413440404	0.163635841	0.870017828	0.935260393	female
Plag1	43.17529912	0.018027335	0.242203482	0.074430534	0.940667814	0.9727721	female
Hck	149.5715613	0.318416523	0.496408251	0.641440835	0.521236309	0.718227253	female
Mrpl4	1281.808879	0.087941333	0.160164362	0.549069292	0.582957898	0.764340224	female
Keap1	1218.931889	0.202887416	0.08678038	2.337941097	0.019390304	0.106034743	female
Ap1m2	226.2162446	-0.684603468	0.226025453	-3.02887776	0.00245464	0.025438362	female
Glg1	3433.337417	-0.194893413	0.088245649	-2.208532823	0.027207152	0.131894445	female
Atp8b3	1.141209941	0.483224933	0.94423156	0.511765285	0.608815289		female
Btbd2	1125.899855	-0.348326783	0.11672905	-2.984062532	0.002844486	0.028446419	female
Csnk1g2	3440.664667	-0.030161015	0.090020072	-0.335047671	0.737589126	0.863969601	female
Abhd17a	2365.698637	-0.265429864	0.140787613	-1.885321152	0.059386492	0.215919742	female
Mob3a	174.2873439	0.21085455	0.385243053	0.547328622	0.584152983	0.764959309	female
Cacnb3	1032.982496	0.17685805	0.664659996	0.266088002	0.790171435	0.895488439	female
Ccdc65	4.587535781	0.289200346	0.606986047	0.476453038	0.633751656	0.80000746	female
Fkbp11	63.29451185	-0.190910871	0.259434403	-0.735873379	0.46180776	0.672693837	female
Ddx23	1837.373635	0.079735749	0.06488723	1.228835771	0.219133387	0.449600072	female
Pld3	1342.271416	-0.100460114	0.134856624	-0.744940154	0.456307899	0.668035934	female
Grik5	723.6935321	-0.478182704	0.178844316	-2.673737221	0.00750112	0.056199992	female
Cd79a	1623.292351	1.016911338	1.19770828	0.849047598	0.395854807	0.620689745	female
Rabac1	5294.465037	-0.255066436	0.096975353	-2.630219198	0.008532983	0.061365642	female
Etv3	1831.494852	0.298648558	0.185513336	1.609849538	0.107430708	0.30274684	female
Prkcsh	1710.176466	-0.209899224	0.079481112	-2.640869227	0.008269363	0.06015608	female
Elavl3	16.65142265	0.539363442	0.402255415	1.340848181	0.179969749	0.401918397	female
Rab3b	7.769653639	-0.44572705	0.501146502	-0.889414668	0.373780265	0.602404745	female
St8sia6	112.5091037	0.733135483	0.423363209	1.731693892	0.083328079	0.262303378	female
Fcgrt	5301.853921	-0.387133722	0.164643635	-2.351343386	0.018705762	0.103855292	female
Nosip	854.4556884	-0.140426487	0.092001704	-1.526346587	0.126923572	0.330902713	female
Pih1d1	738.3485764	-0.203646215	0.091066592	-2.236234069	0.025336443	0.125897121	female
Rps11	8733.30979	0.329848798	0.192287046	1.715397914	0.086272298	0.267189858	female
Supt5	2187.549508	-0.080209855	0.108229067	-0.74111195	0.458625564	0.670623416	female
Dll3	1.053502319	-2.077000812	1.06492069	-1.950380748	0.051130755		female
Paf1	1289.134606	0.061719726	0.053450265	1.154713175	0.248207903	0.481022863	female
Timm50	1439.220567	-0.139380001	0.165005825	-0.844697458	0.398279779	0.622782708	female
Med29	312.5611146	0.090784325	0.129130035	0.703045769	0.482027227	0.688056511	female
Bicd1	30.44077243	-0.231219005	0.277880434	-0.832080911	0.405363276	0.629123528	female
Ncstn	1364.382391	-0.186087769	0.097476169	-1.909059119	0.056254466	0.209189179	female
Pex19	4284.03943	0.199357604	0.18443605	1.080903676	0.279739963	0.512551253	female
Phyhip	20.76205157	-1.076668326	0.473222628	-2.275183524	0.022894923	0.118528679	female
Crhr2	8.14604118	0.770346495	1.20251468	0.640612965	0.521774174	0.718480994	female
Inmt	650.4714319	-0.521688368	0.21141994	-2.467545723	0.013604285	0.083963513	female
Cyp4f18	152.9407827	1.027017148	0.604978136	1.697610354	0.089581327	0.273486347	female
Impdh1	1088.074346	0.221051221	0.119070732	1.856469821	0.063386621	0.224567987	female
Psg18	0						female
Dusp3	1623.68336	0.274883698	0.256300141	1.072507013	0.283492366	0.516636921	female
Prodh	547.9434174	-1.280926826	0.13388482	-9.567379112	1.1e-21	4.01e-18	female
Dgcr14	451.9519735	-0.006801193	0.110636008	-0.061473598	0.950982041	0.977778554	female
Slc25a1	29241.79612	0.681778685	0.343059676	1.987347196	0.046883935	0.186650289	female
Dgcr6	1103.661994	0.143863105	0.200905499	0.716073503	0.473945964	0.681845138	female
Ddr1	2085.113816	-0.624946235	0.188711873	-3.311642377	0.0009275	0.012662907	female
Ier3	221.0432828	-0.020415618	0.194327986	-0.105057531	0.916330158	0.961289546	female
Fosb	38.74308916	-0.769630129	0.453092252	-1.698616839	0.089391402	0.273225918	female
Klc4	640.0334725	-0.127217933	0.101143794	-1.257792767	0.208466712	0.437110039	female
Ercc1	464.4383274	0.141657046	0.087831613	1.612825279	0.106782472	0.301427094	female
Cyp17a1	1.854911946	-1.112875391	0.939735018	-1.184243823	0.236316559		female
As3mt	220.428186	0.188887697	0.126293881	1.495620334	0.134752621	0.342902654	female
Homer3	216.9888479	-0.24730407	0.12833777	-1.926978085	0.053982361	0.204094449	female
Crtc1	484.5943609	-0.365305911	0.113481012	-3.219092813	0.001285969	0.01609089	female
Rnf215	422.8606647	-0.214489175	0.110106157	-1.948021625	0.051412376	0.19799234	female
Sec14l2	103.8275303	-0.834845901	0.207096591	-4.031190933	5.54949e-05	0.001592626	female
Aven	300.1596016	0.174037996	0.147371277	1.180949229	0.237622893	0.469845117	female
Cp	3525.496827	0.430594487	0.169432867	2.541387001	0.011041363	0.073532662	female
Crot	861.7350637	0.209148385	0.141752078	1.475451989	0.140091067	0.35066824	female
Rps6ka1	798.1011849	0.081928903	0.278920397	0.293735791	0.768959803	0.883881546	female
Calb2	0						female
Snrnp200	2117.063515	-0.054034737	0.113441389	-0.476322944	0.633844322	0.80000746	female
Ciao1	794.1763488	0.220224194	0.088696353	2.482900214	0.013031759	0.081642763	female
Has1	4.807876908	-0.882929808	0.49343252	-1.789362825	0.073556402	0.244680894	female
Taf6l	583.8797267	0.03816646	0.104114807	0.366580517	0.713931943	0.84969986	female
Insig2	1011.232452	0.155344364	0.126229852	1.230646799	0.218454994	0.448968605	female
Kpna6	1880.509483	0.182812872	0.148539061	1.230739383	0.218420353	0.448947884	female
Man1a	1984.202908	0.126075967	0.230337816	0.547352448	0.584136618	0.764959309	female
Itpkc	301.3180929	-0.202478042	0.088997587	-2.275095863	0.02290018	0.118528679	female
Adck4	635.9578844	-0.280657076	0.159478902	-1.759838279	0.078435231	0.253379476	female
Brd8	971.5966297	0.133191602	0.119223012	1.117163533	0.26392441	0.496787699	female
Kif20a	39.25831929	0.356687076	0.315672889	1.129926226	0.258507312	0.491227384	female
Farsa	646.8738812	0.083687462	0.118617611	0.705523077	0.480484776	0.686659021	female
Gcdh	793.1107042	-0.051773743	0.124053165	-0.417351244	0.676421511	0.827858797	female
Mast2	908.0283716	-0.147135278	0.12549309	-1.172457207	0.241013543	0.473314128	female
Dnase2a	557.1834627	-0.212676885	0.136566672	-1.557311756	0.119396486	0.320370931	female
Rad23a	959.8897642	0.143677948	0.116466695	1.233639779	0.217337163	0.447677823	female
Calr	7314.346585	0.027204253	0.100079516	0.271826385	0.785755517	0.89347494	female
Syce2	52.24486654	-0.173610915	0.196186586	-0.884927547	0.37619571	0.604485697	female
Nfat5	1674.115169	0.085330891	0.105000749	0.812669356	0.416407655	0.638010096	female
Nob1	436.1090436	0.155321172	0.17546309	0.885207095	0.376044946	0.604392923	female
Nqo1	88.16847337	-0.129593601	0.219001291	-0.591748116	0.554019271	0.742741734	female
Ppfia3	49.94152983	-0.415116928	0.276740922	-1.500020038	0.133609212	0.340987809	female
Gys1	3076.088057	-0.257181754	0.210605254	-1.221155453	0.222027167	0.4533034	female
Ruvbl2	731.4483202	-0.003568959	0.117225253	-0.03044531	0.97571191	0.989451528	female
Lin7b	12.2052611	-0.436070955	0.308191674	-1.414934252	0.157087774	0.373700688	female
Bax	1012.883724	-0.044907444	0.153949564	-0.291702312	0.770514241	0.885006964	female
Il7r	391.6564575	1.644313753	1.05568933	1.557573526	0.119334378	0.320298308	female
Tfam	622.4453032	0.26899127	0.101841489	2.641273934	0.008259491	0.060108181	female
Zfp81	162.2787703	0.237774037	0.189288764	1.256144484	0.209063591	0.437575497	female
Efnb3	24.15281544	-0.398324783	0.264165056	-1.50786326	0.131589528	0.33826701	female
Mmd	16983.42208	0.495280011	0.228323507	2.169202886	0.030067284	0.140649954	female
Hlf	496.8791928	-0.364870847	0.232233201	-1.571139894	0.116150158	0.315269641	female
Fam162a	882.6998384	0.305883566	0.179916787	1.700139108	0.089104763	0.272714577	female
Rpl8	11460.1243	-0.002887604	0.227973481	-0.012666404	0.989893942	0.994793508	female
Grm3	0						female
Ssbp2	259.8319233	-0.019013683	0.088591542	-0.214621876	0.830062136	0.915000357	female
Fancl	117.4513657	0.278708517	0.18446815	1.510876089	0.130820024	0.337166341	female
Brinp2	2.784431836	1.242512339	0.997083285	1.246146995	0.212710434	0.441982206	female
Gstm5	345.4895608	0.094471919	0.2016512	0.468491725	0.639432987	0.803239684	female
Gstm7	71.98514828	-0.203827508	0.203755276	-1.000354501	0.317138981	0.549481174	female
Gstm3	0						female
Stat3	2899.102277	-0.271035378	0.107334469	-2.525147613	0.01156497	0.075627897	female
Stat5a	2294.78526	-0.361731633	0.104945953	-3.446837384	0.00056719	0.008902872	female
Ptrf	20756.6546	-0.05304637	0.216235121	-0.24531801	0.806210208	0.903634548	female
Map3k11	1725.042063	-0.319384114	0.168773386	-1.892384351	0.058439789	0.21388592	female
Akt2	10193.25496	0.108160709	0.163926026	0.659814133	0.509373112	0.70863637	female
Dnaja3	1741.223381	0.52023593	0.178279441	2.918092673	0.003521797	0.033169482	female
Hmox2	629.9898794	0.258805837	0.101183717	2.557781464	0.010534227	0.071113812	female
Cdip1	1819.035504	0.136531348	0.143596919	0.950795802	0.341708044	0.573413324	female
Zak	700.0927516	0.038389998	0.204714983	0.187529009	0.851245881	0.926150507	female
Cwc15	1097.618537	0.413487483	0.066335575	6.233268972	4.57e-10	1.35e-07	female
Col5a3	7112.371903	0.353767067	0.296766502	1.192072098	0.233232976	0.465269756	female
Dnmt1	957.6221047	0.167898216	0.247507713	0.678355491	0.497546322	0.699772605	female
Ppan	594.9283245	0.057653293	0.241362687	0.238865806	0.811209641	0.906244174	female
Angptl2	3243.163168	-0.202186838	0.18476351	-1.094300699	0.273823119	0.506799979	female
Cacna1e	132.6495276	1.091675272	0.696728037	1.56685997	0.117147426	0.317035099	female
Cacna1b	24.10269521	0.404587149	0.689432932	0.586840475	0.557310851	0.745623511	female
Trmt10a	168.4815335	0.247583101	0.149800531	1.652751825	0.098381382	0.287072633	female
Etv1	64.58319937	0.514067862	0.218441234	2.353346268	0.018605299	0.103475351	female
Kifc2	278.1466347	-0.4185669	0.181488586	-2.306298756	0.021093945	0.112156603	female
Psap	32680.29176	0.115521608	0.10269127	1.124940885	0.260614085	0.493452729	female
Ikbkg	889.869509	0.306745965	0.072885909	4.208577052	2.56984e-05	0.0008864	female
Pax2	0						female
Wars2	156.8811088	0.111772939	0.111863758	0.999188126	0.317703567	0.549785962	female
Atn1	2111.012562	-0.352193769	0.126822745	-2.777055236	0.005485386	0.045351371	female
Phb2	2658.957158	-0.053574227	0.130705316	-0.409885604	0.681889866	0.830840093	female
Ptpn6	1043.285245	0.868947908	0.705549627	1.231590061	0.218102256	0.448556493	female
Eno2	141.2549996	0.102544473	0.352884679	0.29058919	0.771365528	0.885529335	female
Emg1	950.9230695	0.269377874	0.19177956	1.404622441	0.16013358	0.378168451	female
Lpcat3	2017.57507	0.354820157	0.185062613	1.91729789	0.055200098	0.207111989	female
Atp6v1f	1483.036633	0.339349837	0.100368047	3.381054495	0.000722082	0.010619779	female
Il12b	9.626609143	0.730653282	0.914664723	0.798820884	0.424394279	0.644186778	female
Clcn5	152.3497148	0.084383673	0.141327996	0.597076839	0.55045608	0.740190335	female
Clcn3	933.0784712	0.139732067	0.091720015	1.523463192	0.127642863	0.332083799	female
Hif3a	22.82973105	-0.869378163	0.380156965	-2.286892632	0.022202091	0.116097375	female
Gpx6	0.178560359	-0.261333389	2.931687015	-0.089140958	0.928969887		female
Gpx5	27.03840597	7.882985915	0.743292346	10.60549857	2.81e-26	2.57e-22	female
Pde1c	12.99537861	0.498184136	0.485728416	1.025643383	0.30505971	0.537603039	female
Utp20	506.0557086	0.180960846	0.131916325	1.371785075	0.170130355	0.390526496	female
Spic	38.8079261	0.938794027	0.631721952	1.48608739	0.137256007	0.346601494	female
9330159F19Rik	122.2179279	-0.781486395	0.24479559	-3.1924039	0.001410939	0.017195582	female
Cul3	1687.482024	0.224731859	0.073466529	3.058969327	0.002220999	0.023674683	female
Sst	0.721513024	1.511032585	1.759208377	0.858927575	0.390380475		female
Il11	4.381789838	0.023511723	0.569035265	0.04131857	0.967041929	0.985563991	female
Large	511.4916199	-0.187459766	0.150148036	-1.248499621	0.211848147	0.441042703	female
Ddx56	564.4882268	0.037211706	0.095056018	0.391471334	0.695448873	0.839396597	female
Tmed4	1627.869705	0.019311425	0.125489431	0.153888857	0.87769737	0.939688763	female
Col26a1	4.755982049	-0.216623531	0.527757857	-0.410460077	0.681468483	0.830657469	female
Bid	214.2645843	-0.198598659	0.151653321	-1.30955694	0.190345763	0.414965221	female
Ralb	882.959605	0.022057238	0.1025955	0.214992258	0.829773355	0.914847518	female
Ppp1cc	1510.667104	0.059726012	0.117333874	0.509026171	0.61073388	0.783221751	female
Dnajb11	1067.782565	0.189592115	0.075090868	2.524835851	0.011575234	0.075627897	female
Tbccd1	270.3167682	-0.022687097	0.085308152	-0.265942894	0.790283189	0.89555957	female
Clec11a	72.55631497	0.162611524	0.230368742	0.705874948	0.480265908	0.686399896	female
Zfp324	187.0186036	-0.120397376	0.099581693	-1.20903122	0.226650851	0.458560395	female
Gab2	421.6413387	-0.203322736	0.205543192	-0.989197131	0.322566702	0.554735831	female
Coro1c	866.7567571	0.154916535	0.112797696	1.373401588	0.169627536	0.389925496	female
Tax1bp1	3392.072939	0.189986431	0.097527653	1.948026273	0.05141182	0.19799234	female
Psg17	0.848146378	-0.439914218	1.461840745	-0.300931698	0.763466578		female
Psg19	0						female
Ctse	138.671201	-0.192702143	0.396169807	-0.486412996	0.626674378	0.794884268	female
Ndrg2	4318.983758	-0.659995304	0.231842079	-2.846745104	0.004416871	0.039026014	female
Mettl17	402.8199445	0.063622967	0.171457861	0.371070577	0.710584965	0.848545595	female
Arhgef40	1759.010451	-0.228900604	0.128283261	-1.784337279	0.074368876	0.246070122	female
Pnpla6	1068.674047	-0.12969911	0.075386344	-1.72045896	0.085349048	0.265984647	female
Mcoln1	1003.097999	0.096425721	0.074485136	1.294563259	0.195470934	0.421094054	female
Arhgef18	1432.342608	0.250098122	0.26862799	0.931020339	0.351843044	0.583339771	female
Pkn2	964.7084522	0.086245789	0.116349084	0.741267452	0.458531292	0.670539201	female
Cd33	56.0477258	0.733105962	0.316047892	2.319604024	0.020362308	0.109780872	female
Etfb	7140.296434	0.240565857	0.230565815	1.043371747	0.296776153	0.530027829	female
Nkg7	177.4848917	1.183487635	0.803535541	1.472850389	0.140791382	0.351468967	female
Lim2	0						female
Stxbp2	1492.320678	0.254244286	0.114595955	2.218614835	0.026512939	0.129594397	female
Pcp2	3.575381926	0.518875408	0.647198756	0.801724977	0.422712064	0.642734696	female
Sgce	881.4650396	0.005126736	0.20270268	0.025291902	0.979822133	0.990769867	female
Chn2	37.13024047	-0.052922093	0.265770738	-0.199126862	0.842163509	0.921891683	female
Wwox	328.2533463	0.030276702	0.167141703	0.181143915	0.856254616	0.928807372	female
Slbp	482.4958051	0.326277866	0.117665602	2.772924794	0.005555496	0.045830333	female
Tyr	1.442131685	1.598725912	1.364519142	1.171640516	0.241341414		female
Ghrhr	0.120360554	0.8206739	3.06038251	0.268160564	0.788575729		female
Aqp1	4756.453198	-0.066731922	0.162169087	-0.41149595	0.68070891	0.830433072	female
Arid3b	259.3819362	0.625319558	0.438009317	1.427639856	0.153395546	0.368985498	female
Cnn2	2308.595037	0.506321634	0.477114317	1.061216601	0.288591477	0.522422085	female
Polr2e	1245.322955	0.04859829	0.110005989	0.441778583	0.658649438	0.816333718	female
Abca13	0.972210458	1.017391397	1.376360431	0.739189659	0.45979184		female
Myo9b	1407.840332	0.093144092	0.202770847	0.459356428	0.645978233	0.807848411	female
Hdac9	107.9190542	0.689245742	0.199462706	3.455511844	0.000549249	0.008685832	female
Ly9	274.8717462	1.054139252	0.808451302	1.303899505	0.192267849	0.417167154	female
Cd244	20.62689196	0.118275703	0.383488379	0.308420566	0.757762335	0.876750205	female
Emr1	236.7520389	-0.032828476	0.242605535	-0.135316268	0.892361823	0.947124158	female
Mtfp1	447.8040491	0.607360014	0.319637912	1.900150114	0.057413423	0.211565165	female
Rab23	226.6677394	0.175280446	0.145895943	1.201407265	0.229593259	0.461720763	female
Rab11a	1115.351292	-0.011830096	0.097693619	-0.121093844	0.903616705	0.953076797	female
Eif2b2	569.3464559	0.152106621	0.079147525	1.921811472	0.054629484	0.205809	female
Dlst	5764.319971	0.632773494	0.202458335	3.125450449	0.00177533	0.020120771	female
Pgf	57.75814674	-0.312757471	0.251752105	-1.242323161	0.214117353	0.443745532	female
Ulk2	1310.745632	-0.1453597	0.155795059	-0.933018676	0.350810326	0.582591167	female
Ccl24	68.62827557	-0.239179644	0.437943764	-0.546142367	0.584968079	0.765483282	female
Dgkq	322.1200224	-0.007045892	0.097013736	-0.072627775	0.942102324	0.973286222	female
Tmed11	0						female
Grap	639.8404054	0.897144514	0.514447455	1.743899218	0.081176665	0.258175559	female
Pou1f1	3.290351963	0.128492521	0.621448968	0.206762788	0.836195119	0.918853656	female
Chmp2b	786.7249549	-0.100834533	0.117875022	-0.855435966	0.39230984	0.618002431	female
Plod3	2276.009199	-0.343499547	0.187214214	-1.834794157	0.066536195	0.230937569	female
Ap1s1	1464.708396	0.127754193	0.121229745	1.053818872	0.291965851	0.525068079	female
Mapk13	276.2807686	-1.075046153	0.246411741	-4.362804086	1.28406e-05	0.000522804	female
Srpk1	1234.695912	0.483864984	0.213511953	2.266219655	0.023437938	0.120066934	female
Pax3	0.416658869	-1.427185369	2.114998104	-0.674792741	0.499807453		female
Lbr	643.3114291	0.529594451	0.341891807	1.549011821	0.121378878	0.322850123	female
Crabp2	51.87990338	-0.812021328	0.372493692	-2.179959946	0.029260431	0.138148227	female
Nes	393.5322291	-0.401618606	0.21653657	-1.854738003	0.063633649	0.225181328	female
Bcan	2.586052754	0.305581545	0.801657273	0.381187268	0.703064296		female
Hapln2	1.091314249	-2.090106907	1.184839994	-1.764041489	0.077724994		female
Prcc	917.0392616	0.023965507	0.086665815	0.276527795	0.782142714	0.891462402	female
Rrnad1	485.6425825	0.141656826	0.125946899	1.124734527	0.260701546	0.493567208	female
Hdgf	4598.324189	0.189673832	0.134060917	1.41483317	0.157117416	0.373700688	female
Slc25a18	25.06987244	-0.246831584	0.232258868	-1.062743423	0.287898323	0.521664114	female
Thop1	470.6574459	-0.366389044	0.104905889	-3.492549821	0.000478432	0.007809126	female
Apba3	1146.216113	-0.358117158	0.156958639	-2.281602082	0.022512844	0.117260183	female
Matk	83.12028117	0.701538134	0.590236392	1.188571466	0.234608342	0.466892564	female
Pias4	962.6224246	-0.249330707	0.134679001	-1.851296084	0.064126969	0.226095492	female
Map2k1	1383.562466	0.143300891	0.064760474	2.212783234	0.026912594	0.130917809	female
Sgta	4028.273942	-0.188806323	0.189467192	-0.996511959	0.319001459	0.550884723	female
Nmrk2	6.961986359	-0.448629882	1.357160858	-0.330565002	0.740973086	0.866131106	female
Tmem242	1295.342012	0.418071447	0.166662633	2.508489388	0.012124861	0.07807488	female
Dtx2	1065.042467	-0.125128168	0.1553571	-0.805422912	0.420575675	0.64129985	female
Zp3	0.175429063	-0.972074934	3.059658002	-0.317707055	0.750707159		female
Hspb1	1211.928488	-0.241314494	0.168451636	-1.432544676	0.151988002	0.36655576	female
Rasa4	449.8736928	-0.258039717	0.21406237	-1.205441742	0.228032815	0.459762645	female
Syt5	6.337154741	-0.952188863	0.662701266	-1.436829703	0.150766388	0.364827	female
Hnrnpa2b1	11109.64784	0.294716071	0.113489616	2.596854954	0.009408164	0.065795965	female
Fxyd4	11.55349091	-0.71561157	0.421886132	-1.696219704	0.08984428	0.274014562	female
Ccdc130	169.309079	0.012347664	0.116878023	0.105645731	0.91586344	0.960910213	female
Mri1	774.3038062	-0.286843606	0.126080047	-2.275091205	0.022900459	0.118528679	female
Prkacb	1381.222645	0.272693557	0.112741272	2.41875537	0.01557371	0.091711676	female
Sgsh	337.0739247	0.069490696	0.177936983	0.390535429	0.696140662	0.839739314	female
Chd5	9.663051916	0.138406217	0.35689858	0.387802656	0.69816208	0.841195122	female
Cstb	1045.023033	0.397877322	0.125629328	3.167073545	0.001539814	0.018190823	female
Sh2b2	1731.095616	0.100209973	0.276039834	0.363027218	0.716584553	0.851139121	female
Pex5	2423.515719	-0.078523842	0.147469963	-0.532473466	0.594398115	0.772185328	female
Jkamp	600.1305684	-0.081757379	0.135389505	-0.603867926	0.545931455	0.736865593	female
Cd44	477.6331949	0.357898866	0.321412237	1.113519727	0.265485281	0.49849388	female
Slc1a2	12.37115844	0.892871834	0.886448933	1.007245652	0.31381674	0.546109835	female
Eif2ak4	349.2830515	0.078829176	0.078407821	1.005373889	0.314716848	0.547209824	female
Wdr1	2360.113921	0.200856544	0.152333815	1.318528943	0.187326643	0.41090933	female
Slc2a9	79.94750578	0.531083393	0.230006876	2.308989201	0.02094418	0.111594452	female
Wisp1	22.89182969	-0.679906385	0.473521218	-1.435851993	0.151044461	0.365105353	female
Ndrg1	872.5431219	-0.171324882	0.158681967	-1.079674558	0.280287127	0.51270763	female
4930550C14Rik	12.14626803	-0.140369865	0.339370657	-0.413618156	0.679153774	0.829643177	female
Man2b1	1887.763953	0.09995829	0.16558827	0.603655623	0.546072624	0.736865593	female
Klf5	123.9836025	-0.90008709	0.200499356	-4.489226837	7.14821e-06	0.000333358	female
Wdr83	374.3196566	0.001471247	0.108534646	0.013555556	0.989184562	0.994778527	female
Prdx2	2557.093785	-0.152243118	0.135084253	-1.127023423	0.259732578	0.492571318	female
Polr2a	2010.440206	-0.09172775	0.163892124	-0.559683697	0.575695204	0.759034166	female
Shbg	0.140635432	0.099334824	3.06038251	0.032458303	0.974106567		female
Senp3	1122.961147	0.078496705	0.056158226	1.397777519	0.162179887	0.380190928	female
Corin	4.216690734	0.359524607	0.570699942	0.629971339	0.528713336	0.723350434	female
Plekha8	152.6125857	-0.013526877	0.130963323	-0.103287524	0.917734777	0.962119014	female
G6pc2	0.197723451	-0.996709807	3.059487742	-0.325776696	0.744593312		female
Spc25	44.70877213	0.462349588	0.30639857	1.508980891	0.131303666	0.338071964	female
Dnah2	18.79796005	-0.53361141	0.360739655	-1.479214726	0.139082935	0.349466365	female
Ripk4	252.5902524	-0.77959888	0.133639034	-5.833616548	5.42e-09	1.06617e-06	female
Ufd1l	1296.451783	0.316485795	0.116286513	2.721603617	0.006496601	0.05108145	female
Zfp287	78.39276273	0.263857534	0.310889354	0.848718459	0.396037972	0.620819852	female
Prlr	5599.179982	-0.837708916	0.309061324	-2.710494167	0.006718303	0.052196047	female
Letm1	2579.33731	0.481896057	0.209686764	2.298171078	0.021552054	0.113939275	female
Ubqln1	3606.722333	0.238477891	0.127462939	1.870958667	0.06135081	0.220561291	female
Fgfr4	6.688721479	-0.883236503	0.559374063	-1.578972929	0.114342266	0.313399888	female
Cadm3	179.5182426	-0.437697462	0.251216879	-1.74230913	0.081454367	0.258492612	female
Fcer1a	7.887585677	-0.495378833	0.64360328	-0.769695942	0.441480278	0.656474781	female
Txn2	2790.468705	0.286441434	0.156739605	1.82749876	0.067624812	0.233122609	female
Casp14	0						female
Slc1a6	0.953875838	0.095709896	1.106198719	0.086521431	0.93105192		female
Slc1a3	2799.66321	-0.672433758	0.183961293	-3.655300236	0.000256881	0.004998945	female
Crbn	572.1364937	0.293813158	0.082735757	3.551223414	0.000383445	0.006625476	female
Il5ra	6.954738236	1.460819558	1.002167239	1.457660459	0.144934156	0.356449825	female
Msh6	550.4246798	0.22147535	0.122572126	1.806898168	0.070778158	0.23920053	female
Fbxo11	953.9155053	0.234151106	0.079429258	2.947920107	0.003199197	0.03099339	female
Mlxipl	4321.399344	0.50471479	0.292632613	1.724738694	0.084574574	0.264834264	female
Tbl2	798.1223732	-0.051846462	0.105506005	-0.491407688	0.623138127	0.792348063	female
Wbscr22	499.3228758	0.076800947	0.12372637	0.620732238	0.534775814	0.728403088	female
Nid1	8820.613192	-0.017731347	0.276863208	-0.06404371	0.948935423	0.97659919	female
Mcm5	271.4749213	0.646818243	0.489835481	1.320480584	0.186674614	0.410281187	female
Hmox1	429.7697047	0.005160665	0.189736549	0.027199107	0.978300928	0.990382061	female
Mprip	4105.849009	-0.201646551	0.115247544	-1.749681986	0.080173204	0.256426267	female
Cic	2372.568857	-0.277562807	0.170654971	-1.626456034	0.103852679	0.297202696	female
Pafah1b3	224.9769134	-0.149543715	0.209230301	-0.714732591	0.474774295	0.682458597	female
Il27ra	434.9283174	1.313499236	0.907006553	1.44816951	0.147569649	0.360176337	female
Prkaca	3877.105366	0.468286913	0.197430158	2.371911762	0.017696316	0.099632386	female
Asf1b	49.60504118	0.574072192	0.361048483	1.590014135	0.111831619	0.309615906	female
Myl10	0.928015262	0.938611988	1.800614604	0.521273117	0.602176525		female
Ddx39	489.1820741	0.246182118	0.286390849	0.8596019	0.390008527	0.616120453	female
Dnajb1	780.3427147	0.190222857	0.096844809	1.964202935	0.049506563	0.193340772	female
Msh4	1.256334756	-0.025377736	0.967422695	-0.026232315	0.979072041		female
Usp40	696.6693896	0.013081392	0.102681227	0.127398086	0.898625331	0.950148538	female
Evx1	0.061476513	0.460003517	3.06038251	0.150309158	0.880520708		female
Kbtbd4	71.89960411	0.048494164	0.162491927	0.298440451	0.765367019	0.881976455	female
Celf1	2632.104157	0.138748301	0.100141091	1.385528153	0.16589103	0.384903404	female
Ndufs3	2682.095203	0.445921509	0.187481525	2.378482411	0.017384066	0.098780013	female
Por	9697.084115	-0.395937911	0.207135241	-1.911494676	0.05594104	0.208492998	female
Igf1r	185.2395461	-0.217794191	0.165990018	-1.312092097	0.189489062	0.41386494	female
Insr	2622.158876	-0.133110279	0.133963116	-0.99363379	0.320401187	0.552206477	female
Fcer2a	708.3925153	1.160321819	1.312832272	0.883830969	0.376787466	0.605001644	female
Cyp2a5	4.123628373	-3.567544625	2.300757229	-1.550595856	0.120998566	0.322257398	female
Atp4a	1.743282777	-0.161910749	1.043767688	-0.155121442	0.876725579		female
Trim28	2127.828421	-0.278307396	0.131651159	-2.113976037	0.034517314	0.153977019	female
Ube2m	2578.691548	0.190418374	0.139444799	1.365546614	0.172081313	0.392393474	female
Adcy9	254.5069863	-0.463904996	0.193485698	-2.397619049	0.016502018	0.095563829	female
Mef2c	665.872305	0.288206545	0.355925505	0.809738389	0.41809055	0.639056299	female
Ctr9	1573.671151	-0.199964563	0.219775564	-0.909858034	0.362897384	0.593127142	female
Eif4g2	9490.260987	-0.042616526	0.090888262	-0.468889219	0.639148823	0.803153673	female
Mrvi1	102.5248731	-0.290312293	0.207692496	-1.397798665	0.162173535	0.380190928	female
Pcyt1a	1035.078813	0.093365784	0.164602419	0.567220001	0.570564721	0.754957561	female
Zfp592	783.6556401	0.077775474	0.197389522	0.394020275	0.69356607	0.837826786	female
Psmd4	2876.399511	0.306090872	0.146758371	2.085679139	0.037007697	0.160640748	female
Tmod4	28.44593737	-0.109370261	0.511106197	-0.213987351	0.830556921	0.91518167	female
Insrr	38.56667682	0.472926884	0.920897755	0.513549828	0.607566765	0.781407628	female
Cabp5	0.087226857	-0.622004251	3.06038251	-0.203243957	0.838944357		female
Snx6	865.232106	0.170827975	0.100487794	1.69998732	0.089133311	0.272756286	female
Mthfd2	221.7814729	0.747120509	0.414835638	1.801003677	0.0717023	0.240954238	female
Kit	1470.497045	-0.511447594	0.199179891	-2.567767216	0.010235587	0.069731279	female
Tomm40l	274.1134293	0.308230628	0.157562313	1.956245893	0.050436195	0.195841987	female
Nr1i3	3.59957132	-0.675043202	0.81407547	-0.829214522	0.406983029	0.629688616	female
Apoa2	47.69968604	-1.977742887	0.7494845	-2.638804254	0.008319901	0.060393659	female
Pan2	726.455434	0.033262634	0.144892369	0.229567882	0.818427567	0.90957957	female
Cs	12011.20837	0.730525016	0.208724221	3.499953254	0.00046534	0.007663852	female
Ampd3	437.5300987	0.302301772	0.154348122	1.958571108	0.050163036	0.195112864	female
Bcas2	848.4026908	0.07277221	0.104711773	0.694976387	0.4870701	0.691743978	female
Sh2d1a	40.38346013	1.245989748	0.92808832	1.342533594	0.179423045	0.400981992	female
Ctcf	1247.778534	0.293470736	0.151410212	1.938249292	0.052592816	0.200971836	female
Pard6a	181.5792401	-0.066495441	0.126423847	-0.525972296	0.598907456	0.775893077	female
Agrp	14.27223422	0.043174859	0.330337157	0.130699373	0.896013129	0.948906037	female
Pvalb	229.664453	0.543153388	1.472137597	0.368955585	0.712160831	0.848951004	female
Tfap4	188.7732994	-0.041997558	0.198113709	-0.211987137	0.83211707	0.916547096	female
Ranbp1	972.1245872	0.235446104	0.082939929	2.838754574	0.004528998	0.039614644	female
Cd247	263.8492038	1.42688761	0.790612659	1.804787205	0.071107987	0.239584729	female
Rfx5	302.4514234	0.060386122	0.21550821	0.280203348	0.779321498	0.889867352	female
Psmb4	2708.639903	0.064487238	0.099262565	0.649663228	0.515909782	0.713469	female
Mmp8	1.694452091	-0.160085802	1.005616268	-0.159191739	0.873517813		female
Slc30a4	501.8886426	-0.093399461	0.130628088	-0.715002895	0.474607255	0.682423258	female
Sqrdl	1460.002586	-0.325709956	0.174331049	-1.86834163	0.061714467	0.221334346	female
Bloc1s6	461.6995215	0.428000732	0.080231281	5.334586817	9.58e-08	1.06099e-05	female
Metap1	856.576147	0.010681566	0.082357831	0.129697023	0.896806138	0.949360879	female
Gpr108	1320.223527	-0.106544986	0.088296866	-1.206667809	0.227560101	0.459737362	female
Tnfsf14	36.71083197	0.941799439	0.612206482	1.538368944	0.123958431	0.326478041	female
Gata6	277.2725736	0.004068011	0.183139626	0.022212622	0.98227835	0.991616084	female
Rsl1d1	869.3992277	0.245668166	0.082598343	2.97425054	0.002937052	0.029054243	female
Cnga2	2.012715799	-0.013143067	0.969862465	-0.013551475	0.989187818		female
Apc	1472.731537	0.010922454	0.136418464	0.080065801	0.936184922	0.970754201	female
Reep5	4355.116033	0.169254374	0.163759588	1.033553978	0.301344724	0.533806483	female
Ergic3	2483.458767	-0.07406234	0.095886674	-0.772394501	0.43988081	0.654948777	female
Uqcc1	1005.880154	0.424657008	0.167492978	2.535372013	0.011232797	0.074400998	female
Spo11	14.74709962	1.401884772	0.682112763	2.055209707	0.039858754	0.167778726	female
Ncoa2	1182.274348	0.099994498	0.098242751	1.017830801	0.308758372	0.541274626	female
Prl4a1	0						female
Trh	0.534273702	0.429867153	1.413917935	0.304025532	0.761108439		female
Nr2c2	411.1366347	0.078031134	0.12208834	0.639136667	0.522734029	0.719206802	female
Nr2c1	281.9155933	-0.047146097	0.127219061	-0.370589883	0.710943018	0.848712447	female
Smpd4	550.4422644	0.100246231	0.088669606	1.13055911	0.258240706	0.491082523	female
Pex1	484.2190598	0.124447735	0.15351213	0.810670365	0.417554996	0.638804171	female
Otx1	0.81877608	0.050174576	1.438908551	0.034869885	0.972183494		female
Kctd20	1338.43369	-0.04715993	0.053766717	-0.877121245	0.380420787	0.607089671	female
Itgae	172.3671966	0.922995644	0.464290136	1.987971684	0.046814822	0.186494172	female
Ctns	414.6844445	0.067242779	0.183942079	0.365564963	0.714689723	0.849993028	female
P2rx5	372.6820917	-0.028850645	0.296443912	-0.097322441	0.922470335	0.964031999	female
Shpk	393.6167337	0.025788605	0.186343349	0.138392946	0.889929871	0.946591688	female
Trpv1	90.050625	-1.799309902	0.280717606	-6.409679566	1.46e-10	5.23e-08	female
Ephb3	481.3379957	-0.75665061	0.221939126	-3.409270935	0.000651368	0.009852661	female
Tuft1	242.7088715	-0.634308777	0.354331669	-1.790155476	0.07342892	0.244375404	female
Rcn1	678.3912415	-0.291808109	0.168587117	-1.73090396	0.083468895	0.262522561	female
Dnase1	30.41925178	0.448140068	0.266009112	1.684679389	0.092050445	0.277410845	female
Trap1	3345.211579	0.339236265	0.162075119	2.093080466	0.036341972	0.158825626	female
Naa60	610.8353377	0.119000671	0.114950177	1.035236958	0.300558263	0.533447146	female
1700037C18Rik	58.66217002	0.098090466	0.182967681	0.536108154	0.591883805	0.770451997	female
Ankrd13d	156.5855502	-0.340237772	0.222183327	-1.531338002	0.125685878	0.329225324	female
Tyrp1	0.060713161	0.460003517	3.06038251	0.150309158	0.880520708		female
Tpr	2098.856454	0.258002244	0.106681171	2.418442192	0.015587122	0.091711676	female
Pdc	0.125960633	-0.622004251	3.06038251	-0.203243957	0.838944357		female
BC003331	937.1796928	0.366975532	0.164942747	2.224866133	0.026090226	0.128370801	female
Prg4	39.5432897	0.810597627	0.302197015	2.682348222	0.007310732	0.055112366	female
Dhx34	569.1436313	-0.294914932	0.143422079	-2.05627289	0.03975622	0.167567278	female
Kptn	357.6011217	0.021985535	0.09813669	0.224029721	0.822734177	0.911358133	female
Napa	2717.72939	0.17056218	0.123736518	1.378430422	0.168070436	0.388284549	female
Sra1	1534.675612	-0.053552004	0.064095953	-0.835497433	0.403437692	0.627253312	female
Calcoco2	0						female
Atp5g1	892.9765643	-0.080262663	0.1445848	-0.555125176	0.578809044	0.761538344	female
Snf8	835.0405505	0.151737651	0.100885781	1.504053889	0.132567492	0.339421053	female
Tbcb	824.2218905	-0.054109151	0.093431323	-0.57913288	0.562499516	0.749275259	female
Inpp5k	925.6796133	0.006949595	0.077564496	0.089597624	0.928606972	0.966404649	female
Crkl	567.0637689	0.045475722	0.103901534	0.437680949	0.661617581	0.817729092	female
Upk3bl	1.004387222	2.128054031	2.046715984	1.039740759	0.298460359		female
Eps8l1	346.7471727	-0.395274214	0.293149561	-1.34837048	0.177539254	0.399015872	female
Clint1	1497.322866	0.191557838	0.11691201	1.638478697	0.101321874	0.292616933	female
Prss16	35.65611041	-0.514872794	0.30629994	-1.680943178	0.092773952	0.278542503	female
Cdkal1	221.7400108	0.323144151	0.102406538	3.155503116	0.001602216	0.018724828	female
Rhox6	0						female
5430419D17Rik	62.71898863	-0.61007576	0.919178367	-0.66371858	0.506870445	0.706904075	female
Htra1	4546.117933	-0.279180671	0.262640778	-1.062975342	0.287793133	0.521544726	female
Zbtb17	509.8707171	-0.175835865	0.145474312	-1.208707318	0.226775309	0.458592857	female
Clcnkb	0.883563532	-1.798054094	1.727731202	-1.040702449	0.298013666		female
Fam131c	17.01911978	-1.146927984	0.347889677	-3.29681523	0.000977878	0.01314999	female
Fblim1	293.499056	-0.501924707	0.229276941	-2.18916348	0.02858496	0.136225666	female
Hspb7	20.3695803	0.062120795	1.233930125	0.050343852	0.95984838	0.981937716	female
Epor	143.4019023	-0.354150588	0.247170484	-1.43281909	0.151909544	0.366511599	female
Ccdc159	110.5183779	-0.229406576	0.209394069	-1.095573421	0.273265499	0.506341636	female
Mob1b	666.3170256	0.271805134	0.127282036	2.135455581	0.032723815	0.148627095	female
Atp6v1b1	1083.895919	-0.985499758	0.260534571	-3.782606489	0.000155195	0.003464119	female
Vax1	0.421654383	0.975786899	2.562790774	0.380751683	0.703387515		female
Atp6v1b2	2286.607316	0.113039877	0.106602476	1.060386978	0.288968584	0.52267089	female
Eps15l1	627.466646	0.094002494	0.105903056	0.887627777	0.374741007	0.603187847	female
Tep1	1399.929035	-0.198519043	0.093001964	-2.134568283	0.032796291	0.148845329	female
Ttc5	683.0732513	-0.111706808	0.13765353	-0.811507036	0.417074554	0.638429547	female
Osgep	716.9212235	0.006216452	0.115434975	0.053852413	0.95705275	0.980851961	female
Aamp	2422.83396	-0.144824814	0.091533001	-1.582214196	0.113600681	0.312384784	female
Tmbim1	2427.630238	-0.175616574	0.153604732	-1.143301844	0.25291329	0.485590891	female
Arpc2	2703.528435	0.221139832	0.149646106	1.477752	0.13947417	0.349953337	female
Kmt2b	1865.634422	-0.220252432	0.168214937	-1.309351214	0.190415409	0.414965221	female
Zbtb32	77.50820887	0.301641553	0.161886975	1.863284878	0.062422197	0.222614261	female
Etv2	0						female
Upk1a	11.99581267	0.058439788	0.35266426	0.165709413	0.868385638	0.934412168	female
Tmem147	1248.283721	0.217423184	0.1497593	1.451817577	0.146552335	0.358715421	female
Rps9	13899.76014	0.004018156	0.221119556	0.018171872	0.985501742	0.993326203	female
Tfpt	385.3437122	0.110410657	0.088065184	1.253737878	0.209937295	0.438512762	female
Susd2	106.9871426	0.196572625	0.465468504	0.422311335	0.672797785	0.825408786	female
Ggt5	922.4914719	-0.292254026	0.109807886	-2.661503088	0.007779263	0.057506147	female
Ggt1	320.7359959	-0.342051425	0.335718245	-1.01886457	0.308267266	0.540672924	female
Crip2	1446.480469	-0.663267156	0.145647678	-4.553915079	5.26566e-06	0.000267393	female
Crip1	917.033497	0.20079989	0.201525951	0.996397184	0.319057201	0.550891477	female
Cbfa2t3	381.8442029	0.304748944	0.211113559	1.443530887	0.148870978	0.362143759	female
Fbln1	283.5003698	-0.14034418	0.3134525	-0.447736673	0.654343251	0.813302215	female
Pgrmc1	3470.738105	-0.106470486	0.141588882	-0.751969255	0.452069548	0.66430387	female
Gcat	434.2167518	-0.125314056	0.216755152	-0.57813646	0.563171993	0.749733994	female
Tek	559.3520401	-0.242029379	0.197944148	-1.222715504	0.221437169	0.452604303	female
Mpl	1.415583626	-0.592267821	0.881355275	-0.671996682	0.501585809		female
Elovl1	607.9655616	0.104948667	0.095053814	1.10409738	0.269550898	0.502972358	female
Med8	489.3065979	0.242205231	0.077083898	3.142098908	0.001677414	0.019286037	female
Hyi	412.065052	-0.251182466	0.123658247	-2.031263349	0.042228287	0.174267196	female
Cdc20	77.20837107	0.272839159	0.463608526	0.588511953	0.556188713	0.744558133	female
Adamts4	77.66718745	-0.07820949	0.246328312	-0.317501018	0.750863467	0.872514609	female
Pvrl4	550.1665457	-0.823896831	0.181978181	-4.527448428	5.97002e-06	0.000293381	female
Pfdn2	897.8439642	0.419455493	0.125849572	3.332991007	0.000859177	0.012003478	female
Rnf114	1389.73507	-0.08960805	0.144015588	-0.622210772	0.533803284	0.727747416	female
C330007P06Rik	1376.871621	0.252911451	0.139898278	1.807823909	0.070633911	0.239077677	female
Neurl1a	51.13447927	0.36359602	0.376247408	0.966374818	0.33385666	0.566530549	female
Srm	823.5030263	-0.296615309	0.121390226	-2.443485927	0.014546137	0.087732738	female
Epha2	167.8724277	-0.672524113	0.185240645	-3.630542928	0.000282826	0.005324754	female
Rbm14	356.5637502	-0.045226675	0.108219774	-0.417915076	0.67600921	0.827664756	female
Actn3	248.1916994	-1.468203179	1.204909545	-1.218517344	0.223027438	0.454145558	female
A530013C23Rik	47.52521538	-0.314074617	0.231089691	-1.359102672	0.174114056	0.394812585	female
Zdhhc24	279.4585549	-0.103728419	0.119118423	-0.870800804	0.383862926	0.61010243	female
Bbs1	121.7841331	-0.424581864	0.177758927	-2.388526248	0.0169161	0.097217728	female
Slc34a3	0.818248816	-0.192375249	1.083747947	-0.177509217	0.859108426		female
Ndor1	697.6078139	-0.060410123	0.143021683	-0.422384363	0.672744489	0.825398793	female
Nsmf	951.0615948	-0.411079346	0.190545001	-2.157387197	0.030975508	0.143285238	female
Prl7a1	0						female
Prl8a9	0						female
Pdk1	2326.516918	0.59142256	0.155279868	3.808752336	0.00013967	0.003219802	female
Ptbp1	1650.125124	0.04810313	0.141150888	0.340792259	0.733259979	0.860940236	female
Mvd	396.6875876	0.240677715	0.263720866	0.912622951	0.361440879	0.59191084	female
Cyba	1112.931907	0.288431906	0.426253341	0.67666779	0.498616757	0.70057743	female
Itih3	27.07406425	-0.146913955	0.749268307	-0.196076564	0.844550239	0.923278387	female
Tmem110	815.4485485	0.170984091	0.116767286	1.464315026	0.143107894	0.353911077	female
Sfmbt1	466.2136728	0.176378429	0.093381049	1.888803248	0.058918197	0.214858083	female
Itih1	6.344532638	-2.227891825	0.874755345	-2.546874205	0.010869261	0.072677745	female
Ihh	7.516944838	-1.007342505	0.444685443	-2.265292287	0.023494749	0.120108363	female
Prkag3	39.0652976	-0.482663393	0.675790649	-0.714220289	0.475090973	0.682632876	female
Cryba2	0.120857809	0.8206739	3.06038251	0.268160564	0.788575729		female
Atp7b	17.5549315	-0.894500372	0.674448157	-1.326270023	0.184750273	0.408117866	female
Defb2	0.043613429	-0.261335558	3.06038251	-0.085393103	0.931948876		female
Slc4a1	16.68454236	-1.698429802	0.510170107	-3.329144099	0.000871133	0.012082842	female
Rundc3a	150.684836	-0.356577128	0.183320575	-1.94510152	0.051762761	0.198797276	female
Slc4a3	334.4297883	-0.371357543	0.148061639	-2.508127999	0.012137269	0.07809976	female
Cdt1	176.3341571	0.119427467	0.499146484	0.239263364	0.810901371	0.906173236	female
Runx1t1	78.70539288	-0.403901062	0.236397294	-1.708568891	0.087530835	0.269385724	female
Snai3	21.55785112	0.958494598	0.682049047	1.405316234	0.159927263	0.377876476	female
Aprt	526.6632412	-0.348503066	0.20785204	-1.676688215	0.093603466	0.279876508	female
Gtf2h1	785.0726658	0.046845015	0.078218977	0.598895777	0.549242388	0.739083659	female
Hfe	876.1149985	-0.200195863	0.259273115	-0.772142776	0.44002987	0.655010671	female
Abhd1	4.372190102	1.048787416	0.608690988	1.723021099	0.08488471	0.265069406	female
Slc5a6	1321.946042	-0.448841888	0.221474002	-2.02661208	0.0427021	0.175779575	female
Tcf23	8.498325866	-0.180325643	0.559690077	-0.322188387	0.747309982	0.870219363	female
Nphs1	12.06096083	0.721000476	1.58711573	0.454283492	0.649624796	0.810357618	female
Aplp1	77.04683815	-0.321185452	0.225299728	-1.425591834	0.153986195	0.369959473	female
Qrich1	1120.728142	0.275620055	0.058985212	4.672697522	2.97269e-06	0.000173069	female
P4htm	61.58615917	-0.506348542	0.185302265	-2.73255452	0.006284527	0.049854476	female
Usp19	3656.202236	-0.035585726	0.070431313	-0.505254325	0.613380219	0.785018467	female
Pola1	103.1512063	0.097183916	0.213536086	0.455117063	0.649025023	0.809719951	female
Cdc42	6920.571154	0.346365128	0.10337714	3.350500211	0.000806657	0.011484817	female
Pknox1	321.6606047	0.206152641	0.20816374	0.990338859	0.322008519	0.55408231	female
D130043K22Rik	1.542597251	0.210614333	0.865142104	0.243444785	0.807660854		female
Gmnn	114.5846657	0.693718953	0.232488714	2.983882276	0.002846163	0.02844762	female
Acot13	550.9761236	0.580740278	0.18632726	3.116775704	0.001828406	0.020531385	female
Zfp184	13.65715222	-0.696324869	0.472236063	-1.474527092	0.140339729	0.350983018	female
Cyp27b1	4.23560986	0.048756326	0.735431194	0.066296244	0.947141974	0.975737934	female
Cdk4	1300.194146	-0.173034732	0.160863026	-1.075665029	0.282077093	0.514841387	female
B4galnt1	2069.443887	0.28493761	0.602685319	0.472780075	0.636370091	0.801424747	female
Mettl1	373.9369719	-0.086098625	0.188847669	-0.455915744	0.648450568	0.809279412	female
Tspan31	889.5538264	-0.005713087	0.129949163	-0.043964015	0.964933088	0.984874691	female
Kif5b	3107.75968	-0.052844515	0.127482098	-0.414524988	0.678489671	0.829219794	female
Saal1	212.3567968	-0.073606591	0.097874193	-0.752053113	0.452019119	0.66430387	female
Tph2	7.515717583	1.545121994	0.855419614	1.80627375	0.07087559	0.239275468	female
Krt23	72.04959592	-0.812367818	0.521224645	-1.558575226	0.11909695	0.32017814	female
Cnp	907.449426	0.505859053	0.357481036	1.415065421	0.157049316	0.373684568	female
Ttc25	260.7774353	2.128070528	0.370776037	5.739503949	9.5e-09	1.6853e-06	female
Sulf2	3252.282612	-0.210415483	0.236969696	-0.887942579	0.37457164	0.603076751	female
Sod2	3696.657901	0.668701354	0.220506297	3.032572596	0.002424788	0.025214757	female
Tmco6	317.6290319	-0.153023255	0.115340861	-1.326704633	0.184606408	0.408071863	female
Stambp	375.5934484	0.003602934	0.099107266	0.036353887	0.971000183	0.987530144	female
Ezh1	1332.684243	0.066970924	0.105859642	0.632638864	0.526969501	0.722165381	female
Hap1	455.2723066	-0.615367267	0.241506237	-2.548038819	0.010833042	0.072515135	female
Leprel4	379.6216923	-0.700608441	0.115812469	-6.04950783	1.45e-09	3.45e-07	female
Ctnnb1	5742.519928	-0.112577389	0.081714963	-1.377683906	0.168300903	0.388669631	female
Eif1b	640.1719307	0.07757811	0.098512077	0.787498467	0.430990126	0.649326725	female
Klk4	0						female
Chrd	242.8258999	-0.76865402	0.18950932	-4.056022261	4.99155e-05	0.001460009	female
Psmd2	4541.779933	0.149495165	0.117283068	1.274652575	0.20243224	0.429422576	female
Syngr3	5.951251376	-0.574600221	0.536867723	-1.070282673	0.284492091	0.517904792	female
Vars	2853.962032	-0.332747394	0.222383388	-1.496278103	0.134581199	0.3426139	female
Vwa7	22.42593742	-0.616188592	0.358844779	-1.717145206	0.085952644	0.266781529	female
Hspa1l	11.55703993	0.335536962	0.305972514	1.096624526	0.272805562	0.50610498	female
Slc44a4	227.9749535	-0.862072615	0.346161046	-2.4903802	0.012760651	0.080496017	female
Msh5	39.10252503	0.054558427	0.262247502	0.20804174	0.835196377	0.91818115	female
Abhd16a	2312.850672	-0.349443685	0.128752499	-2.714073036	0.006646151	0.05176457	female
Neu1	842.4390297	-0.223470533	0.085072862	-2.626813388	0.008618859	0.061788767	female
Ddah2	627.9159059	-0.725652882	0.204746433	-3.544153953	0.000393875	0.006723093	female
Clic1	1269.003943	0.105507912	0.233791326	0.451290962	0.651779858	0.811816237	female
Lsm2	179.9263026	0.182220292	0.180051575	1.012044974	0.31151655	0.543577209	female
Pole	90.58847689	0.267920313	0.305799074	0.876131864	0.380958352	0.60749299	female
Atp1a2	27942.63092	-0.355645883	0.205215766	-1.73303392	0.08308964	0.26188995	female
Atp1a4	6.300678599	0.892019635	0.8521886	1.046739694	0.295219651	0.528538873	female
Casq1	55.68052068	-0.221125805	0.915068212	-0.241649532	0.809051738	0.905010731	female
Stx1a	154.3458536	-0.037665197	0.307198717	-0.122608574	0.902417065	0.952399548	female
Ceacam9	0.064609592	0.460003517	3.06038251	0.150309158	0.880520708		female
Zfp775	196.7284825	-0.427162913	0.142378558	-3.000191317	0.002698101	0.027356617	female
Scube2	3.528748071	-0.278327607	0.651313702	-0.427332645	0.669137059	0.823238076	female
Mrpl49	686.459812	0.120895249	0.106450699	1.135692398	0.256085323	0.489184513	female
Dennd2c	70.70274597	-0.616042494	0.238660734	-2.581247796	0.009844389	0.067681564	female
Mark3	1074.678061	0.06009997	0.050282365	1.195249469	0.231989576	0.46414664	female
Gatad1	1444.674763	0.29337534	0.14145361	2.07400391	0.038078948	0.163370393	female
Pcdha10	47.13576637	-0.392503026	0.440428604	-0.891184229	0.372830344	0.601669449	female
2310003L06Rik	0						female
M6pr	2450.66218	0.272796846	0.060292673	4.524543923	6.05259e-06	0.000296642	female
Lrrc8a	213.9895985	0.021525021	0.117732685	0.182829609	0.854931716	0.927881814	female
Mc5r	27.19836119	-0.511338887	0.429873696	-1.189509599	0.234239196	0.466522737	female
Ppp2r1a	3315.836706	-0.043987429	0.09980694	-0.440725149	0.659411988	0.816518224	female
Fance	500.2556771	-0.322110183	0.081932526	-3.93140793	8.44498e-05	0.002198736	female
Tinf2	373.5951906	0.236198532	0.148810083	1.587248167	0.11245645	0.310499374	female
Tssk4	20.23765174	0.309460897	0.359618253	0.860526112	0.389499096	0.615608157	female
Hapln4	53.55189413	2.151124293	0.502182256	4.28355297	1.83932e-05	0.000682042	female
Dus3l	867.0537925	0.028154275	0.169100927	0.166493913	0.867768273	0.934146261	female
Gtpbp3	508.9130036	-0.342570273	0.111575368	-3.070303787	0.002138411	0.023076918	female
Tgfbr1	604.4372209	0.175919557	0.112861438	1.558721559	0.119062297	0.320141567	female
Homer1	125.381235	0.090855559	0.178112102	0.510103232	0.609979141	0.782926675	female
Rad51c	32.98827676	-0.222931123	0.275556176	-0.809022415	0.418502253	0.639204586	female
Gabrb2	0.615919901	-0.358574573	1.562650249	-0.229465661	0.818507007		female
Cav1	19151.08395	-0.091090186	0.24814888	-0.36707877	0.713560263	0.84969986	female
Arpp19	1250.467947	0.254030161	0.09067677	2.801491055	0.005086705	0.043004324	female
Bcl2l1	960.115504	-0.314440009	0.076823121	-4.093038714	4.25757e-05	0.001292421	female
Khsrp	2239.559905	-0.217891132	0.127104386	-1.714269178	0.086479301	0.267525011	female
Dio2	81.53202003	-1.10039004	0.537428066	-2.047511303	0.040607908	0.169564452	female
Ccdc124	1389.033643	0.054849225	0.139161774	0.394140025	0.693477662	0.837791775	female
Cct4	2189.633131	-0.027884146	0.075166326	-0.370965935	0.710662904	0.848571427	female
0610009B22Rik	371.8527554	0.107740276	0.168946694	0.637717579	0.52365754	0.719881448	female
Cpt1c	156.8751781	-0.639072448	0.139331229	-4.586713638	4.50278e-06	0.000241394	female
Twist2	51.27983707	-0.128908445	0.252157788	-0.511221352	0.609196069	0.78240223	female
Zfp655	685.4929983	0.138232839	0.137527836	1.005126256	0.314836059	0.547358255	female
Rhoa	5639.426167	0.178292048	0.080530459	2.213970336	0.02683082	0.130624291	female
Zmiz1	2653.576477	-0.031117341	0.165833926	-0.187641588	0.851157623	0.926150507	female
Ankrd26	156.598909	0.185682181	0.135524359	1.370101901	0.170655095	0.390811372	female
Aldh16a1	627.8806701	-0.168403471	0.133774708	-1.258858816	0.208081332	0.436731897	female
Hnrnpa0	7780.001974	-0.24855002	0.192876266	-1.288650102	0.197519757	0.423545728	female
Prrg2	794.6382002	-0.29162272	0.183876916	-1.585966994	0.112746797	0.311007028	female
Hnrnph1	4694.951085	0.343100523	0.142498617	2.407746346	0.016051329	0.093808934	female
Ift43	374.425877	-0.233901178	0.135711482	-1.723517971	0.084794898	0.264899901	female
Id3	1459.332721	-0.327978403	0.093233443	-3.517819267	0.000435109	0.007264128	female
Tcap	102.1511591	-0.065900959	1.401671704	-0.047015973	0.962500497	0.983536701	female
Arid1a	3701.271928	-0.135475751	0.201111399	-0.673635366	0.500543163	0.70193751	female
Crlf1	22.05064241	-0.544834528	0.314122605	-1.734464567	0.082835687	0.261575601	female
Ctsd	37490.44776	0.459365096	0.232150811	1.978735694	0.047845772	0.189199342	female
Rplp1	13367.46556	-0.165856144	0.233617128	-0.709948561	0.477736035	0.684651081	female
Cabs1	0						female
Hmgcll1	7.869753214	-0.053254024	0.390942918	-0.136219436	0.891647811	0.946939928	female
Ttc9b	0.565576572	0.194557054	2.148345265	0.090561353	0.927841142		female
Phox2a	1.524245245	-1.874167555	0.911873803	-2.055292683	0.039850744		female
Abhd8	394.762439	0.357020194	0.465226462	0.767411622	0.442836821	0.657369056	female
Ift22	255.2451936	0.04693819	0.113179828	0.414722226	0.67834526	0.829098729	female
Fzd3	71.40516108	-0.255908398	0.2253019	-1.135846605	0.256020768	0.489112307	female
1700008O03Rik	11.84487314	-0.391439988	0.404176414	-0.968487953	0.332800733	0.565347636	female
Mid1ip1	653.947426	-0.027441655	0.30063092	-0.091280214	0.927269939	0.965761419	female
Ap2s1	1347.657183	-0.002954609	0.093616801	-0.03156067	0.974822409	0.989106314	female
Fgfrl1	3913.753924	-0.210802734	0.19369347	-1.088331648	0.276448724	0.509297503	female
4930432K21Rik	17.42820538	0.694782442	0.345914235	2.008539609	0.044585981	0.180326621	female
Fhl2	58.05444021	-0.351437748	0.23483547	-1.496527536	0.134516238	0.342588609	female
Emc10	3182.491725	-0.317982243	0.13314631	-2.388216714	0.016930355	0.097236513	female
Clstn3	2055.880802	0.266593317	0.305038339	0.873966589	0.382136449	0.608416341	female
Fbxw9	219.2162933	-0.349479465	0.121351694	-2.879889455	0.003978146	0.036416871	female
Spib	527.1448339	0.967989181	1.376002674	0.703479142	0.481757201	0.687724769	female
Fnbp4	1120.794166	0.270993481	0.204446229	1.325500019	0.185005363	0.408358738	female
Cers4	703.54335	0.042450294	0.106652663	0.398023762	0.69061267	0.835678061	female
Scrn3	426.056107	0.171174778	0.152964636	1.119048049	0.263119641	0.496242474	female
Phax	597.0947053	0.024666315	0.10695209	0.230629572	0.817602591	0.909049567	female
Tle1	638.8547884	-0.104226614	0.118312487	-0.880943481	0.378348412	0.605835748	female
1700109H08Rik	15.95545038	0.026792483	0.282171251	0.094951145	0.924353632	0.964834347	female
Relt	187.6916716	0.679649562	0.736957888	0.922236634	0.356405158	0.587864798	female
Snrpb2	528.9951902	0.368354392	0.169437862	2.173979229	0.029706695	0.139749895	female
Ubc	2408.516418	0.061690568	0.166164134	0.371262839	0.710441774	0.848529078	female
Prpf31	546.5752384	0.144022977	0.102788741	1.401155183	0.161167673	0.3788092	female
Sertad1	279.9879686	-0.199383349	0.122540628	-1.627079533	0.103720207	0.296972261	female
Carhsp1	3707.637584	0.16933892	0.199557187	0.8485734	0.396118714	0.620868391	female
Elk3	608.5607702	-0.004483625	0.176504784	-0.025402289	0.979734086	0.990769867	female
Herpud2	1119.598001	-0.238261135	0.128459916	-1.854750827	0.063631817	0.225181328	female
Rdh13	367.2573202	0.136930398	0.16150519	0.847838996	0.396527643	0.621108213	female
Adam21	4.355206094	-0.736262032	0.543794874	-1.353933382	0.175757632	0.396829397	female
Nutf2	411.8367328	0.241899362	0.096957771	2.494894009	0.012599476	0.079754508	female
Fut1	1.553216204	-0.5117682	0.969009146	-0.528135573	0.597405242		female
Arpc5	2854.912751	0.228969074	0.142700948	1.604537859	0.108595546	0.304811175	female
Rnf151	1.265740603	-1.556421786	1.093182731	-1.423752628	0.154518093		female
Elavl2	23.23357656	-0.176832983	0.357311122	-0.494899187	0.620671285	0.790861627	female
Pou2f2	749.1071661	0.824089533	0.756650514	1.089128361	0.276097285	0.509266111	female
Mgst1	10424.12078	0.041707604	0.187036838	0.222991386	0.823542211	0.911661327	female
Nfib	4804.339167	-0.256455844	0.210807468	-1.216540603	0.223779054	0.455060857	female
Htr3b	0.060713161	0.460003517	3.06038251	0.150309158	0.880520708		female
Rab25	223.9125924	-0.87788267	0.194781382	-4.507015304	6.57459e-06	0.000313812	female
Ubqln4	1417.393386	0.01885941	0.096476177	0.195482563	0.845015187	0.923409806	female
Rbfox1	13.47064516	0.905632965	0.998016652	0.90743272	0.364178013	0.594558321	female
Rps18	8435.76181	0.191108714	0.240699156	0.793973348	0.427210947	0.646611571	female
Rpl10	10774.07187	-0.094507349	0.136659996	-0.691550941	0.48921938	0.693772359	female
Rps15a	5312.047448	0.414662127	0.289671552	1.43149068	0.152289636	0.366992729	female
Ncaph2	1588.57471	-0.155927485	0.07347527	-2.122176405	0.033822927	0.151883304	female
Hipk1	2109.032668	0.201843788	0.094804234	2.129058791	0.033249397	0.150242757	female
Gprc5b	2635.289497	-0.155465816	0.208118942	-0.747004642	0.455060759	0.667118343	female
Man1a2	824.335246	-0.127545516	0.093900886	-1.35829939	0.174368704	0.395150333	female
Ceacam5	0						female
Tppp2	0.323641815	0.460006895	3.06038251	0.150310262	0.880519837		female
Acyp1	264.0546461	0.416601474	0.141670289	2.940641104	0.003275338	0.031447716	female
Cldn13	1.938404764	0.361297983	1.254756618	0.28794268	0.773390616		female
Cd163	385.289059	0.023787038	0.351988356	0.067579047	0.946120735	0.975358549	female
Hdac5	2488.059426	-0.396751644	0.158697573	-2.500048591	0.012417627	0.079206611	female
Rala	1062.396216	0.546799564	0.124061543	4.407486396	1.04577e-05	0.000444599	female
Clec3a	0.181852767	-0.996709577	3.059487744	-0.32577662	0.744593369		female
Vdac3	1854.382275	0.194168963	0.153796462	1.262506047	0.206766752	0.435021635	female
Slc1a7	3.101454973	-0.50493458	0.666874223	-0.757166137	0.448950335	0.661822034	female
Vps72	772.2704791	-0.120567519	0.06502061	-1.854296951	0.063696688	0.225250125	female
Gabpa	700.7513781	0.337344421	0.104496018	3.228299274	0.001245286	0.015624624	female
Bmp7	98.61466634	-0.772396842	0.35046142	-2.203942566	0.027528384	0.132960407	female
Dynll1	1220.449771	0.263218293	0.114168303	2.305528651	0.021136984	0.112294451	female
Pdcl	499.9685034	0.180275189	0.074486185	2.420249988	0.01550984	0.091457187	female
Tmem184b	3014.922735	0.152973442	0.197856768	0.773152436	0.439432171	0.654825511	female
Gm5965	0						female
Rtdr1	0.199257347	-0.972074934	3.059658002	-0.317707055	0.750707159		female
Nf2	2078.078626	-0.075939049	0.11366067	-0.668120727	0.504056532	0.70421532	female
Cabp7	4.238687956	-0.621965311	0.613327788	-1.014083045	0.310543128	0.542806173	female
Zmat5	168.7993714	0.200014737	0.129945229	1.539223398	0.123749767	0.326324079	female
Ewsr1	3747.433103	0.218174844	0.120602867	1.809035306	0.070445519	0.238637571	female
Ap1b1	1578.01073	0.204654289	0.077679089	2.634612369	0.008423342	0.060915601	female
Derl3	30.25621897	0.059400762	0.230552049	0.257645777	0.796680297	0.898908315	female
Gstt4	3.727586755	-1.990253855	0.74214902	-2.681744234	0.007323943	0.055166462	female
Tbx1	176.6018255	-0.074734782	0.440634959	-0.169607018	0.865319203	0.933596301	female
Gnat2	3.639195011	-0.441450684	0.659533828	-0.66933744	0.503280249	0.703560926	female
Bcl2l13	1903.38779	0.415785151	0.179332237	2.318518733	0.020421146	0.109926281	female
2610028H24Rik	1.30065872	-1.485080744	1.076309581	-1.379789579	0.167651442		female
Spatc1l	0.590825074	0.703198107	1.56721462	0.448692922	0.653653192		female
Dqx1	99.66854633	-0.042885466	0.234412468	-0.182948739	0.85483824	0.927881814	female
Ccl8	144.6900619	0.038361711	0.386582713	0.099232868	0.920953378	0.963777057	female
Lnp	162.3146444	0.259130206	0.187606303	1.381244669	0.167203745	0.387162971	female
2310007L24Rik	7.376020072	-0.088706019	0.505963678	-0.175320923	0.860827472	0.9314529	female
Tmem8c	0.598084858	-0.460273366	1.571028708	-0.292975783	0.769540662		female
Fam163b	2.811666228	0.259579973	0.799818692	0.32454852	0.745522795	0.869190192	female
Trpm5	1.870291587	1.12403596	1.255186285	0.895513258	0.370512782		female
Ascl2	6.842384329	-0.726254512	0.462883369	-1.56897949	0.116652718	0.316242246	female
Rarres2	1055.974617	0.867242882	0.260979312	3.323033058	0.000890444	0.01225768	female
Pttg1ip	2730.422633	-0.037386759	0.132833607	-0.281455574	0.778360998	0.889325724	female
Trpm2	95.63766772	0.692897649	0.542869306	1.276361809	0.20182765	0.4287433	female
Ube2g2	998.2591173	-0.052441412	0.111789444	-0.469108799	0.63899187	0.803011644	female
Mpo	0.67169732	-0.722075349	1.574016582	-0.458746977	0.646415875		female
Lpo	2.566538838	-0.857551111	0.843123678	-1.017111883	0.309100208		female
Met	1291.347264	-0.627611527	0.150284564	-4.176154288	2.96479e-05	0.000980096	female
Slc16a12	296.409237	0.495029765	0.385072206	1.285550495	0.198599983	0.424781361	female
Syn2	397.113005	-0.010509954	0.384029131	-0.027367596	0.978166543	0.990382061	female
Elk1	357.1318633	-0.408448145	0.105990936	-3.853613921	0.000116387	0.002794391	female
Nav1	1084.779417	-0.23420877	0.150844938	-1.552645868	0.120507761	0.321745182	female
Tnpo1	1637.044882	0.221869846	0.091786616	2.417235288	0.015638904	0.091868513	female
Myod1	1.918416396	-1.498929515	2.135863108	-0.701791004	0.48280951		female
Otog	0.165039751	0.460005206	3.06038251	0.15030971	0.880520273		female
Rnmt	405.7383891	0.322309224	0.118932526	2.710017484	0.006727966	0.052248916	female
Kcnq1	28.45875597	-0.383325811	0.242209264	-1.582622416	0.113507551	0.312342301	female
Srp14	1495.132083	0.215056179	0.092801456	2.317379358	0.020483076	0.110035593	female
6330409D20Rik	16.5622754	0.719091688	0.391617947	1.836207184	0.066327021	0.230430304	female
Cdk9	1812.990069	-0.028240024	0.096027187	-0.29408363	0.768694	0.883881546	female
Tor2a	380.1803483	-0.354771956	0.112613057	-3.150362536	0.00163068	0.018879326	female
Fpgs	325.7366221	-0.286720976	0.121966403	-2.350819309	0.018732128	0.103864448	female
Mkl2	643.1493664	-0.248957916	0.090088975	-2.763467077	0.005719086	0.046632745	female
Cbx5	1509.785302	-0.035277315	0.068011396	-0.518697112	0.603971976	0.779141323	female
Odam	0.217242417	-1.309624097	3.056007497	-0.428540865	0.668257388		female
Apobec3	2218.754584	-0.069153807	0.276323557	-0.250263887	0.802383282	0.901541065	female
St6galnac1	0.724973583	-0.018153627	2.071637741	-0.008762935	0.993008279		female
Taf7l	0.456049543	-0.334951295	1.827421262	-0.18329178	0.854569084		female
Sardh	656.6353176	-0.306505292	0.208413059	-1.470662607	0.141382384	0.35207892	female
Vav2	809.9117391	-0.134229157	0.144169375	-0.931051806	0.351826767	0.583339771	female
Tex15	11.34467283	-0.695604184	0.387047244	-1.797207432	0.072302695	0.241948667	female
Ppp2cb	897.0086162	0.226838459	0.07894713	2.87329581	0.004062136	0.036926854	female
G0s2	5058.646852	-0.310524518	0.25054781	-1.239382288	0.215203958	0.445290724	female
Dmap1	437.8227957	0.083716534	0.07665546	1.092114429	0.274782808	0.507917544	female
Pla2g12b	0.087226857	-0.622004251	3.06038251	-0.203243957	0.838944357		female
Mcu	285.80397	0.218457452	0.092548291	2.360469878	0.018251801	0.102005859	female
Oit3	2.711166022	-0.252282423	0.687061646	-0.367190375	0.713477019	0.84969986	female
Tex11	1.113268249	-0.511678361	1.231915908	-0.415351696	0.677884462		female
Bcr	1056.063037	-0.390823367	0.119102041	-3.281416205	0.001032872	0.013667003	female
Fxyd5	705.4517389	0.716897262	0.489037875	1.465934027	0.142666261	0.3533735	female
Kcnd1	37.22662367	-0.413848909	0.226165199	-1.829852294	0.067272029	0.232476362	female
Tfcp2	342.5450741	-0.050899542	0.106997992	-0.47570558	0.634284145	0.800231087	female
Pou6f2	0.462605406	2.368870075	1.714176715	1.381928744	0.166993581		female
Pou6f1	510.1157215	0.0419595	0.108743141	0.385858818	0.699601232	0.842017916	female
Ubp1	1299.666723	0.234956662	0.087089839	2.697865378	0.006978566	0.053490632	female
Nuak2	189.6287082	0.167759487	0.422381612	0.397175166	0.691238294	0.836080935	female
Ick	556.2949164	-0.101192065	0.14451442	-0.700221231	0.483789154	0.68944103	female
Sdhb	3954.239863	0.371019967	0.23355944	1.588546227	0.112162877	0.310016563	female
Cox4i2	36.0796351	-0.292586611	0.255391487	-1.145639639	0.251944289	0.484553341	female
Snap47	489.3508376	0.212887284	0.14915712	1.427268673	0.153502467	0.369185449	female
Wnt3a	0						female
Kdsr	1089.563073	-0.004048086	0.138617252	-0.029203335	0.976702422	0.989750386	female
Vps4b	1283.068668	0.095804734	0.060962345	1.5715395	0.116057387	0.315205035	female
Rps25	6716.917247	0.516304772	0.155958983	3.310516409	0.00093124	0.012685542	female
Nxf2	2.236933343	0.709811111	0.747704692	0.949320124	0.342457822		female
Taz	1276.670668	-0.038964087	0.096918051	-0.402031271	0.687661012	0.834084182	female
Kif19a	53.16055398	-0.300352629	0.232087895	-1.294133108	0.195619447	0.421153202	female
Aldh3a2	1145.942894	-0.028015882	0.100275049	-0.279390364	0.779945265	0.89019104	female
Zmynd10	7.151336486	0.658353903	0.573353862	1.148250578	0.250865135	0.483488789	female
Tmem115	681.1293357	-0.071034648	0.108304256	-0.65588048	0.511901029	0.710378958	female
Hyal2	782.6787345	-0.407551417	0.110825807	-3.677405365	0.000235618	0.004697209	female
Ifrd2	778.0062248	-0.243596324	0.114570091	-2.12617727	0.033488502	0.150937698	female
Hyal1	211.8893945	-0.234356641	0.185941107	-1.260381018	0.207531946	0.435979258	female
Tusc2	576.9905735	0.1091428	0.116165722	0.939543936	0.347451546	0.579321085	female
Nprl2	340.3638792	0.149432957	0.108575097	1.376309677	0.168725778	0.389227819	female
Slc38a3	61.96978878	-2.495310483	0.536254608	-4.653219657	3.26792e-06	0.000187864	female
Cacna2d2	10.04979982	0.500505595	0.644588396	0.776473171	0.437469656	0.653220843	female
Rassf1	182.9763725	0.126168374	0.116907978	1.079210983	0.280493685	0.513027018	female
Epn3	308.1666737	-1.348361592	0.269432474	-5.004450924	5.6e-07	4.5844e-05	female
Rnf112	0.239997834	0.82068382	2.23591357	0.367046308	0.713584476		female
Slc3a2	2281.288165	-0.401976638	0.107320259	-3.745580211	0.000179977	0.003866235	female
Nxf1	2982.942427	0.211748572	0.143755763	1.472974489	0.140757915	0.351433412	female
Stx5a	1138.804731	0.152893328	0.053683002	2.848077057	0.004398427	0.038908789	female
Slc47a1	7.507506316	0.727437346	0.677852569	1.073149796	0.283203912	0.516330977	female
Pifo	2.414400542	1.204935656	0.963403284	1.25070744	0.211041235		female
Tnfrsf13b	250.2732762	1.05619508	0.85533795	1.234827801	0.216894598	0.447235163	female
Spire2	24.03417563	-0.802721725	0.258534338	-3.104894033	0.001903472	0.021166285	female
Prox1	26.68004321	-0.144751986	0.384039953	-0.376919081	0.706233741	0.846156706	female
Raver1	1080.4974	-0.06872335	0.229777042	-0.299087103	0.764873587	0.881518979	female
2610507B11Rik	6266.701284	0.094895053	0.138918413	0.683099177	0.494544176	0.697492493	female
AI597479	325.0488992	0.134409586	0.117965567	1.139396772	0.254537702	0.487431195	female
Tmem86a	1019.931709	0.006037548	0.356313573	0.016944479	0.986480909	0.993866472	female
Optc	23.17284543	0.058056606	0.300220519	0.193379872	0.846661478	0.924288468	female
Tex14	3.555551241	0.431375056	0.571483649	0.754833594	0.450348835	0.662815155	female
Ifi35	429.3392612	-0.064868369	0.123390427	-0.52571638	0.599085281	0.775911377	female
Rdm1	420.7798939	-0.174647101	0.1307829	-1.335397064	0.181746425	0.404640896	female
Nedd8	1537.24355	0.163646453	0.084188108	1.943819123	0.051917267	0.199265076	female
Gosr1	1079.095935	0.37601721	0.063137039	5.955572419	2.59e-09	5.71e-07	female
Mrpl52	622.5232427	0.324786441	0.144010204	2.255301581	0.024114405	0.121946181	female
Spaca7	0						female
Kansl3	1588.081896	-0.102240848	0.081763074	-1.250452596	0.211134262	0.440308629	female
Eya4	18.9608333	-1.19433445	0.513985637	-2.323672812	0.020143037	0.108977465	female
Ebf3	923.4340123	0.416678582	0.211077472	1.974055201	0.048375466	0.190634167	female
Uckl1os	20.85842818	-0.473586959	0.349920173	-1.353414281	0.175923318	0.39684775	female
Myt1	3.409363541	-0.307133196	0.594802942	-0.516361258	0.605602119	0.780158362	female
Faf1	759.8848777	-0.159114633	0.097382847	-1.633908203	0.102278127	0.294541027	female
Gm266	206.7683833	-1.291054612	0.435173747	-2.966756658	0.003009591	0.029659474	female
Tsacc	19.39153972	-0.390072303	0.244481265	-1.595509998	0.110598236	0.308020468	female
Mettl16	571.3694394	0.178880563	0.065360683	2.736822124	0.006203583	0.049458218	female
Dazl	1.451525845	0.325745332	0.9521127	0.342128965	0.732253841		female
Apol7a	5.786031152	-0.808684932	0.510954089	-1.582695881	0.113490798	0.312342301	female
Pigyl	447.0379495	-0.173831627	0.124373838	-1.397654278	0.162216911	0.380190928	female
Rbm25	4100.067288	0.044360025	0.236639813	0.187457994	0.851301556	0.926150507	female
Psen2	1244.583516	-0.294852797	0.087903044	-3.354295642	0.000795673	0.011366429	female
Acaa1b	811.1562948	-0.158959958	0.244647015	-0.649752286	0.515852244	0.713443401	female
Plcd1	497.0781816	-0.691556598	0.160340087	-4.313061145	1.6101e-05	0.000620974	female
Fads1	2296.586336	-0.057790064	0.161414023	-0.358023815	0.720325491	0.853475294	female
Lmbr1	290.5911686	-0.184530688	0.182572082	-1.010727847	0.312146705	0.544152431	female
Tnfrsf22	130.6392887	0.463225335	0.157791239	2.935684747	0.003328124	0.031837482	female
Cars	587.5041687	0.125942056	0.083246993	1.512872146	0.130312138	0.336426522	female
Phlda2	5.904159594	-1.183290971	0.458591798	-2.580270682	0.00987229	0.067847869	female
Asz1	0						female
Wnt2	35.49374292	-0.41625338	0.370705819	-1.12286713	0.261493929	0.49451071	female
Gabra1	0.087226857	-0.622004251	3.06038251	-0.203243957	0.838944357		female
Grid2ip	0.512417641	-0.693533967	1.547898945	-0.448048608	0.654118117		female
Kdelr3	80.98502402	-0.376852129	0.23919702	-1.575488397	0.115143755	0.31452501	female
1700006E09Rik	3.395909675	0.145007795	0.61294819	0.23657431	0.812987052	0.907244712	female
Apip	609.7626544	0.528501703	0.144808502	3.649659358	0.000262588	0.005074394	female
Pdhx	1231.177993	0.692778472	0.248074519	2.792622454	0.005228267	0.043837052	female
Vac14	959.0055816	-0.065047809	0.155711239	-0.417746395	0.676132547	0.827667008	female
Mcoln2	79.30986493	0.697318471	0.762964722	0.913958995	0.360738392	0.591215423	female
Slc5a1	58.61477721	-1.179698933	0.318329895	-3.705900553	0.000210641	0.004370859	female
1700049J03Rik	0.315926549	0.460013243	2.154835468	0.213479521	0.830952961		female
Akt1s1	2069.85113	-0.38966987	0.144420974	-2.698152901	0.006972541	0.053490632	female
Tbrg1	731.229222	0.103154153	0.103496924	0.996688106	0.318915925	0.550789043	female
Panx3	0.27036016	0.460009438	2.733864853	0.168263416	0.866376053		female
Adssl1	298.7447611	0.33891852	0.318379596	1.064510804	0.287097363	0.520625621	female
1700026D08Rik	0.434582205	-0.318343785	1.810150822	-0.17586589	0.860399303		female
Brf1	756.1896257	0.087465994	0.148027956	0.590874837	0.554604287	0.743258637	female
Vipr2	5.707642975	-0.091091894	0.555630578	-0.16394327	0.869775803	0.935166586	female
Odc1	1068.43435	0.189769218	0.12578395	1.508691833	0.131377554	0.338123643	female
Thg1l	180.2730459	0.369515396	0.12105208	3.052532404	0.002269192	0.02410407	female
Adam19	349.0966285	0.368161832	0.307973909	1.195431892	0.231918332	0.46414664	female
Pabpc4	2578.457406	0.029565004	0.133257295	0.221864054	0.824419714	0.912159175	female
Exoc3l2	93.68084845	-1.078167717	0.191623987	-5.626475762	1.84e-08	2.94947e-06	female
Zfp296	87.03539343	0.396645107	0.324963788	1.220582483	0.222244142	0.453522244	female
Plin5	1070.017809	1.529056306	0.352549239	4.337142556	1.44347e-05	0.000573654	female
Sugp1	627.5755583	0.03073564	0.069901983	0.439696256	0.660157115	0.816973478	female
Dmrtc2	0.627247488	-1.146703926	1.349555135	-0.849690314	0.395497285		female
Gm5893	0.23643809	-0.635631307	2.778042112	-0.228805497	0.819020094		female
Dhdh	4195.996782	0.41661126	0.217171573	1.918350793	0.055066546	0.206967493	female
Zfp790	284.612499	0.044953699	0.09808711	0.458303837	0.646734168	0.808296118	female
Cpb1	1.932668901	-1.706323078	1.057453676	-1.613614966	0.106610969		female
Slc25a41	1.156572165	1.209796053	1.01887817	1.187380483	0.235077575		female
Fsd1	5.756493178	0.135379626	0.459804187	0.294428867	0.768430211	0.883881546	female
Pinlyp	1.631459644	-0.36512829	0.960593775	-0.380106867	0.703866089		female
Fuz	535.3159001	-0.025072246	0.137230403	-0.182701835	0.855031976	0.927887634	female
Sptbn4	23.70963949	-0.981067694	0.297142005	-3.301679597	0.000961078	0.013006874	female
Pgam1	2047.261041	0.566992762	0.242096791	2.342008585	0.019180274	0.105295671	female
Evi5	701.7560964	-0.104356449	0.144782538	-0.720780628	0.471044496	0.679810881	female
Evi5l	732.4059511	-0.105084121	0.159522891	-0.658740074	0.510062694	0.709084115	female
Snapc2	320.3273558	-0.037670539	0.100268768	-0.375695638	0.707143181	0.846746872	female
Git1	1224.604974	-0.443741354	0.144035558	-3.080776452	0.002064616	0.022535171	female
Gltp	1038.245772	0.632465467	0.194168367	3.257304358	0.001124758	0.014478139	female
Bnip2	1288.510596	0.10597494	0.083237293	1.273166588	0.202958934	0.430178814	female
Ccnt1	938.5224552	-0.001916952	0.134554601	-0.014246646	0.988633206	0.994652893	female
Scarf2	779.9867471	-0.931173563	0.200767635	-4.638066115	3.51684e-06	0.00019782	female
4930579F01Rik	0.252339951	0.820679141	2.73525233	0.300037818	0.764148309		female
Brms1l	320.524099	0.265924048	0.087067728	3.054220609	0.002256461	0.023982768	female
Med15	970.4522277	-0.130865949	0.082950373	-1.57764147	0.114648	0.313732848	female
Dhdds	806.4039526	-0.160568015	0.090645133	-1.771391452	0.076495629	0.250287593	female
Aim1l	37.68105961	0.373847696	0.505682809	0.739292871	0.459729177	0.671340034	female
Ubxn11	139.1914556	0.483198695	0.54721727	0.883010681	0.377230501	0.605244057	female
Mogat1	277.1320428	-0.006251565	0.227549127	-0.027473474	0.978082096	0.990379905	female
Tex22	0.436771313	0.461671739	1.58437245	0.291390916	0.770752361		female
Wnt8a	1.808712222	-0.339409654	1.236513864	-0.274489161	0.783708732		female
Tjap1	449.1447972	-0.273906371	0.130417794	-2.100222398	0.035709282	0.157174723	female
Ehf	666.2100751	-0.917887383	0.419667074	-2.187179888	0.028729394	0.136761705	female
Nanog	10.20122649	0.123714176	0.359268012	0.344350657	0.730582592	0.859445326	female
Rpl15	4437.737897	0.263971763	0.159821494	1.651666221	0.098602612	0.287488733	female
Tmem167	865.7065917	0.198165703	0.106970473	1.852527123	0.063950167	0.225646206	female
Steap4	4554.508038	-0.390932304	0.222006109	-1.76090787	0.078253998	0.253379476	female
Mplkip	306.8318975	0.125683983	0.107366411	1.170608032	0.241756367	0.474035344	female
Kif11	64.51587964	0.835617358	0.440089915	1.898742347	0.057598361	0.212075656	female
Rpa3	226.3349745	0.411490052	0.14441744	2.849309977	0.004381417	0.038881656	female
Mlkl	198.6731124	-0.015280181	0.156566662	-0.097595367	0.922253604	0.964031999	female
Phox2b	0						female
Tnpo3	946.6700622	0.089054577	0.084813432	1.05000558	0.293715547	0.526878022	female
Ttll5	248.3332588	0.089590729	0.108098712	0.82878628	0.407225353	0.629873461	female
Zfp715	302.5980807	0.194354074	0.103596365	1.87607039	0.060645615	0.219146568	female
Retn	15782.41215	-0.067379208	0.2144005	-0.31426796	0.75331753	0.874492628	female
Acpt	2.006381843	-1.142829224	0.853898419	-1.338366718	0.180776923		female
Cdh23	114.7472837	-0.368541072	0.19916591	-1.850422452	0.064252686	0.226364106	female
Rps5	8642.768557	0.056159419	0.241868068	0.2321903	0.816390212	0.908696387	female
Podnl1	84.22622019	1.548469232	0.577231471	2.682579363	0.007305682	0.055108522	female
Lphn1	714.6956221	-0.473786689	0.185255559	-2.557476236	0.010543476	0.071123722	female
Amotl1	3433.005763	-0.653043553	0.2141382	-3.04963595	0.002291189	0.024253172	female
2200002J24Rik	0						female
Etv5	228.175217	0.557929377	0.17816189	3.13158655	0.001738645	0.019790893	female
Tmem190	3.857741523	-0.450358005	0.581416847	-0.774587126	0.438583667	0.654238896	female
Gfod2	363.821471	-0.611036739	0.118374248	-5.161905965	2.44e-07	2.31542e-05	female
Enkd1	125.2864299	-0.173523233	0.162743266	-1.066239094	0.286315574	0.519826697	female
4933405L10Rik	3.69668682	-0.579375335	0.629848306	-0.919864877	0.357643375	0.588832084	female
Atp6v0d1	1562.669751	0.038381276	0.116017557	0.330823001	0.740778186	0.866033511	female
Ptprs	2445.535045	-0.223040377	0.185598013	-1.20173903	0.229464654	0.461720763	female
Slc41a1	752.398685	-0.136201568	0.1055842	-1.289980584	0.197057399	0.422966575	female
Fer1l4	167.3129391	-0.866860644	0.310539406	-2.791467451	0.005246963	0.043919294	female
4931406B18Rik	0.060428905	0.460003517	3.06038251	0.150309158	0.880520708		female
Iglon5	45.69822114	-0.700734882	0.253937376	-2.759479102	0.005789359	0.047023966	female
Igf2bp1	1.0572215	-1.629951099	1.568029107	-1.039490333	0.298576752		female
B4galnt2	10.99063173	0.859255038	0.4401385	1.952237849	0.050909972	0.196873491	female
Zfp651	761.0103626	-0.664243847	0.161277916	-4.118628653	3.81134e-05	0.001182938	female
Nelfb	1278.452629	-0.064605999	0.075816512	-0.852136257	0.39413847	0.619699439	female
Card14	24.52242969	-0.644148488	0.238941733	-2.695839187	0.007021155	0.053749473	female
Tmem175	384.8202759	-0.089051322	0.126275866	-0.70521252	0.480677991	0.68677408	female
Bcas1	35.61143461	-0.241926958	0.338791132	-0.714088816	0.475172261	0.682665502	female
Tango2	375.8163909	-0.068771982	0.072817502	-0.94444303	0.344943301	0.576672015	female
4833413E03Rik	2.473523558	1.504723784	0.811932613	1.853261908	0.063844828		female
Aldh1a2	32.33277693	0.398659257	0.427194381	0.933203421	0.350714949	0.582534129	female
Ndufs2	7469.887482	0.441522487	0.220324015	2.003968958	0.045073386	0.181723318	female
Snx31	0.621438259	0.674412793	1.278097438	0.52766931	0.597728878		female
Atraid	1373.954865	0.01655843	0.110807198	0.149434604	0.881210708	0.941315814	female
Cad	1086.960536	-0.412412705	0.135263241	-3.048963643	0.002296323	0.024293446	female
Lypd8	0.087226857	-0.622004251	3.06038251	-0.203243957	0.838944357		female
Sh3bp5l	895.9617201	-0.148347068	0.120096703	-1.235230144	0.216744864	0.447100656	female
1810065E05Rik	0.104042333	0.099334824	3.06038251	0.032458303	0.974106567		female
Atad1	1033.720327	0.044804628	0.086507185	0.517929558	0.604507418	0.779382013	female
Pten	2963.860138	-0.128166219	0.106762437	-1.200480453	0.2299528	0.461948551	female
4933402N03Rik	0						female
Pea15a	1523.034648	0.204166791	0.15232352	1.340349744	0.180131666	0.402221448	female
Timm23	2168.740304	0.665501715	0.18580225	3.581774254	0.000341269	0.006045283	female
Tnfaip8l2	261.3739589	0.730772674	0.508738142	1.436441686	0.150876699	0.364983052	female
Trnt1	282.6608007	0.256698658	0.084312501	3.044609702	0.002329824	0.024533639	female
Ly6g6e	9.800461318	-0.618658931	0.536432202	-1.153284475	0.24879364	0.481494446	female
Ehmt2	3771.905587	-0.383447628	0.083069908	-4.61596308	3.91277e-06	0.00021545	female
Elof1	748.0122532	-0.099267879	0.122982499	-0.80717077	0.419568104	0.640351019	female
Med16	1023.816666	-0.175283663	0.101646472	-1.724444145	0.084627694	0.264834264	female
St3gal1	1585.564021	-0.376296637	0.152953761	-2.460198653	0.013886013	0.085041945	female
Tmem259	4447.642106	-0.167052513	0.138798088	-1.203564947	0.228757775	0.460716193	female
Rnf170	375.3475906	0.04504582	0.105135499	0.428454899	0.668319963	0.822646798	female
Clip3	160.7547058	-0.530100571	0.139444073	-3.801528161	0.000143806	0.003282053	female
Thap8	3.549129227	-1.79114191	0.630928684	-2.838897571	0.004526969	0.039614644	female
Myl2	1.614550025	-2.01337906	1.285387459	-1.566359658	0.117264442		female
Dedd	79.22408671	0.195648891	0.12790427	1.529650971	0.126103146	0.329678605	female
Mcemp1	24.30927632	0.636021276	0.662941905	0.959392174	0.337361216	0.569464486	female
Nit1	841.107686	0.142312038	0.10792685	1.318597161	0.187303823	0.41090933	female
Pax5	661.6256508	0.993370388	1.24867967	0.795536607	0.426301426	0.645828819	female
Prdm15	176.1485929	0.245045424	0.185641653	1.319991603	0.186837822	0.410477373	female
Rnf168	551.6166762	-0.142157379	0.135576908	-1.04853681	0.294391352	0.527600231	female
Tctex1d2	87.45595717	-0.020302814	0.119824953	-0.169437275	0.865452706	0.933596301	female
Chp1	8699.964799	0.04311475	0.191922153	0.224647075	0.82225384	0.911358133	female
Sval2	0						female
Trpv4	184.0072149	-0.597990145	0.190242595	-3.143303134	0.001670527	0.019242428	female
Klhl3	39.21425911	-0.197282818	0.339228594	-0.581563055	0.560861034	0.748183054	female
Tvp23b	675.2259544	-0.244239344	0.118764959	-2.056493316	0.03973499	0.167526603	female
Dnajc7	1757.94334	0.279352963	0.167850136	1.664299894	0.096052514	0.283753115	female
Zfp385c	3.769844978	0.551512769	0.744237135	0.741044411	0.458666513	0.670629651	female
Cacybp	905.1614991	0.602168507	0.094405492	6.378532568	1.79e-10	6.26e-08	female
Cluap1	122.9396093	-0.094431418	0.176685747	-0.534459737	0.593023499	0.771111927	female
Zswim7	183.0010973	0.076518998	0.18311555	0.417872748	0.676040159	0.827664756	female
Pigl	225.1338768	-0.120728448	0.160597564	-0.751745205	0.4522043	0.6643588	female
Ndufa2	2095.135868	0.13191473	0.183878236	0.717402632	0.473125696	0.681233342	female
Pam16	377.3081948	0.152615055	0.134813392	1.132046695	0.257614804	0.490773917	female
Glis2	225.5661838	-0.628362122	0.186424027	-3.370606962	0.000750028	0.010916607	female
Cox6c	5558.267885	0.82849781	0.223761399	3.702594883	0.000213406	0.004407511	female
Bicc1	315.3133716	-0.628199193	0.227164594	-2.765392185	0.00568544	0.046399786	female
Ube2z	1645.974689	-0.101411192	0.076064187	-1.333231778	0.182455754	0.40557802	female
Gip	0						female
Tmem87b	1157.511414	-0.019629414	0.147397297	-0.133173503	0.894056166	0.947796173	female
Anapc1	1536.639227	-0.006001362	0.06800305	-0.088251359	0.929676898	0.96678341	female
Mertk	299.6511593	-0.482785805	0.123316787	-3.915004749	9.04024e-05	0.002309459	female
Tsg101	1201.444937	0.200432643	0.101716315	1.970506333	0.04878037	0.191733808	female
Hps5	721.690622	0.043282658	0.07432583	0.582336695	0.560339913	0.747815298	female
Map3k4	414.5188172	-0.026959538	0.091799082	-0.293679827	0.76900257	0.883881546	female
Piezo1	2626.893528	0.03712734	0.181876024	0.204135429	0.838247669	0.919760005	female
Blk	269.4260466	1.014434977	1.281043752	0.791881601	0.428429716	0.647282945	female
Rnf166	933.8763206	0.061226566	0.161613909	0.378844656	0.704803224	0.845384669	female
Ankrd28	440.4738171	0.276669456	0.095234822	2.905129131	0.003671016	0.034135222	female
Ankrd52	986.5795018	0.115808526	0.122829736	0.942837868	0.345763839	0.577515646	female
Pkd2l2	218.4176256	0.298503501	0.12864538	2.320359281	0.02032145	0.109686102	female
Srp19	646.3318088	0.175609799	0.097091649	1.808701374	0.070497409	0.238748266	female
Tmbim7	0						female
Clec4f	2.020146901	-1.639639167	1.280717862	-1.280250097	0.200457192		female
Klra17	2.634149853	1.035973537	0.83449396	1.241439227	0.214443536		female
Wdfy2	132.6399361	-0.19609145	0.145486799	-1.347829847	0.177713116	0.39922476	female
Zfyve20	531.4656697	-0.05565251	0.086666597	-0.642144859	0.520779132	0.717759598	female
Mrps25	495.1517007	0.182685576	0.119532519	1.528333695	0.126429708	0.330180213	female
Dguok	579.1183115	0.048926344	0.088677749	0.551731911	0.581132043	0.763030588	female
Camta1	366.6783129	0.064982271	0.10418801	0.623702006	0.532823305	0.727177517	female
Csf1	749.2386189	-0.31677018	0.182385438	-1.736817279	0.082419428	0.260631303	female
Strip1	705.6953791	0.062814246	0.110349929	0.569227786	0.569201566	0.753972454	female
Kif1a	41.56433386	-0.57510375	0.297070233	-1.935918467	0.052877688	0.20156213	female
Alx3	1.396173383	-0.201768205	0.838787102	-0.240547577	0.809905785		female
Slc25a11	2144.710046	0.209907942	0.132387287	1.585559668	0.112839231	0.311180267	female
Chrne	2.907238393	-0.755891851	0.610796284	-1.23755149	0.215882411	0.445857274	female
Cmc2	294.0220843	0.580362928	0.150460742	3.85723825	0.000114675	0.002774538	female
Chfr	429.5300615	0.173691193	0.152395655	1.139738488	0.254395267	0.487331015	female
Ceacam16	15.47506337	0.310786913	0.602121857	0.516152851	0.605747658	0.780189441	female
Hoxa2	18.6052857	-0.114579122	0.257317349	-0.445283314	0.656115025	0.814452283	female
Adam28	5.822220497	4.558052578	0.781199173	5.834686895	5.39e-09	1.06617e-06	female
Ankrd53	5.921105971	-0.035136626	0.434347431	-0.080895208	0.935525291	0.970376604	female
Tex261	1791.09983	-0.123421943	0.080938342	-1.524888448	0.127286924	0.331471831	female
Fam120b	521.6212959	0.119250488	0.110849087	1.075791337	0.282020587	0.514841387	female
Tbp	289.2956679	0.252635076	0.115289131	2.191317366	0.028428834	0.135647303	female
Psmb1	2290.723065	0.312429455	0.1158399	2.697079798	0.006995051	0.053572065	female
Pdcd2	0						female
Dll1	199.28235	-0.498646499	0.223983751	-2.226261936	0.025996642	0.128029257	female
Nol3	725.1559814	0.367869393	0.259821157	1.415856188	0.156817615	0.373424881	female
Fhod1	884.8130417	-0.352789624	0.121208504	-2.910601268	0.00360734	0.033731862	female
Plekhg4	7.66170288	-0.853154391	0.599102928	-1.424053116	0.154431097	0.37061471	female
Slc9a5	122.2332263	-0.448368562	0.153167254	-2.927313442	0.003419041	0.032435647	female
Elmo3	411.626816	-0.354811849	0.130201448	-2.725099106	0.006428219	0.050696406	female
Stc1	66.59400936	-0.220205035	0.250864417	-0.877785051	0.380060379	0.606986448	female
4931428F04Rik	50.89893879	-0.126774589	0.279787117	-0.453110887	0.650468896	0.810970747	female
Tppp3	590.4690144	-0.349178551	0.260418692	-1.340835209	0.179973962	0.401918397	female
Msh3	307.5845136	0.129290728	0.099295347	1.302082451	0.192888201	0.417893957	female
Adamts13	9.151596116	0.461554157	0.847640254	0.544516562	0.586086055	0.766484184	female
Tmem208	495.1913501	0.073683405	0.126455841	0.582680915	0.560108123	0.747615114	female
E2f4	764.3997817	-0.072427541	0.179439621	-0.40363182	0.686483483	0.833232359	female
Surf4	2946.156017	-0.12342115	0.11069211	-1.114995003	0.264852563	0.497681124	female
Surf2	322.7424931	0.209462485	0.127392371	1.644230997	0.100128496	0.290193584	female
Dnajb9	671.1204377	0.176955348	0.145965359	1.212310567	0.22539352	0.457025101	female
Naf1	255.9607468	-0.395051972	0.114829214	-3.440343764	0.000580976	0.009046693	female
Yes1	425.8668061	-0.101727035	0.160077219	-0.635487272	0.525110665	0.720938061	female
Ppp1cb	3845.642685	0.310717017	0.135931835	2.285829636	0.022264227	0.116375838	female
Gorasp2	1424.250173	0.118136521	0.084032252	1.405847366	0.159769454	0.377747721	female
Tsen15	179.7048505	-0.074783762	0.118290919	-0.632202055	0.527254854	0.722328087	female
Oc90	0.121768479	0.099334824	3.06038251	0.032458303	0.974106567		female
Efr3a	1574.629067	-0.241513759	0.094780169	-2.54814652	0.010829698	0.072515135	female
Trappc2l	601.8121984	0.110332599	0.102423116	1.077223609	0.28138038	0.514134406	female
Acsf3	1086.846985	0.450769826	0.219759346	2.051197526	0.040247715	0.168831683	female
Ddx19a	503.6973586	0.115736473	0.082277844	1.406654186	0.159529957	0.377279062	female
Galns	277.284531	-0.010243908	0.14051414	-0.072903039	0.941883276	0.973244345	female
Gata2	196.8406323	-0.522177084	0.185982468	-2.807668321	0.004990159	0.042371158	female
C8g	93.03901088	-0.306121914	0.208767153	-1.466331795	0.142557918	0.353273863	female
Entpd2	244.017647	-0.726774634	0.21949559	-3.311112692	0.000929258	0.012677434	female
Rabl6	1527.533931	-0.148330201	0.096532767	-1.536578788	0.12439649	0.327285872	female
Ptgds	22.54362329	-0.093539262	0.353501825	-0.264607578	0.791311782	0.896003139	female
Edf1	3012.074028	0.428256867	0.133929742	3.197623334	0.001385651	0.016959716	female
Clic3	32.22035283	-0.063297826	0.243846294	-0.259580839	0.795187118	0.897944018	female
Npdc1	2009.600832	-0.658000393	0.152411542	-4.317260925	1.57977e-05	0.000615775	female
Fbxw5	1432.303564	0.086241358	0.124376662	0.693388591	0.48806572	0.692804006	female
Slc25a13	70.00007085	-0.66143479	0.267147083	-2.475919942	0.013289337	0.082685854	female
Ube2i	1618.918562	0.228622693	0.137589816	1.661625111	0.096587965	0.284416385	female
Tsr3	273.6489815	0.061997426	0.111770362	0.55468574	0.579109632	0.76168812	female
Unkl	242.1097494	-0.045567845	0.194412392	-0.234387554	0.81468412	0.907799149	female
Lrrk1	774.3070374	0.029192964	0.213627175	0.136653794	0.891304454	0.94691579	female
Aldh1a3	635.1095527	-0.690909204	0.26411273	-2.615963282	0.008897613	0.063315397	female
Actn1	1506.605998	0.002453938	0.243963075	0.010058644	0.991974499	0.9961522	female
Sirt2	1481.958561	-0.007890543	0.114245859	-0.069066341	0.944936813	0.974687687	female
Hnrnpl	4631.292796	0.049038862	0.08707	0.563211917	0.573290589	0.757335705	female
Nolc1	763.4248626	0.300080811	0.109132722	2.749686859	0.005965224	0.048069734	female
Casd1	595.7809994	0.006144556	0.064842401	0.09476139	0.924504355	0.964936575	female
Cnksr3	332.8745131	-0.419192373	0.136417439	-3.072865007	0.002120144	0.022933933	female
Mtmr1	601.054967	0.0252977	0.083060936	0.304567961	0.760695225	0.87825372	female
Hmgb3	410.4206168	0.165696423	0.149672865	1.107057206	0.268269196	0.501711425	female
Map2	205.4243724	-0.476451633	0.2839001	-1.678236934	0.093300854	0.279340773	female
Cyp2j9	135.0735039	0.251353735	0.20097492	1.25067215	0.211054115	0.440273572	female
Nipsnap3a	0						female
Abca1	4062.17551	-0.241121967	0.125906785	-1.915083182	0.055481896	0.20762713	female
Nipsnap3b	411.3707805	-0.157952601	0.094486679	-1.671691743	0.094585123	0.28138497	female
Lage3	689.4716288	0.240858925	0.138362477	1.740782116	0.081721778	0.258989311	female
Ubl4	999.5277453	0.091334281	0.075433677	1.210789188	0.22597621	0.457720356	female
Gdi1	2869.251743	0.215319164	0.069465966	3.099635332	0.00193759	0.021480346	female
Sash1	1246.034847	-0.373000685	0.204886669	-1.820521988	0.068679551	0.235473229	female
Gadd45b	415.2642846	0.472783246	0.444783422	1.06295159	0.287803905	0.521544726	female
Slamf6	127.7827772	1.785892608	1.197330295	1.491562199	0.135813954	0.344882426	female
Slamf1	41.29382243	1.20728956	1.257205994	0.960295739	0.336906394	0.569274959	female
Zdhhc12	232.4636003	-0.109993117	0.118279631	-0.929941323	0.352401466	0.583854559	female
Endog	477.3987678	-0.155491863	0.214244909	-0.725766897	0.467981683	0.677369212	female
Cybb	411.3263335	0.568822169	0.332217483	1.712198177	0.086860153	0.268406096	female
Golga7	1061.231728	0.220507686	0.070254724	3.138688401	0.001697058	0.019475152	female
Xk	50.40260437	-0.220280406	0.204000796	-1.079801698	0.280230495	0.51270763	female
Pcolce2	542.1418317	-0.329835024	0.390409672	-0.844843373	0.398198294	0.622761829	female
Cd48	204.3633772	1.031848478	0.552705134	1.866905904	0.061914729	0.221629756	female
Clpx	1260.610954	0.273978602	0.162750751	1.683424501	0.092292943	0.277683887	female
Trabd	1245.450059	-0.20508815	0.118356823	-1.732795324	0.083132054	0.261933313	female
Mov10l1	0.146856256	0.099334824	3.06038251	0.032458303	0.974106567		female
Dennd6b	317.981873	0.023440747	0.226797091	0.103355589	0.917680758	0.962119014	female
Cd83	224.5086346	0.704981087	0.559823862	1.259290885	0.207925284	0.43655474	female
Tmem27	0.325585003	0.460013319	2.141622754	0.214796615	0.829925892		female
Ace2	4.129285179	0.502685491	0.618589082	0.812632336	0.416428886	0.638010096	female
Gzmb	18.39802152	0.499537936	0.389395959	1.282853414	0.199543437	0.426034378	female
Gzmf	0						female
Gzmn	0						female
C4a	19.93888447	0.377958012	0.305060476	1.238960932	0.215359967	0.44542568	female
Ager	61.86906988	-0.014678272	0.309191301	-0.047473108	0.962136163	0.9833293	female
Atf6b	1314.247852	-0.476877999	0.184460223	-2.585261959	0.009730504	0.067030887	female
Egfl8	27.83182376	-0.040926418	0.210158195	-0.194741005	0.845595709	0.923768086	female
Notch4	742.1213678	-0.43177786	0.176810074	-2.442043317	0.014604394	0.08797692	female
Ppt2	248.8440656	0.022116776	0.130219571	0.169842178	0.865134256	0.933521006	female
Prrt1	170.0260904	-0.35387021	0.234036306	-1.512031256	0.130525911	0.336735349	female
Rnf5	935.5341058	0.025183147	0.114045847	0.220815997	0.825235707	0.91260446	female
Fam163a	2.323549653	-1.576269951	1.15937418	-1.359586903	0.173960685		female
Cacfd1	815.1413682	-0.11685029	0.093331827	-1.25198759	0.210574386	0.439485681	female
Hivep2	905.0549283	0.098978339	0.110805852	0.893259132	0.371718418	0.600989158	female
2310057J18Rik	0						female
Arnt	1214.651856	0.040077713	0.081115918	0.49407951	0.621250028	0.791102798	female
Itga2	37.00262404	-0.664018561	0.260363765	-2.550349361	0.010761502	0.07222715	female
Mocs2	1660.474934	0.142170362	0.181265806	0.784319805	0.432852481	0.650559935	female
Nat9	510.9475451	-0.036434343	0.137422869	-0.265125761	0.790912583	0.895717564	female
Lpl	125570.8548	-0.119778093	0.218259067	-0.548788624	0.583150518	0.764527726	female
Atp6v0e	2011.823859	0.4472555	0.124637493	3.588450701	0.000332649	0.005952521	female
Nkx2-5	0						female
Zfp318	763.131647	0.01372337	0.212881589	0.064464807	0.948600129	0.976317923	female
Ttbk1	12.31702853	-0.330952778	0.687903279	-0.48110365	0.630442834	0.798090121	female
Srf	1406.25905	-0.354753928	0.174697554	-2.030674847	0.04228799	0.174389068	female
Gata3	2067.892977	-0.772897284	0.266934046	-2.895461619	0.003786013	0.03495561	female
Gata5	0.143100983	-0.622004251	3.06038251	-0.203243957	0.838944357		female
Lama5	2963.273121	-0.661614179	0.254880526	-2.595781595	0.009437603	0.065926185	female
Steap1	16.09261443	-0.319359852	0.309769304	-1.03096029	0.302559442	0.535175986	female
Steap2	159.8040986	-0.562264815	0.22291062	-2.522377868	0.011656442	0.076049756	female
Hspa8	11678.37523	0.087602687	0.083467379	1.049543994	0.293927818	0.527155346	female
Serac1	104.6691983	0.141082084	0.125061922	1.128097834	0.259278604	0.492045277	female
Awat1	0.118341044	0.099334824	3.06038251	0.032458303	0.974106567		female
Pdzd11	281.0918641	0.410300493	0.159313225	2.575432724	0.010011475	0.068612941	female
Psma2	1641.915732	0.45906499	0.112018641	4.098112475	4.16533e-05	0.001270997	female
Mrpl32	359.8665188	0.506263845	0.122287565	4.13994541	3.47388e-05	0.001104394	female
Setdb1	614.0870629	0.0865725	0.117003727	0.739912328	0.459353193	0.671204199	female
Anxa9	119.6915389	-0.820256835	0.169498932	-4.839303851	1.30295e-06	8.75705e-05	female
Arnt2	13.91349894	0.724430401	0.605406566	1.196601495	0.231461918	0.46350699	female
Prune	525.5777665	0.105992541	0.147696915	0.717635443	0.472982098	0.681233342	female
Cers2	2469.34872	0.281747416	0.123486682	2.281601643	0.02251287	0.117260183	female
Nlrp5	0						female
Capza2	1935.040441	0.320547891	0.118433982	2.70655336	0.006798566	0.052618365	female
Plekho1	551.4390438	0.120119593	0.252739414	0.475270522	0.634594167	0.800408542	female
Vps45	310.153888	0.256040876	0.131342204	1.949418155	0.051245508	0.197766336	female
Prpf3	388.8482493	0.411171008	0.120101549	3.423527941	0.000618139	0.009487992	female
Anp32e	1428.561708	0.375322859	0.131213837	2.860390862	0.004231192	0.03790689	female
Aph1a	1108.555748	-0.113674109	0.111744981	-1.017263666	0.309028016	0.541452802	female
Tab2	1521.251848	0.005075081	0.066262581	0.076590456	0.938949352	0.97223272	female
Ppil4	544.0337763	0.407150173	0.102271147	3.981085417	6.86013e-05	0.001871733	female
Cnih1	1399.55291	-0.01802344	0.15259447	-0.11811332	0.905977869	0.954757677	female
Eps8	431.0222362	-0.388907204	0.187366834	-2.075645914	0.037926712	0.163100027	female
Med22	917.7191231	-0.100431751	0.094707752	-1.060438555	0.28894513	0.52267089	female
Abo	1.030087302	-2.514377027	2.071379122	-1.213866163	0.224798836		female
Surf1	927.1836779	0.239208423	0.09564298	2.501055729	0.012382369	0.079143614	female
Med28	830.6403911	-0.019847806	0.085573269	-0.231939325	0.81658514	0.908706959	female
Qdpr	1803.375388	0.242247856	0.155742028	1.555443058	0.119840586	0.320962861	female
Gnrh1	20.93359159	0.494444028	0.316402783	1.562704422	0.118122134	0.318433991	female
Tnr	2.204119817	2.07667562	0.810065896	2.563588504	0.010359629		female
Sqstm1	6429.711795	0.138028166	0.144018624	0.958404974	0.337858588	0.569883083	female
Nfe2l2	1090.957607	0.104838949	0.090819587	1.15436496	0.248350575	0.481090232	female
Rxrg	296.8906808	-0.414335767	0.221841075	-1.867714381	0.061801893	0.221442651	female
Rxra	3673.971408	-0.259131024	0.142298581	-1.821037299	0.068601187	0.235334642	female
Adamtsl4	469.8001143	-0.712541513	0.233572629	-3.05062077	0.002283688	0.024187777	female
Fcrls	242.0095716	-0.19853944	0.326022254	-0.608975116	0.542540933	0.734300051	female
Cd5l	54.88657711	0.041125658	0.737460192	0.055766614	0.955527731	0.980069302	female
Prpsap1	590.4421521	-0.337434507	0.084901662	-3.974415812	7.05522e-05	0.001905118	female
Fam184b	1.929051112	-0.213358732	0.847297641	-0.251810842	0.801187277		female
Ncapg	24.78904077	1.022755363	0.514326207	1.988534413	0.046752617	0.186368205	female
Lcorl	161.4810933	0.150240696	0.139090759	1.080163036	0.280069585	0.51270763	female
Lta4h	952.1839886	0.117056951	0.108821371	1.075679805	0.282070482	0.514841387	female
Amdhd1	3.540752993	-1.629948381	0.945478707	-1.723939809	0.08471871	0.264841102	female
Dstn	2551.011196	-0.239878279	0.158241643	-1.515898558	0.129545005	0.335155992	female
H2afy	2068.788952	0.196758924	0.180729866	1.088690696	0.276290306	0.509266111	female
Gtf2ird2	354.8888466	-0.183175656	0.192886456	-0.949655356	0.342287401	0.573911398	female
Bola1	426.012602	0.09007263	0.134197297	0.67119556	0.502095957	0.702657597	female
Gatsl2	692.0687095	-0.045659564	0.123036897	-0.371104641	0.710559594	0.848545595	female
Fcgr1	88.39220934	-0.202626363	0.312129808	-0.649173381	0.516226315	0.713690787	female
Ncf1	391.7742376	0.835369921	0.518146762	1.612226462	0.106912669	0.301662371	female
Wnt11	137.8837785	-0.183954039	0.218090473	-0.843475815	0.398962386	0.623583395	female
Adss	1148.168386	0.215082292	0.073946039	2.908638421	0.003630064	0.033823976	female
1700016C15Rik	1.999228577	-0.099157166	0.932595867	-0.106323832	0.915325424		female
Il17rb	65.57896721	-0.445615368	0.252253026	-1.766541216	0.077305093	0.251666344	female
Cacna1d	47.12417055	-0.157822465	0.285542839	-0.552710289	0.580461807	0.762588738	female
Chdh	1451.276096	-0.464814133	0.225509869	-2.06116981	0.039286843	0.166289134	female
Actr8	598.6006636	0.169960784	0.081136726	2.09474542	0.036193629	0.158442466	female
Lrrc27	310.4931509	0.162057067	0.246530503	0.657350979	0.510955264	0.709785196	female
Stk32c	31.67586607	0.179461265	0.408829735	0.438963336	0.660688103	0.817385386	female
Fnta	1604.073471	0.083725579	0.11451897	0.731106639	0.46471402	0.674798413	female
Skiv2l2	695.7392677	0.339176872	0.074078731	4.578599905	4.68099e-06	0.000249177	female
Lbp	996.7643228	0.191750925	0.518194592	0.370036524	0.711355277	0.848712447	female
Celsr1	267.4258867	-0.173195844	0.319888588	-0.541425517	0.588214323	0.767999522	female
Fli1	586.213484	0.630879094	0.228018396	2.766790329	0.005661115	0.046346102	female
Stard13	360.8080946	-0.263581897	0.227671203	-1.157730507	0.24697403	0.479801514	female
Tenm1	3.132409139	-1.245958993	0.757440682	-1.644959166	0.099978232	0.290065396	female
Camk1g	4.009481972	-1.106122947	0.774621101	-1.427953544	0.15330523	0.368856662	female
Diexf	274.1154921	0.076137844	0.131555115	0.578752439	0.562756227	0.74940705	female
Hsd11b1	2995.953017	1.348617697	0.277677425	4.85677831	1.19311e-06	8.19972e-05	female
Syt14	14.17032288	0.214500343	0.415793333	0.515882113	0.605936748	0.780189441	female
H2-M3	281.9051585	0.42795499	0.364271047	1.174825703	0.240064455	0.472556699	female
Lonrf3	14.24585156	0.459187483	0.403074159	1.139213398	0.254614159	0.487443861	female
Atp5e	3562.821859	0.326851101	0.188683631	1.732270572	0.083225399	0.262182237	female
Nelfcd	814.0336987	0.088369887	0.096175758	0.918837429	0.358180612	0.589422969	female
Tubb1	4.638211465	-0.673895253	0.714388152	-0.943318071	0.345518236	0.577263651	female
Ctsz	4110.291846	0.213829202	0.100472265	2.12824109	0.0333171	0.1503134	female
Slmo2	1184.122027	0.642240201	0.163592852	3.925845122	8.64258e-05	0.002243702	female
Sertad4	237.7268855	-0.659616408	0.274012424	-2.40725	0.016073163	0.093876514	female
H2-M2	313.9767229	0.755245816	0.827765289	0.912391262	0.361562788	0.592004417	female
Ube2a	501.7353459	0.517892144	0.103622733	4.997862219	5.8e-07	4.70995e-05	female
Slc25a5	5686.981631	0.326031809	0.148596584	2.194073372	0.028230135	0.134972935	female
Atp1b4	2.94504583	0.049594858	0.834199243	0.059452054	0.952592053	0.978435175	female
Ppdpf	1361.519153	0.181310818	0.152620187	1.187987129	0.23483848	0.467186146	female
Kcnq2	2.326257307	-0.39634821	0.832726818	-0.475964268	0.634099835		female
Eef1a2	52.97882137	-0.413852691	1.435777476	-0.288242919	0.773160797	0.886487239	female
Col20a1	100.4852658	0.005955279	0.129563585	0.045964141	0.963338831	0.984127984	female
Pls3	1063.353418	-0.031404159	0.184478626	-0.170231967	0.864827712	0.933509412	female
Mpped2	26.01685067	-1.191144164	0.321608594	-3.703707507	0.000212471	0.004393876	female
Nkap	390.826407	-0.021145279	0.132857872	-0.159157137	0.873545073	0.937184314	female
Ndufa1	1912.926346	0.717119077	0.199036759	3.602947925	0.000314629	0.005702917	female
Wt1	0.353694992	-0.644331847	2.676438068	-0.240742297	0.809754855		female
E2f3	287.2955718	0.11539806	0.130561015	0.883863073	0.376770133	0.605001644	female
Cr1l	849.3145926	0.204283493	0.083387993	2.449795071	0.014293754	0.086752861	female
Ppfibp1	1819.966428	0.333126788	0.173598148	1.918953587	0.054990208	0.20680436	female
Cd46	43.59889662	0.206955256	0.169770514	1.219029447	0.222833016	0.45403593	female
Cd34	881.799527	-0.393587306	0.221146715	-1.779756509	0.075115818	0.247319373	female
Plgrkt	756.2542613	0.444856811	0.120876735	3.680251703	0.000233004	0.004679919	female
Cd274	568.5198881	0.685694893	0.136167398	5.03567595	4.76e-07	4.04874e-05	female
Pdcd1lg2	12.69215777	1.191968451	1.045768856	1.13980106	0.254369192	0.487331015	female
Gtf3a	163.0106958	0.31153541	0.12639246	2.464825899	0.013707984	0.084344881	female
Mtif3	189.7909978	0.503598379	0.116949568	4.306115781	1.66146e-05	0.000632774	female
Lnx2	651.6414572	-0.205715573	0.106655477	-1.928785822	0.053757457	0.203634493	female
Il19	0.569239507	0.714029414	1.39020541	0.513614326	0.607521662		female
Dyrk3	26.17110002	-0.24977087	0.281115534	-0.888498997	0.374272395	0.602825873	female
Mapkapk2	2975.166284	-0.255102607	0.119773262	-2.129879429	0.033181569	0.150072306	female
Il10	4.815532877	-0.032037805	0.525680461	-0.060945398	0.951402694	0.97793605	female
Lamp2	3370.665619	-0.288953693	0.167577993	-1.72429379	0.08465482	0.264834859	female
Atxn10	1634.057486	-0.187639531	0.112961699	-1.66108985	0.096695403	0.284456369	female
Foxred2	160.5481771	-0.148158771	0.234698966	-0.63127151	0.527863012	0.722821081	female
Eif3d	756.0864743	-0.053016124	0.088805672	-0.596990294	0.550513861	0.740195109	female
H3f3b	5797.801885	-0.303620059	0.153597225	-1.976728804	0.048072293	0.189848691	female
Nup50	840.7353125	0.2224727	0.067036387	3.318685703	0.000904422	0.0124034	female
Phf21b	43.04362305	0.210782234	0.253309992	0.832111803	0.40534584	0.629123528	female
Nlrp14	0						female
Ift27	215.6569433	-0.210565237	0.083748652	-2.514252233	0.011928509	0.077191174	female
Pacsin2	1203.30089	0.030859207	0.100467048	0.307157499	0.758723493	0.877212447	female
Cmah	750.8006987	1.305167247	0.711114313	1.835383176	0.066448935	0.230766143	female
Ttll12	502.2248085	0.038703555	0.091129457	0.424709597	0.671048387	0.82443464	female
Bik	138.6934899	-0.836388047	0.258751738	-3.23239586	0.001227569	0.015466012	female
Scube1	15.83601457	-0.81507292	0.299201187	-2.724163389	0.006446461	0.050796443	female
Tox4	877.7400858	-0.055455086	0.081039474	-0.684297213	0.493787507	0.696989082	female
Mrps18c	545.1251927	0.321011934	0.132357172	2.425345981	0.015293804	0.090715777	female
Sulf1	255.1679179	0.239959965	0.295704499	0.811485676	0.417086816	0.638429547	female
Srsf6	3416.115064	0.11092104	0.128847589	0.860870128	0.389309576	0.61538853	female
Plcg1	1947.74415	0.12023665	0.110203429	1.091042732	0.27525408	0.5084288	female
Kctd2	1660.511269	-0.079424943	0.129789586	-0.611951585	0.54056979	0.732825831	female
Tmprss6	89.51341295	-0.704033501	0.331146745	-2.126046872	0.033499357	0.150940776	female
Kctd5	311.1847664	-0.066010526	0.086972742	-0.758979482	0.44786483	0.661128631	female
Pom121l2	0.506580693	0.144962105	1.785941659	0.081168444	0.935307995		female
Etaa1	125.8133033	0.317735435	0.223028573	1.42464004	0.15426128	0.370376997	female
Matn4	46.72609614	-0.599188557	0.305457171	-1.961612347	0.049807634	0.194266827	female
Svs4	0.357752458	-1.887708372	3.034231545	-0.622137218	0.533851644		female
Svs6	0.111742111	-0.622004251	3.06038251	-0.203243957	0.838944357		female
Slpi	225.0987942	0.176788837	0.329948267	0.535807745	0.592091429	0.770612516	female
Svs3a	0						female
Svs5	0						female
Rbpjl	2.696401286	0.940301379	0.976932395	0.962504041	0.335796474		female
Sdc4	1996.179101	-0.083501451	0.120539572	-0.692730607	0.488478627	0.693152044	female
Ccdc70	0.240361532	-1.409153668	3.053365002	-0.461508423	0.644433879		female
Il13ra1	349.3901481	-0.595471302	0.192081471	-3.10009758	0.001934569	0.021472893	female
Prl5a1	0						female
Nbr1	2434.942732	-0.004044039	0.096485933	-0.041913251	0.966567853	0.985214771	female
Cyth1	1504.104015	0.563881753	0.224345197	2.513455866	0.011955474	0.07729868	female
Rnd3	671.1797518	-0.189361305	0.262888376	-0.72031068	0.47133373	0.680013568	female
Brca1	45.22582371	0.409338055	0.555746169	0.736555784	0.461392532	0.672330015	female
Gast	0.186673795	-0.261333869	3.06038251	-0.085392551	0.931949315		female
Cntnap1	530.0929923	-0.27511418	0.24500738	-1.122881196	0.261487955	0.49451071	female
Nt5c3b	441.7755943	0.189958769	0.154893282	1.226384815	0.220053898	0.450987142	female
Coa3	1052.085091	0.232811489	0.142187343	1.637357336	0.101555827	0.293072143	female
Zpbp2	14.69438801	0.707516349	0.385070921	1.837366339	0.066155833	0.229966681	female
Gsdma	4.714732068	-2.090972446	0.647378942	-3.229904945	0.001238314	0.015558498	female
Med24	1167.70572	-0.193063089	0.093972078	-2.054472918	0.039929942	0.167999832	female
Gsdma2	0.35023264	1.440274209	2.639962202	0.545566224	0.585364147		female
Psmd3	2793.963485	0.155420415	0.119875759	1.296512463	0.194798989	0.420072252	female
Exosc10	908.8586367	0.088541981	0.110869202	0.798616565	0.424512779	0.644186778	female
Glod4	725.3638918	0.175195245	0.090307908	1.939976782	0.052382512	0.20037763	female
Vps53	581.5761685	0.075576918	0.079641042	0.948969466	0.342636142	0.574127526	female
Taok1	1539.844321	0.255002935	0.097519366	2.614895338	0.00892548	0.063414964	female
Dnttip1	358.6560591	-0.038267692	0.070064072	-0.546181394	0.584941254	0.765483282	female
Tnnc2	0.472301697	-0.405358989	1.781177872	-0.227579174	0.819973412		female
Acot8	278.4131818	0.088040373	0.107112049	0.821946494	0.41110735	0.633627159	female
Cd300lg	2175.413343	-0.144334102	0.201553981	-0.716106432	0.473925633	0.681845138	female
Spint4	0						female
Pyy	0						female
Mpp2	500.4871733	-0.084169134	0.184276096	-0.456755572	0.647846742	0.809019188	female
Ppy	0						female
Vtn	280.8901522	-0.461970106	0.284186593	-1.62558726	0.104037487	0.297314151	female
Nlk	478.8239022	0.199425429	0.144773015	1.377504147	0.168356434	0.388748764	female
Traf4	732.8861155	-0.208926357	0.204585471	-1.021217956	0.307151187	0.539683994	female
Aldoc	443.3867623	-0.844083928	0.181830272	-4.642152911	3.44798e-06	0.000195147	female
Stac2	197.190767	-0.620980182	0.172079419	-3.608683628	0.000307755	0.005646074	female
Rpl19	8215.915739	0.23571394	0.185293862	1.272108732	0.203334489	0.430725121	female
Nek8	223.5494117	-0.04716047	0.111044667	-0.424698202	0.671056695	0.82443464	female
Cacnb4	31.95512362	0.044449152	0.285727925	0.155564604	0.876376227	0.938667203	female
Plxdc1	37.63210881	0.00950534	0.270574912	0.03513016	0.971975952	0.987808116	female
Arl5b	312.5729573	0.017431916	0.104317788	0.167103967	0.867288245	0.934037895	female
Zfp207	2033.052974	0.2375591	0.092887942	2.557480482	0.010543347	0.071123722	female
Psmd11	1623.933943	0.366834272	0.115859959	3.166186784	0.001544516	0.018216319	female
C1qtnf1	461.7274189	-0.28853793	0.284550671	-1.014012475	0.3105768	0.542806173	female
Pipox	9.769088285	-0.707123166	0.445535702	-1.587130197	0.11248316	0.310526223	female
Timp2	3270.836976	-0.316018296	0.200228631	-1.578287253	0.114499633	0.313583189	female
Zc3h18	1203.470888	-0.021636234	0.106861833	-0.202469236	0.839549907	0.920472031	female
Top2b	1716.820803	0.310913721	0.138245716	2.248993534	0.024512907	0.123279356	female
Rarb	81.78466421	0.737286236	0.233710005	3.154705491	0.001606602	0.018724828	female
Igfbp4	8363.936847	-1.302534688	0.192082484	-6.781121623	1.19e-11	6.06e-09	female
Cdc6	50.51679071	0.617726208	0.314050092	1.966967126	0.049187001	0.192751889	female
Suz12	888.128854	0.232381489	0.138769661	1.674584256	0.09401583	0.28051304	female
Atad5	86.02128442	0.230659533	0.211242464	1.091918395	0.274868971	0.507974087	female
Crlf3	581.2131009	0.897086622	0.447633763	2.004063805	0.045063226	0.181723318	female
Krt27	0						female
Tns4	109.8994728	-0.232032425	0.251537117	-0.922457996	0.35628973	0.587823786	female
Tnfaip1	1070.087503	-0.193247434	0.123350569	-1.566652144	0.117196022	0.317111056	female
Abr	515.7047885	0.087128357	0.20223086	0.43083611	0.666587541	0.821294089	female
Rab11fip4	362.6127645	0.269227998	0.252445575	1.066479372	0.286206999	0.519815886	female
Cd40	191.2259107	0.711068312	0.774155688	0.918508154	0.358352892	0.589587628	female
Slc35c2	699.990873	-0.048619376	0.110288297	-0.440838945	0.659329597	0.816518224	female
Zfp334	125.9800204	-0.415490254	0.154360936	-2.691680058	0.007109311	0.054197379	female
Elmo2	850.1805892	0.326278774	0.120113172	2.71642792	0.006599056	0.051576463	female
Wsb1	846.0849056	0.182224699	0.170984627	1.065737328	0.286542398	0.520008084	female
Ttpal	622.7790267	0.268766209	0.209694365	1.281704493	0.199946328	0.426612841	female
Rhot1	900.7620832	0.224262882	0.094604037	2.370542406	0.017762006	0.09994067	female
Hnf4g	0.060428905	0.460003517	3.06038251	0.150309158	0.880520708		female
Rhbdl3	168.6134967	-0.440047501	0.192970331	-2.280389417	0.022584603	0.117425803	female
Ada	56.56456884	-0.037425335	0.240263925	-0.155767601	0.87621621	0.938667203	female
Serinc3	7327.105254	-0.056437971	0.08874573	-0.635951396	0.524808102	0.720720626	female
Tha1	227.7871797	-0.137302927	0.151387306	-0.906964599	0.364425518	0.59464945	female
Pgs1	607.2586517	0.089285914	0.122215902	0.730558895	0.465048627	0.675047955	female
Birc5	55.20654543	0.442946482	0.43469802	1.018975155	0.308214762	0.540672924	female
Afmid	44.46981598	-0.063664079	0.290709315	-0.218995663	0.826653426	0.913225241	female
Trp53tg5	3.869863316	0.375151557	0.578313575	0.648699206	0.516532818	0.713940939	female
Pigt	1633.789495	-0.528568115	0.103620471	-5.10100089	3.38e-07	3.07286e-05	female
Wfdc2	1199.723135	-0.227507875	0.390208764	-0.583041427	0.559865412	0.747454875	female
Etv4	77.49084967	-0.421745792	0.302289905	-1.395169952	0.162964596	0.380970651	female
Eppin	0						female
Dbndd2	104.1204267	-0.207241504	0.11307695	-1.832747562	0.066840121	0.231499154	female
Mmp9	182.8023702	-0.209893267	0.303716123	-0.691083714	0.489512934	0.693949501	female
Slc12a5	72.34631609	-0.091206029	0.23841266	-0.382555308	0.702049513	0.843697029	female
Ghdc	420.7872576	-0.050693945	0.123340749	-0.411007269	0.681067205	0.830648447	female
Pltp	1763.39497	0.307068158	0.245401567	1.2512885	0.210829239	0.43987324	female
Slc12a7	1810.2166	0.257067907	0.179439167	1.432618699	0.151966835	0.366553069	female
Ctsa	2888.871953	-0.074899254	0.089625027	-0.835695746	0.403326089	0.627133132	female
Zswim1	178.5030015	-0.296586567	0.14711643	-2.015998948	0.043800086	0.178206905	female
Slc12a4	911.0375636	-0.223371087	0.176720109	-1.263982286	0.206236385	0.434555942	female
Spata25	3.122821815	0.328045436	0.697944352	0.470016607	0.638343153	0.802417051	female
Myo1c	5648.500638	-0.077131997	0.164610493	-0.468572782	0.639375036	0.803239684	female
Crk	2109.987308	-0.038832055	0.086221102	-0.450377625	0.652438176	0.812315078	female
Cox7c	5210.317531	0.949029791	0.226399135	4.19184372	2.76697e-05	0.000944793	female
Pitpna	2244.215719	0.155104323	0.100321261	1.546076284	0.122086146	0.32383297	female
Mlx	395.8647816	0.421194005	0.139784659	3.013163299	0.002585398	0.026493079	female
Fam134c	2349.098004	0.014620926	0.089395091	0.16355402	0.870082244	0.935260393	female
Jph2	194.4660778	-0.83713248	0.434142483	-1.928243637	0.053824829	0.203678678	female
Dhx58	197.1964192	0.072358573	0.19058372	0.379668173	0.704191749	0.844941739	female
Rab5a	922.2780133	0.341363279	0.122522964	2.786116722	0.005334366	0.044487931	female
Hspb9	2.773643776	-1.276095204	0.89933993	-1.418924215	0.155921112	0.37224284	female
Nkiras2	655.5233543	-0.132898221	0.152283632	-0.872701937	0.382825562	0.609003552	female
Ppp2r5c	1338.819046	0.093319976	0.077892111	1.198067109	0.230890892	0.462769038	female
Ift52	610.9089413	0.052170069	0.082348503	0.633527834	0.526389011	0.721736856	female
Mybl2	60.51833257	0.089731585	0.338295678	0.265246028	0.790819939	0.895668131	female
Sgk2	0.65943553	-1.191529568	1.387459734	-0.858784972	0.39045916		female
Eya2	302.7860633	-0.673479947	0.132079051	-5.099067115	3.41e-07	3.08905e-05	female
Prl3c1	0						female
B4galt5	342.2033849	0.50256396	0.286878075	1.751838164	0.07980164	0.255714948	female
Gdap1l1	12.21512236	-0.904256342	0.490835685	-1.842279138	0.06543433	0.228894945	female
Hnf4a	3.136004148	-2.776692575	1.285875742	-2.159378612	0.030820806	0.142931292	female
Ptgis	74.23423809	-0.384357875	0.337077092	-1.14026697	0.254175094	0.487213623	female
Cadps2	371.561119	-0.503937501	0.206641543	-2.438703726	0.014740048	0.088401754	female
Ddx27	1568.289671	0.084941354	0.106483301	0.797696475	0.42504665	0.644836333	female
Cyth3	475.3279181	-0.015555248	0.108981326	-0.142733153	0.886500933	0.94457793	female
Cyth4	914.3059309	0.61328529	0.365843399	1.676360138	0.093667672	0.279931128	female
Rac3	93.93917651	-0.719457653	0.249489914	-2.883714376	0.00393015	0.036031635	female
Rrp7a	830.90074	-0.037504154	0.078391427	-0.478421635	0.632350138	0.799249714	female
Cyb5r3	4587.386181	0.39113404	0.214386261	1.824436134	0.068086163	0.234095007	female
Ints2	312.6359644	0.025930233	0.109649604	0.236482688	0.81305814	0.907252387	female
Med13l	1330.551246	-0.128230961	0.09906147	-1.294458489	0.195507099	0.421122337	female
Hist1h2bc	1224.879589	0.438560835	0.160676853	2.729458711	0.006343839	0.050160781	female
Baiap2l2	171.5564194	-0.248876309	0.315133713	-0.789748281	0.429674788	0.648092806	female
Mafk	573.2139918	-0.004775648	0.134720956	-0.035448438	0.971722161	0.987714919	female
Med1	856.9232601	0.272898563	0.109089783	2.501595976	0.012363493	0.079082228	female
Erbb3	978.9194198	-0.911837759	0.213264057	-4.275627928	1.90599e-05	0.000699624	female
Stard3	577.583441	-0.209910136	0.127197113	-1.650274371	0.098886832	0.288021335	female
Ikzf3	409.2935329	1.475010004	1.034280019	1.426122498	0.153832986	0.369737156	female
Mfng	2728.895983	0.076922469	0.195246282	0.393976616	0.693598304	0.837826786	female
Vmp1	1250.896534	-0.050606805	0.12793856	-0.395555533	0.692432946	0.837027487	female
Uchl5	462.8856164	0.353120558	0.10553913	3.3458733	0.000820239	0.011614859	female
Glrx2	637.9302149	0.19150071	0.099580796	1.923068687	0.054471424	0.205487434	female
Trove2	547.3894702	-0.45411661	0.162589335	-2.793028278	0.005221713	0.043828342	female
Stk4	1010.366766	0.787159259	0.35566565	2.21320012	0.026883852	0.130812801	female
Wfdc15b	0.205644418	0.460007275	2.830060163	0.162543285	0.870878045		female
Pmp22	1901.53295	-0.375111744	0.222150752	-1.688545914	0.091306483	0.276261803	female
Gdf9	15.04789078	0.031464918	0.319695849	0.098421415	0.92159767	0.963949892	female
Zcchc10	142.782242	0.0820731	0.14213321	0.57743788	0.563643691	0.74992506	female
Prl8a2	0						female
Tbx5	22.36551718	0.082788003	0.353897934	0.233931862	0.815037877	0.907799149	female
Psmb6	2331.03486	0.189136542	0.114255016	1.655389391	0.097845537	0.286285892	female
Spag7	868.0537309	0.234857789	0.12134776	1.935410992	0.052939881	0.20172772	female
Pfn1	9852.689835	0.167045878	0.280633749	0.59524515	0.551679614	0.741018003	female
Tomm34	744.3873961	0.140602621	0.177781947	0.790871194	0.42901916	0.647605118	female
Ywhab	11824.33321	-0.176867609	0.150768316	-1.173108607	0.240752255	0.473093838	female
Ksr1	620.842549	-0.628152836	0.146980081	-4.273727653	1.92232e-05	0.000701643	female
Gpx3	21304.44644	-0.55011036	0.375849013	-1.46364721	0.143290366	0.354080993	female
Anxa6	9594.318456	0.024475178	0.176365638	0.138775205	0.889627788	0.946578782	female
Il12rb2	37.06547989	0.272814262	0.289856541	0.941204434	0.346600105	0.578595244	female
Zkscan6	169.7662211	-0.027052446	0.141123345	-0.191693626	0.847982199	0.92477257	female
Kpna2	480.6527868	0.362514227	0.10765192	3.367466429	0.000758623	0.010997922	female
Smurf2	1113.063117	-0.082830975	0.093514076	-0.885759429	0.375747176	0.604136687	female
Cep95	295.2561666	0.346266895	0.094312127	3.671499146	0.000241132	0.004786245	female
Vezf1	1069.98501	-0.067322319	0.109405419	-0.61534721	0.538325446	0.73103012	female
Cuedc1	2032.361243	-0.528584361	0.174843468	-3.023186213	0.002501283	0.025804713	female
Srsf1	2885.023386	0.292021606	0.122385614	2.386077879	0.017029144	0.097589276	female
Abi3	26.40561157	0.301040027	0.383378755	0.785228766	0.432319452	0.650525303	female
Shroom1	152.2644344	-0.635084982	0.226143878	-2.808322676	0.00498003	0.0423048	female
Kif3a	434.7217554	-0.11131826	0.179216571	-0.621138208	0.534508692	0.728281538	female
8-Sep	856.9452665	-0.125718786	0.164074349	-0.766230594	0.443539107	0.658044811	female
Mtmr4	678.0551316	-0.084991944	0.102265439	-0.831091564	0.405921905	0.629479325	female
Mrm1	323.7257879	-0.036619093	0.152140563	-0.240692504	0.809793449	0.905424218	female
Mapt	114.7978608	0.142243502	0.332181254	0.428210504	0.66849787	0.822728528	female
Kansl1	1017.82976	-0.019065249	0.128261132	-0.148644012	0.881834542	0.941416565	female
Gid4	1454.885333	0.24743954	0.154537708	1.601159628	0.109341568	0.305918764	female
Myo1b	554.1790689	-0.244127256	0.150492842	-1.622185171	0.104763706	0.298547982	female
Dhx40	890.9191396	0.115213957	0.149357415	0.771397638	0.440471275	0.655454243	female
Ypel2	486.487382	0.001955046	0.137615611	0.014206572	0.988665177	0.994652893	female
Akap1	2172.931917	0.054637496	0.210474514	0.259591981	0.795178523	0.897944018	female
Nol11	255.5972216	0.232617083	0.106544795	2.183279656	0.029015222	0.137630324	female
Derl2	1050.842839	0.095230035	0.088077173	1.081211302	0.279603132	0.512423544	female
C1qbp	1048.773583	0.250779331	0.083615751	2.999187688	0.002707005	0.027416486	female
Rpain	218.4537023	-0.070266035	0.108914965	-0.64514582	0.518832693	0.7159946	female
6330403K07Rik	13.90660859	0.225862834	0.307902382	0.733553383	0.463220981	0.674054188	female
Slc13a3	40.41353998	-0.153713073	0.319515649	-0.481081516	0.630458564	0.798090121	female
Kcnab3	25.97126102	-0.188942427	0.219082717	-0.862425068	0.388453651	0.614769272	female
Chd3	3440.679544	0.436321968	0.220403882	1.979647386	0.047743164	0.188957088	female
Kdm6b	1410.078064	-0.209994471	0.112497386	-1.866660887	0.061948959	0.221708872	female
1700125H20Rik	0.307360188	1.188360269	2.163065958	0.549386978	0.582739909		female
Appbp2	886.7092788	0.033929316	0.074250708	0.45695613	0.647702578	0.808965365	female
Wnt9b	3.444325544	-0.798160048	0.7566075	-1.054919556	0.291462117	0.524625729	female
Adora2b	12.16661092	-0.80450548	0.544742328	-1.476855091	0.139714485	0.350359466	female
Ncor1	4214.65712	-0.096372102	0.089856859	-1.072506907	0.283492413	0.516636921	female
Trpv2	309.0678377	0.434069229	0.47113346	0.921329657	0.356878342	0.588339162	female
Cenpv	368.714195	-0.079902049	0.162388332	-0.492043042	0.622688916	0.792132906	female
Pcgf2	399.0248579	-0.558189245	0.167957909	-3.323387685	0.000889312	0.01225768	female
Cwc25	405.7204792	-0.010722144	0.099406465	-0.107861641	0.914105446	0.95972672	female
1700001P01Rik	1.974147052	0.745811231	0.89071196	0.837320329	0.402412535		female
Pip4k2b	914.6509225	0.156644059	0.138906546	1.127693865	0.259449229	0.492317974	female
Trim37	365.7592247	-0.194072035	0.094611105	-2.051260644	0.040241571	0.168831683	female
Ybx2	576.2717248	0.41041381	0.293819324	1.396823749	0.162466579	0.380190928	female
Ctdnep1	947.0756289	-0.149292588	0.085032945	-1.755702892	0.079139153	0.254350009	female
Elp5	525.6544078	0.154015727	0.094809677	1.624472645	0.104274974	0.297595476	female
Slc2a4	4788.063755	0.0591639	0.259616896	0.227889251	0.819732339	0.910254929	female
Gabarap	3851.023185	0.091179716	0.097288067	0.937213767	0.348648609	0.580319151	female
Cldn7	408.5433747	-0.725803308	0.277936098	-2.611403534	0.009017142	0.063892395	female
2810408A11Rik	48.70615754	-0.137991307	0.226755776	-0.608545939	0.542825447	0.734413263	female
Phf23	821.8586432	0.059727121	0.087933198	0.679232902	0.496990303	0.699313403	female
Acadvl	4327.474177	0.927009526	0.279292075	3.319140104	0.000902951	0.01239253	female
Dnah11	16.80240346	0.133861072	0.512717651	0.261081459	0.79402969	0.897608733	female
G3bp1	2585.610888	0.040846197	0.138130902	0.295706441	0.767454278	0.883546297	female
Atox1	1527.594528	0.337557274	0.167092823	2.020178178	0.043364909	0.177191305	female
Glra2	0						female
Sparc	38161.5754	0.097439564	0.277536437	0.351087465	0.725522731	0.856801102	female
Glra4	0.921690042	0.227974421	1.067291302	0.213600936	0.830858269		female
Mief2	510.4796697	0.070571152	0.183771147	0.384016496	0.700966221	0.84305023	female
Tbx3	858.6421477	-0.794244061	0.165538384	-4.797944984	1.60302e-06	0.000103318	female
Mmp20	0						female
Mmp7	0.462411077	0.7296	1.415066419	0.515594173	0.606137881		female
Crhr1	0						female
Dusp14	30.32338359	0.435053858	0.265750622	1.637075594	0.101614675	0.293138375	female
Tada2a	226.1085655	-0.067167535	0.125217033	-0.536408937	0.591675956	0.770236285	female
Ikzf1	1037.627475	1.277386532	0.788537168	1.619944606	0.105244177	0.299090048	female
Fam115e	0.065907817	-0.261335558	3.06038251	-0.085393103	0.931948876		female
Pnpo	446.230467	-0.080163749	0.10725008	-0.747446984	0.454793794	0.666832966	female
Cog1	636.3091924	-0.191724154	0.114874902	-1.668982084	0.09512093	0.282198268	female
Cbx1	1172.118584	0.080359576	0.111823676	0.718627566	0.472370424	0.680810764	female
Cdk5rap3	931.4990015	-0.160007117	0.076188108	-2.100158685	0.035714884	0.157174723	female
Copz2	1151.528531	-0.041942972	0.20008008	-0.209630926	0.83395574	0.917798139	female
Slc25a39	5225.091551	0.246213768	0.203979795	1.207049788	0.22741297	0.459526529	female
Sp2	442.2562857	0.194927089	0.125759754	1.549995787	0.121142527	0.32254683	female
Aatf	289.4331668	0.292571137	0.1417639	2.063791528	0.039037487	0.165771032	female
Lhx1	0.299957094	-1.001415675	2.17917104	-0.459539732	0.645846627		female
Dync1h1	7100.157248	-0.28373544	0.106711229	-2.65890893	0.007839415	0.057833877	female
Cpsf4l	76.19208795	-0.605439678	0.193988387	-3.121009903	0.00180232	0.020338399	female
Pex12	247.3797714	-0.041597678	0.113945529	-0.365066349	0.715061879	0.850159093	female
Ndel1	943.6553123	0.030163589	0.127738202	0.236136003	0.813327137	0.907333424	female
Slc25a35	1105.222308	0.436587292	0.251868488	1.733393864	0.083025687	0.261823804	female
Zbtb4	2954.307553	-0.319186662	0.1251949	-2.549518092	0.010787191	0.072291884	female
Tnfsf12Tnfsf13	9.495024194	-0.474869921	0.358623671	-1.324145503	0.185454726	0.408814403	female
Mpdu1	1599.209865	-0.072238368	0.143372768	-0.503849992	0.614366794	0.785802826	female
Fxr2	2281.176333	-0.165456919	0.067131245	-2.46467826	0.013713633	0.084344881	female
Atp5g3	6079.220528	0.020075016	0.176892695	0.113486969	0.909644494	0.956636426	female
Cd68	296.3173078	0.271017119	0.201164746	1.347239636	0.177903066	0.399405162	female
Slc35g3	1.630316602	1.472348589	0.854551173	1.722949585	0.084897642		female
[truncated: 138,813 more rows]
