# Supplementary material for: Chronic intake of high dietary sucrose induces sexually dimorphic metabolic adaptations in mouse liver and adipose tissue
Source: Nat Commun. 2022 Oct 13;13:6062. doi: 10.1038/s41467-022-33840-6 (PMC9561177; doi:10.1038/s41467-022-33840-6)
Supplement: Supplementary file 6 — Supplementary Data 4 [file 41467_2022_33840_MOESM6_ESM.csv]

pathway	pval	padj	ES	NES	nMoreExtreme	size	leadingEdge	comparison
ACEVEDO_LIVER_CANCER_DN	0.00116822429906542	0.0401642874723111	-0.457054570204504	-1.55213809950414	0	481	CLDN3|C8A|KRT8|TMEM30B|KNG1|TTR|GJB1|AMBP|FBP1|WDR72|CYP2C8|MAT1A|MLPH|APOA2|C9|ASGR1|APOA1|FGA|ITIH2|SERPINF2|CRP|PLG|AGXT2|BBOX1|CYP4A11|CYP1A2|LECT2|PRODH2|AZGP1|APOB|HGFAC|ALDOB|GJB2|FAAH|CFI|AGMAT|ASPDH|PLEK2|KANK4|PPFIBP2|F12|APOF|TMPRSS6|C5|SLC22A1|SLC2A2|IRX1|ANKRD33|ITIH1|SERPINA6|F8A1|VPS37B|TM7SF2|CACNA1H|DPYS|TSPAN9|HOOK1|FOS|IER3|FOSB|CCND1|STAP2|TMEM97|IGFBP4|LDLR|CLDN2|CNDP1|AGT|IG…	Male
ALCALA_APOPTOSIS	0.00304878048780488	0.0401642874723111	0.546937225379948	1.75559245096814	0	79	RIPK3|SAMSN1|CASP4|CD48|HADHA|CYFIP2|CD7|FES|TRAF3IP3|QPRT|CD74|CYSLTR1|RAC2|CASP1|PFKP|RHOH|GPI|TBC1D10C|GAPDH|ATP5F1B|ATP5MG|DDHD2|MATK|AURKA|NINL|SDHC|PSTPIP1|HLA-A|TALDO1|ANXA7|TIMM17A|HCCS|MTCH2|FAS|MTO1|CEBPZ	Male
ALCALAY_AML_BY_NPM1_LOCALIZATION_DN	0.00374531835205993	0.0401642874723111	0.441624498463003	1.54578255860615	0	167	BAALC|PRG3|S100B|SHCBP1|LY86|USP13|ANK1|CIITA|BANK1|DDX60|CD38|CD69|ITGA9|CDKN3|EXO1|KYNU|CD48|IL2RG|PLXNC1|MKI67|BIRC5|CDC25C|CCNA2|HMMR|KIF4A|TPX2|ACAA2|CYFIP2|CCNB1|MREG|HAAO|CCNB2|MICAL1|STAP1|RRM2|EVL|INPP4B|RSAD2|NCAPH|IL1R2|DLGAP5|MECR|RGS10|KIF2C|NUP210|POU4F1|INSL3|B4GALT6|STOM|SERPINB6|ATP8A1|CD96|HDAC9|CDC20|SERPINI1|FOXM1|TK1|KIFC1|NINJ2|HLA-DMA|POLD1|C20orf27|HADH	Male
ALK_DN.V1_UP	0.00333333333333333	0.0401642874723111	0.468744447501424	1.58163372331012	0	121	CCL20|SMPX|IL6|IGLL1|TFEC|TREM1|GRPR|CTRB2|LIN28A|GDF15|CH25H|INHBE|FABP2|FGF21|CHI3L1|BST1|ADAM28|BDKRB2|CXCR5|AIF1|SLAMF7|KYNU|MPO|GNA15|PIK3CG|CLSPN|NTRK1|NOD2|ANGPT2|ARHGAP4|GNAT2|LYL1|CHAC1|VEGFC|IL1R2|CCL19|CARD9|ANGPTL4|ADAM12|MTHFD2|STMN2|TRIB3|SPACA1|HLA-DMB|CCR7|STEAP4|DDIT4|PRDM1|SLC6A9|FOXP3|ACTL6B	Male
ALTEMEIER_RESPONSE_TO_LPS_WITH_MECHANICAL_VENTILATION	0.00332225913621262	0.0401642874723111	0.765456857140455	2.55809935658812	0	113	CCL20|CLEC6A|CXCL6|IL1RN|CLEC4E|CCL2|IL36G|IL1B|CXCL10|OAS3|MEFV|FPR2|ISG15|IL6|MS4A6A|TFEC|FCGR1A|IFIT2|CLEC4D|OAS2|CCR1|CSF3R|TIMP1|SLC15A3|CCL4|PLEK|TGM1|LILRB3|ITGAM|CCR2|CH25H|SERPINE1|IRF7|CYBB|TLR2|FCER1G|IL1A|PLA2G7|SELL|GPR65|MRGPRX2|BST1|VCAN|MAFF|LCP2|IL4I1|FCGR2A|CSF2RB|SLA|C5AR1|IFIT1B|SOCS3|PLAUR|BCL2A1|SELP|SLFN12L|TFPI2|MAP3K8|EBI3|THBS1|FGL2|UPP1|ATF3|TRIM5|GCH1|GADD45G|IRGM|F13A…	Male
ANDERSEN_CHOLANGIOCARCINOMA_CLASS2	0.00135869565217391	0.0401642874723111	-0.571010350655688	-1.76912672733584	0	158	KRT15|CLDN4|KRT6B|SERPINB5|FERMT1|MSLN|KRT19|KRT17|CDCP1|PPP1R1B|FXYD3|TSPAN1|CBLC|ST14|GPR87|SOX21|TFCP2L1|FGFBP1|PPP1R14D|KCNK1|COL11A1|RHBDL2|VSTM2L|GJB3|LAMC2|KLF5|ELL3|CDH3|GPRC5A|TUFT1|TJP3|FA2H|TMPRSS4|PLEK2|ITGB6|MISP|TRIM31|KLK7|NFE2L3|OLFM4|BIK|CLIC3|PKP3|EPS8L1|GPA33|CORO2A	Male
AREB6_01	0.00126422250316056	0.0401642874723111	-0.509547195660986	-1.64803399239573	0	241	GRHL2|LYPD3|KRT8|CLDN7|TFAP2A|FXYD3|TMEM125|S100A14|IRX4|CHRM1|CCDC120|KIF12|EHF|PAK6|ESRP2|UMOD|SPDEF|TTLL6|SOX10|WNT3A|ITGB8|LAMC2|IL2|ENHO|GSDMA|IFNK|CEL|SAMD7|FOXD3|ADAMTS19|TP63|ID4|ETV4|HCRTR1|EGR4|SHH|EPS8L1|NBEA|LRFN4|FOS|LAMB3|PLAG1|KCNH3|ALDH1A1|REV3L|HNF1A|SLC7A11|GAD1|SLITRK4|USP2	Male
BASSO_B_LYMPHOCYTE_NETWORK	0.00342465753424658	0.0401642874723111	0.473605375506482	1.61297417633767	0	129	GSAP|CD44|S100A4|CASP4|P2RY10|FEN1|CCNA2|TPX2|CCNB1|PRSS53|LAPTM5|PLCB2|CYCS|HHEX|TNFRSF1B|NDUFAB1|IL27RA|PRKCB|TRIP13|HSPA9|HLA-E|DBF4|QPCT|LITAF|CRIP1|BIN1|NME1|CYC1|CDK1|ITPR2|RCC1|HSPE1|MAD2L1|AFG3L2|UCK2|SLC25A4|PSMB7|MDFIC|SLC39A14|AHSA1|EIF2S1|CTPS1|ETHE1|TIMM17A|RFC4|EEF1E1|PSMA3|PCNA|LGALS1|PSMD14|MRPL3|PES1|PRDX3|ITPR1|CCND2|PSMB2	Male
BASSO_CD40_SIGNALING_UP	0.00315457413249211	0.0401642874723111	0.635067752474841	2.06505335437184	0	90	IL1B|CCL4|PLEK|ADAM8|CD44|BATF|GPR183|RGS1|CXCR5|IFI30|CD40|LYN|CR2|NCKAP1L|ICAM1|BCL2A1|NCF2|SLAMF1|CD83|PLXNC1|MAP3K8|TNF|HLA-DQA1|MEF2C|TRAF1|CD74|IRF5|RAC2|LAPTM5|HLA-DQB1|PIK3CD|PTP4A3|STK10|TAP1|RAB27A|IRF4|STAT1|NFKBIE|TCFL5|DUSP2|IRF9|HLA-F|HTR3A|TNFAIP3|NFKB2|LTA|GADD45B|SNN|ICOSLG|LITAF|CCR7|HLA-DMA	Male
BENPORATH_PROLIFERATION	0.0034965034965035	0.0401642874723111	0.528741537222787	1.80843749018016	0	136	A2M|S100A9|MARCO|RRAGD|NCAPG|LRP8|CDKN3|EXO1|NEK2|NUF2|BIRC5|TOP2A|CENPE|NDC80|BUB1|CCNB2|RRM2|RACGAP1|COX5A|CDCA5|SUV39H2|SPAG5|GNB4|CENPN|NMI|CENPA|CKS2|NDUFB5|KNSTRN|ANLN|RAD51|RAD54L|CENPF|PARP1|A1BG|DTL|DBF4|AURKA|ASPM|MCM3|LBR|CDK1|KPNA2|MAD2L1|TFRC|AGFG1|SNRPD1|UBE2T|CDCA7|CTSV|MYBL2|CMC2|PBK|LGALS8|IDH2|ATAD2|GINS3|CENPU|CTPS1|CNIH4|DEK|RFC4|GTPBP4|PSMA3|PCNA	Male
BORCZUK_MALIGNANT_MESOTHELIOMA_DN	0.00311526479750779	0.0401642874723111	0.563848836644236	1.82548759493982	0	85	CKMT2|CCL2|ATP2A1|AMPD1|FRZB|MYL3|CLCN1|CPT1B|HAS2|MS4A1|C7|FGF12|CD22|CPA3|SEZ6L|CFP|LBX1|CDKN2A|TPSAB1|CD38|OVOL3|CD19|NCF1|CD79A|FCER2|CD79B|TRAF1|TRAF3IP3	Male
BOSCO_INTERFERON_INDUCED_ANTIVIRAL_MODULE	0.00286532951289398	0.0401642874723111	0.746062175733076	2.33308789273243	0	65	CCL2|OAS3|OASL|MS4A6A|IFI44|OAS2|ZBP1|P2RY14|TNIP3|IRF7|LAMP3|SDC3|ST3GAL5|CD80|DHX58|XAF1|DDX60|GBP4|CD40|SLAMF7|SAMD9L|GBP7|ITGA4|EPSTI1|MYO1G|AVPR2|PML|EIF2AK2|TMEM106A|GCH1|IFITM3|STAT2|RSAD2|IFIH1|CD274|PARP12|IFIT3|NCOA7|TNFSF10|IFI35|PNPT1|CDK1|NOD1|SLC39A8|PRAF2	Male
BOSCO_TH1_CYTOTOXIC_MODULE	0.003125	0.0401642874723111	0.555690895187326	1.82335951185153	0	93	CXCL10|ISG15|CEMIP|IL10|CD300E|CCR5|RNASE2|IL21|USP18|CH25H|ADORA3|RTP4|IL4I1|CD38|ITGA9|GZMK|FFAR3|GPR171|STAT4|HERC6|SLAMF1|TNFSF18|BATF2|SH2D1A|GIMAP7|MKI67|SAMD3|ARNT2|GIMAP4|PLEKHO1|RRM2|CTLA4|F13A1|KLRD1|FUT2|GIMAP8|NKG7|TXK|IRF4|F2R|RUNX3|PRF1|TMEM229B|RGL1|IL2RA|STAB1|FBXO39|MYBL1|DNA2|CD28|FCGR2B	Male
BOYAULT_LIVER_CANCER_SUBCLASS_G1_UP	0.00145560407569141	0.0401642874723111	-0.590933884255278	-1.74364838271115	0	103	CLDN7|PRR15L|S100A14|SOX9|MAPK13|ST14|SPINT1|LAD1|SPINT2|TJP3|HOOK2|KLHL23|MYO5C|MEX3D|NREP|MPZL1|TTC3|SREBF2|CXADR|DDR1|CTNND2|ABHD3|KDM5B|MGP|C2CD5|HIC2|PDGFA|B4GALT3|CDK19|PDCD4	Male
BOYAULT_LIVER_CANCER_SUBCLASS_G23_UP	0.00269541778975741	0.0401642874723111	0.598678564729345	1.78288676772912	0	51	COCH|BUB1B|RRAGD|NEK2|FEN1|ABCG1|MKI67|KIF4A|PTH2R|DNAJC6|ECT2|PKM|SLC38A1|DLGAP5|CENPA|OIP5|DBF4|MCM3|MCM6|SMC2|TFRC|RRM1|TFPI|IGF2BP3|CENPU|ARFGEF2|SLBP	Male
BOYLAN_MULTIPLE_MYELOMA_PCA1_UP	0.00323624595469256	0.0401642874723111	0.530918356903462	1.7503560014116	0	97	CD177|CACNA1S|TFEC|ZBP1|CTSG|RNASE2|S100A9|MS4A4A|S100A8|CRYBA4|GPM6A|CCR2|LYZ|TNFRSF17|IGSF6|FPR1|CAMP|STAT4|LTF|MPO|HDC|CXCR6|AFP|PRG2|RASGRP3|ITGAL|FYB1|GIMAP4|FGL2|HP|CPE|IFITM3|PGLYRP1|GIMAP8|NKG7|TGFBI|F2R|ISG20|IL18R1|CCL5|CTSW|PLSCR1|IL2RB	Male
BROWN_MYELOID_CELL_DEVELOPMENT_UP	0.0037037037037037	0.0401642874723111	0.60682574268451	2.10084860744117	0	149	TNNT3|MMP8|CLEC6A|IL1RN|IL1B|TCL1A|FPR2|FGR|OLR1|FCGR1A|CCR1|HCK|MCEMP1|SLC15A3|ITGAM|CCR2|TIFAB|MPEG1|CYBB|TLR2|NFAM1|CD80|TYROBP|FPR1|TRPM2|CD44|CTSS|F10|TREM2|TEX101|CAMP|REN|PLA2G2E|IL4I1|CLEC5A|FCGR2A|ITGAX|C5AR1|PLAUR|ITGB2|BCL2A1|SLFN12L|SIRPA|SP140|TNF|GLIPR2|NOS1|UPP1|SOAT1|CLEC4C|ACKR1|CLEC4M|TGFBI|IL1R2|GLRX|AOAH|PSTPIP2|S100A6|ACTN1|C2|IQGAP1|HEXB|STOM|ID2	Male
BROWNE_INTERFERON_RESPONSIVE_GENES	0.00274725274725275	0.0401642874723111	0.632461103479039	1.87989258007686	0	52	CXCL10|ISG15|OASL|IFIT2|IFI44|OAS2|IRF7|THEMIS2|XAF1|STX11|IFI30|LMO2|GMPR|SAMHD1|UBE2L6|PML|EIF2AK2|GCH1|CASP1|RSAD2|TAP1|STAT1|ISG20|RGL1|NMI|HLA-F|PLSCR1|IFIT3|MELK|TRIM21|PSMB8|IL15|TNFSF10|BAZ1A|IFI35	Male
BRUECKNER_TARGETS_OF_MIRLET7A3_UP	0.00290275761973875	0.0401642874723111	-0.547417098105361	-1.60854980283403	1	99	ELF3|FERMT1|PERP|FGB|WWC1|FGG|RHOV|COL4A4|ETV4|CTH|FAT1|FOXA1|GLIS3|CYP24A1|SLC12A2|SULT2B1|LAMB3	Male
CAIRO_LIVER_DEVELOPMENT_DN	0.00130039011703511	0.0401642874723111	-0.510751972441437	-1.62387693656605	0	208	C8A|GC|TMEM30B|CDH1|TMPRSS2|KNG1|FGB|GJB1|AMBP|FGG|CPS1|C9|BHMT|SLC44A4|FGA|AHSG|ITIH2|SERPINF2|CRP|PLG|SSTR2|SLC27A5|LCN2|APOB|HGFAC|SLC38A3|TAC3|AFM|CBS|F12|APOF|GNMT|ABCC6|C5|OVOL1|OLFM4|SEMA4G|ITIH1|F2|DPYS|GSTM1|CYP2F1|HPN|PIPOX|SERPINA1|CPB2|TST|AGT|F11|KLKB1|SERPIND1|CA5A|PRTN3	Male
CAR_HPX	0.00158478605388273	0.0401642874723111	-0.770081752540274	-2.09338296567011	0	60	C8A|GC|FGB|AMBP|CYP2C8|FGG|CPS1|C9|APOA1|FGA|SERPINF2|PLG|LECT2|MBL2|APOB|HGFAC|ALDOB|HPD|AFM|F12|APOF|SLC22A1|G6PC|ITIH1|AKR1D1|HPX|F2|DPYS|CPB2|TDO2|AGT|SERPIND1|APCS|FMO3|CYP2C9|SERPINC1|ARG1	Male
CHANDRAN_METASTASIS_DN	0.00247218788627936	0.0401642874723111	-0.46467396721793	-1.52200591005575	1	283	KRT15|SERPINB5|WFDC2|UPK3A|KRT5|TRIM29|PKP1|DNALI1|ILDR1|CWH43|C11orf52|COL8A2|SYNGR4|SYTL1|ITGB8|RNF43|WNT5B|MOXD1|AZGP1|SORBS2|FGFR2|RAB27B|FHOD3|ERBB2|MISP|SLC15A2|IGFBP2|EPHB6|SOX2|CYBRD1|NR4A1|RLN1|SMAGP|EFS|FOS|SLC22A17|CUEDC1|LSAMP|FOSB|THBS4|DACT3|SMIM1|HSD17B14|KLK11|BOC|PGM5|CIRBP|PRRX1|CDH10|SMOC2|PER3|CNTN3|PDGFC|SMPDL3B|IER2|FGF13|PIGT|APCDD1	Male
CHARAFE_BREAST_CANCER_BASAL_VS_MESENCHYMAL_UP	0.00145985401459854	0.0401642874723111	-0.80806149030244	-2.38225025055945	0	102	ELF3|GRHL2|KRT15|KRT16|ESRP1|RAB25|TMEM30B|CDH1|MACC1|KRT5|EPN3|PRR15L|OVOL2|FXYD3|CBLC|FAM83B|TRIM29|S100A14|CLCA2|PRSS8|PROM2|ST14|SCNN1A|TACSTD2|SPINT1|EHF|IRF6|FGFBP1|KCNK1|ESRP2|LAD1|SPINT2|SYTL1|RNF43|GJB3|CDH3|LCN2|BSPRY|KIAA1522|RNF39|MARVELD2|ITGB6|PRRG4|SH3YL1|HOOK2|OVOL1|EPHA1|PDZK1IP1|PKP3	Male
CHARAFE_BREAST_CANCER_LUMINAL_VS_BASAL_UP	0.00121506682867558	0.0401642874723111	-0.542207487071511	-1.79625712249393	0	337	ATP2C2|RAB17|EPN3|KRT19|PLEKHH1|MLPH|DNALI1|ERBB3|KIF12|SLC44A4|GATA3|NEK5|ELOVL2|PGR|SHANK2|TMEM184A|SPDEF|SYNE4|PRLR|ELL3|ETNK2|CTXN1|STARD10|TJP3|C9orf152|SFMBT2|SOX12|TTC39A|MYCN|INHBB|CA12|ZNF704|TBX3|LNX1|FOXA1|SCUBE2|EPS8L1|HPX|KLHDC9|ANKRD13D|PPP2R2C|AR|CAMSAP3|RHPN1|HPN|DLG3|VIPR1|DACH1|RALGPS1|SPATA2L|CCND1|PLXNA3|CSRNP2|C4orf19|ARHGEF26|RHOB|TNRC18|CIRBP|CLSTN2|PATZ1|ICA1|HID1|FBRSL1|S…	Male
CHARAFE_BREAST_CANCER_LUMINAL_VS_MESENCHYMAL_UP	0.00118906064209275	0.0401642874723111	-0.711320829431774	-2.38472774264275	0	383	ELF3|RASEF|GRHL2|CLDN4|ATP2C2|LYPD3|CLDN3|ESRP1|RAB25|RAB17|CLDN7|TMEM30B|CDH1|MACC1|EPCAM|CAPN8|TMPRSS2|EPN3|KRT19|PRR15L|OVOL2|FXYD3|AP1M2|OCLN|MARVELD3|TSPAN1|CBLC|FBP1|TMEM125|S100A14|PRSS8|TMPRSS13|MSX2|PROM2|MLPH|CGN|KRT23|ST14|CHMP4C|ERBB3|SPINT1|TOX3|GATA3|EHF|IRF6|EXPH5|C11orf52|ESRP2|SHANK2|LAD1|TMEM184A|SPDEF|SYNE4|SPINT2|PRLR|GRB7|CRABP2|TMC4|ANK3|SERINC2|SYTL1|LSR|ELL3|CDH3|LMTK3|TUF…	Male
CHEMNITZ_RESPONSE_TO_PROSTAGLANDIN_E2_DN	0.00122399020807834	0.0401642874723111	-0.587524410669532	-1.93878128236596	0	322	ELF3|CLDN4|C1orf210|KDF1|WFDC2|CLDN7|MACC1|MSLN|ARHGEF16|PRR15L|OCLN|MARVELD3|TSPAN1|KRT7|TMEM125|PRSS8|GIPC2|SPTLC3|ST14|SCNN1A|ILDR1|SLC44A4|C11orf52|CLIC6|PROM1|GALNT3|SYNE4|PKHD1|EDAR|TMC4|SERINC2|ITGB8|PLS1|LMTK3|LCN2|TJP3|MIA2|IRX3|VPS37D|FAAH|KCNK5|DSG2|ID4|COBL|MID1IP1|TJP2|EPHA1|FAT1|MMP15|CACNB2|SHH|OSBPL10|SMAGP|EPS8L1|SLC2A13|AR|GRHL1|GPC6|REV3L|SESTD1|GORASP1|PLEKHA7|FOXC1|RAB3IP|HYD…	Male
CHEMNITZ_RESPONSE_TO_PROSTAGLANDIN_E2_UP	0.00333333333333333	0.0401642874723111	0.525311597918288	1.77791389442583	0	123	ST3GAL5|BUB1B|NCAPG|CDKN3|SLC16A1|MKI67|BIRC5|TOP2A|CENPE|TPX2|PRR11|CCNB1|BUB1|CCNB2|RRM2|NUSAP1|BOLA3|BRIP1|PTP4A3|SPDL1|NCAPH|SPAG5|GJC1|RFTN1|DLGAP5|TPD52|NUP210|TNFRSF9|UHRF1|CKS2|MTHFD2|WDR76|CENPF|BARD1|ASF1B|HSPA9|GTSE1|SLC7A1|LMNB1|KIF20A|TK1|SH3KBP1|AURKA|ASPM|STAMBPL1|LRRC8C|RAPGEF4|PRAF2|UAP1|MCM4|ADAM19|OLFML2A|ATAD2|SLC39A14|SKA3|DYSF|NPM1|UBE2C|CENPU|PCBD1|TGS1|FEZ1	Male
CHIANG_LIVER_CANCER_SUBCLASS_PROLIFERATION_DN	0.0013550135501355	0.0401642874723111	-0.530289859462668	-1.64954062674791	0	162	C8A|KNG1|HNF4A|CYP2C8|MAT1A|ABCB11|BHMT|APOA5|HAO1|PLG|AGXT2|CYP4A11|SULT1B1|CYP1A2|SEC14L2|LECT2|ETNK2|CYP4A22|AZGP1|SORBS2|TAT|AMDHD1|OTC|HPD|SLC38A3|NAGS|BHMT2|AFM|F12|SLC22A1|RGN|SLC2A2|CTH|GLYAT|ITIH1|LDHD|AASS|ECHDC2|NR1I2|AR|PIPOX|CPB2|TST|ABCG8|RHOB	Male
CHIANG_LIVER_CANCER_SUBCLASS_PROLIFERATION_UP	0.00378787878787879	0.0401642874723111	0.466998020059432	1.63093141877968	0	162	SALL4|DUSP9|SHCBP1|SLC16A3|MEP1A|BUB1B|B3GNT5|NCAPG|BCAT1|CEP55|CDKN3|SLAMF8|NEK2|CKAP2L|NUF2|SLC7A7|KIF11|FEN1|NCEH1|E2F8|MKI67|BIRC5|MMP12|TOP2A|CCNA2|KIF4A|CENPE|TPX2|CYBA|AFP|NDC80|PRR11|CCNB1|B4GALT5|SKA1|KIF14|ECT2|FANCI|DEPDC1|PKM|PLBD1|CCNB2|RACGAP1|SLC38A1|RMI2|AURKB|ELF4|HMGB2|NUSAP1|HELLS|CDCA5|KIF18B|PTP4A3|UGCG|SASS6|DLGAP5|CMTM3|KIF2C|DEPDC1B|MARCKSL1|ANLN|OIP5|TMEM51|CKAP4|CENPF|BA…	Male
chr17q21	0.00125470514429109	0.0401642874723111	-0.505093879253127	-1.62863786513226	0	231	KRT13|KRT15|KRT16|KRT14|EPN3|KRT19|PRR15L|KRT17|KRT23|KRT31|CSF3|C1QL1|SPATA20|CCDC103|TTLL6|MYCBPAP|GFAP|GSDMA|RAPGEFL1|GJD3|HOXB1|HAP1|NAGS|ITGA3|ETV4|LRRC46|G6PC|HOXB2|VPS25|SPPL2C|KRT34|KRT25|CRHR1|MPP2|TNS4	Male
COATES_MACROPHAGE_M1_VS_M2_UP	0.0029940119760479	0.0401642874723111	0.543756376083747	1.72328320067443	0	74	P2RY13|MSR1|MARCO|TIFAB|PIK3AP1|AIF1|SLC7A7|TOR3A|FGD2|KCNJ10|AXL|COLEC12|FILIP1L|CXCR4|FAM124A|PLBD1|COMT|PIANP|CD59|TGFBI|GNB4|ACSS1|TXNIP|ACYP2|ADA|MARCKSL1|GATM|ATP6V0E2	Male
COLDREN_GEFITINIB_RESISTANCE_DN	0.00132100396301189	0.0401642874723111	-0.776906608529921	-2.45604078888671	0	194	ELF3|RASEF|GRHL2|KRT15|CLDN4|ATP2C2|RAB25|KDF1|CLDN7|SMIM22|TMEM30B|CDH1|KLC3|MACC1|CAPN8|EPN3|KRT19|PRR15L|OVOL2|FXYD3|AP1M2|MARVELD3|TSPAN1|TTC22|TMEM125|S100A14|PRSS22|PRSS8|MAPK13|TMEM54|SPTLC3|GRHL3|CGN|ST14|TMEM40|ERBB3|GPR87|TACSTD2|SPINT1|SYTL5|EHF|IRF6|FGFBP1|EXPH5|ESRP2|LAD1|GALNT3|SYNE4|TMC4|SYTL1|LAMC2|LSR|CDH3|BSPRY|STARD10|TJP3|KIAA1522|CNKSR1|TMPRSS4|ITGB6|ALDH1A3|PRRG4|SH3YL1|OVOL…	Male
CROONQUIST_IL6_DEPRIVATION_DN	0.0031055900621118	0.0401642874723111	0.589358596195216	1.92222577916096	0	91	FRZB|BUB1B|CDKN3|KIF11|PTPRC|MKI67|TOP2A|CCNA2|HMMR|CENPE|TPX2|CCNB1|KIF14|BUB1|FANCI|CCNB2|RRM2|AURKB|HMGB2|KIF22|PTP4A3|NCAPH|SPAG5|STIL|SPC25|KIF2C|CENPA|PLK1|CKS2|OIP5|TRIP13|RRP12|SBNO2|BRCA1|CDC20|FOXM1|KNTC1|TK1|AURKA|KIFC1|MCM3|POLD1|CDK1|KPNA2|HMGA1|GPX4|SMC2|MAD2L1|MCM4	Male
CROONQUIST_NRAS_SIGNALING_DN	0.00292397660818713	0.0401642874723111	0.615560597982208	1.93446349012921	0	68	BUB1B|CDKN3|KIF11|MKI67|TOP2A|CDC25C|CCNA2|TPX2|NDC80|CCNB1|CCNB2|AURKB|HMGB2|KIF22|PTP4A3|NCAPH|SPAG5|STIL|SPC25|KIF2C|CENPA|PLK1|OIP5|TRIP13|SBNO2|CDC20|FOXM1|TK1|AURKA|MCM3|POLD1|CDK1|HMGA1|GPX4|SMC2|MCM4|MYBL2|CHEK1|UBE2C|TRAIP|RFC3	Male
DAIRKEE_CANCER_PRONE_RESPONSE_BPA_E2	0.00317460317460317	0.0401642874723111	0.486424175029473	1.62105503430762	0	103	KLHL40|PGAM2|TTN|XIRP1|HPCA|ITGB1BP2|SGCA|S100A4|TMEM38A|DUSP27|PRKAG3|ACAA2|DOCK2|RRM2|HMGB2|DCLK1|MYBPH|GAPDH|GATM|PKIA|BARD1|MKNK1|LBR|COX8A|HMGA1	Male
DER_IFN_ALPHA_RESPONSE_UP	0.002710027100271	0.0401642874723111	0.62929349772904	1.95766801506282	0	61	ISG15|IL6|OASL|IFI44|OAS2|IFI16|IFI30|CSRP3|GMPR|LIPA|PML|CYCS|TAP1|VEGFC|STAT1|NMI|IRF9|PLSCR1|IFIT3|ADAR|TRIM21|PSMB8|HLA-E|IFI35|PSME1|CASP8|PSMB10|PSMB9|B2M|IRF2|HLA-A|SDCBP|TEAD4|XRCC6	Male
DER_IFN_BETA_RESPONSE_UP	0.00311526479750779	0.0401642874723111	0.62694808318936	2.03529499377662	0	87	ISG15|IL6|OASL|IFIT2|IFI44|OAS2|IFI16|IFI30|CSRP3|PLAUR|HADHB|LIPA|PML|EIF2AK2|CYCS|TAP1|STAT1|NMI|IRF9|PLSCR1|IFIT3|ADAR|IQGAP1|TRIM21|PSMB8|HLA-E|PARP1|DDX21|IFI35|HADH|PSME1|CASP8|CEBPD|PSMB10|PSMB9|B2M|IRF2|HLA-A|NAP1L1|XRCC6|ARID3A|ADAM9|BTG1	Male
DER_IFN_GAMMA_RESPONSE_UP	0.00279329608938548	0.0401642874723111	0.61985842686102	1.93316027387276	0	63	ISG15|IL6|IFIT2|IFI16|IFI30|CSRP3|ICAM1|HADHB|PML|CYCS|TAP1|VEGFC|STAT1|NMI|IRF9|PLSCR1|IFIT3|ADAR|TRIM21|PSMB8|HLA-E|PARP1|BAK1|IFI35|HADH|PSME1|CASP8|CEBPD|PSMB10|PSMB9|B2M|HLA-A|SDCBP|TEAD4|NAP1L1|XRCC6	Male
DIAZ_CHRONIC_MEYLOGENOUS_LEUKEMIA_DN	0.00315457413249211	0.0401642874723111	0.506173088248545	1.68242058500725	0	100	MS4A6A|FCGR1A|OAS2|S100A9|VPREB1|MS4A4A|S100A8|LILRB3|CCR2|IRF7|TLR2|CLEC4A|LY86|SELL|CD53|CLEC5A|IFI30|CSF1R|IL10RA|GLIPR1|MPO|IRF8|FLT3|BLNK|FGL2|MAFB|NINJ1|ADAP2|CST7|F13A1|NKG7|GPR137B|TGFBI|ISG20|DNTT|GAPDH|IL16|ADA|IL7R	Male
DIRMEIER_LMP1_RESPONSE_LATE_UP	0.00265957446808511	0.0401642874723111	0.611227886785317	1.81754843750941	0	50	HMOX1|PLEK|BATF|CD40|LYN|SPIB|TRAF1|IRF5|SWAP70|TNFRSF1B|RUNX3|RFTN1|SERPINB9|MTHFD2|NFKB2|SLC20A1|SLC7A1|LITAF|CRIP1|RHOG|NFKB1|FSCN1|MDFIC|RPS28|PIEZO1|CFLAR|FEZ1	Male
DOANE_BREAST_CANCER_CLASSES_UP	0.00158478605388273	0.0401642874723111	-0.673626718833318	-1.83118051268481	0	60	CLCA2|CYP4F8|MLPH|TOX3|TFAP2B|SPDEF|PRLR|GGT1|AZGP1|BRINP3|APOD|HGD|FA2H|ABCC6|SCUBE2|ECHDC2|HPX|AR|RHOB|LRIG1|CIRBP|FGFR4|ABCA12	Male
DOANE_BREAST_CANCER_ESR1_UP	0.00145560407569141	0.0401642874723111	-0.584880464521461	-1.71427031001425	0	98	KRT18|TSPAN1|FBP1|MLPH|DNALI1|SCNN1A|TOX3|AREG|SLC44A4|GATA3|ELOVL2|SYT17|PGR|SPDEF|GPRC5A|AZGP1|TJP3|STK32B|TTC39A|CLGN|CYBRD1|STC2|CA12|DNAJC12|SCUBE2|EPS8L1|TMC5|AR|BMPR1B|ERBB4|DACH1	Male
EBAUER_TARGETS_OF_PAX3_FOXO1_FUSION_UP	0.00386100386100386	0.0401642874723111	0.482581436911105	1.68478406133625	0	170	SMPX|TNNT3|TNNI2|MYLPF|MYBPC1|MYBPC2|CXCL10|PYGM|APOBEC2|ISG15|AMPD1|SGCG|FABP3|MYH1|SCN3B|LDB3|ITGB1BP2|CCR5|MYOM1|MYH8|PLEK|ATF7IP2|HSPB3|SERPINB1|ADAM8|MYL1|DES|MYH3|HBEGF|CHODL|GNAO1|FHL1|AK1|ACAA2|FYB1|MEF2C|LAT2|SCD|AEBP1|HRH1|RASSF4|INPP4B|STK10|REEP1|MYBPH|CALCRL|TXNIP|CAMK2B|NOX1|GHRHR|GPR37	Male
ESC_J1_UP_LATE.V1_UP	0.00136054421768707	0.0401642874723111	-0.531700262319273	-1.65399059214655	0	166	DSP|C1orf210|CLDN7|TMPRSS2|HNF4A|FGB|KRT19|TTR|FXYD3|OCLN|KRT7|PRSS8|APOA2|APOA1|LAMA1|NRK|SHROOM3|TUFT1|APOB|CITED1|GPC3|COL2A1|FOXA2|FOXQ1|VIL1|PLA2G12B|MOGAT2|FHL2|PRSS12|TMED3|SPOCK1|IGFBP4|S100G|ZFPM1|DLK1|FARP1	Male
ESC_V6.5_UP_LATE.V1_UP	0.00134228187919463	0.0401642874723111	-0.502848185917136	-1.57226182694669	0	169	TMPRSS2|ARHGEF16|FGB|TTR|OCLN|KRT7|PRSS8|MSX2|APOA1|NRK|TNNT2|APOB|BAIAP2L1|CITED1|LHX1|NUDT11|GPC3|COL2A1|CMTM8|FOXA2|FOXQ1|VIL1|HEY1|FOXA1|HBE1|RIPK4|MOGAT2|HPN|PRSS12|SH3RF1|S100G|RAI1|ZFPM1|FARP1|FGF8|MFAP2|KIF21A|ARFGAP3|GRIK5|PTH1R|EGLN3|SIX5|DCXR|CYP26A1	Male
FARMER_BREAST_CANCER_APOCRINE_VS_BASAL	0.00123304562268804	0.0401642874723111	-0.496908600553158	-1.63103002852762	0	294	CLDN8|KRT6B|KRT16|KRT18|CDH1|TMPRSS2|PRR15L|KRT7|CLCA2|CYP4F8|PKP1|MSX2|MLPH|SCNN1A|TRPV6|TFAP2B|SPDEF|PROM1|GABRP|PRLR|GGT1|KLF5|TMEM158|CNTNAP2|AZGP1|BRINP3|APOD|HGD|PLEKHB1|SYCP1|CLGN|GNMT|ABCC6|CX3CL1|HOXB2|AKR1D1|MSMO1|ECHDC2|SIGLEC15	Male
FERREIRA_EWINGS_SARCOMA_UNSTABLE_VS_STABLE_UP	0.00367647058823529	0.0401642874723111	0.514926544809766	1.77037862951703	0	144	ATP2B3|HAND2|GDAP1|NCAPG|RGS1|CEP55|KIF15|CDKN3|CASP4|NCKAP1L|FEN1|TOP2A|CCNA2|CENPE|TPX2|NDC80|CCNB1|PDYN|ESPL1|GMNN|CKAP2|HMGB2|NUSAP1|PIF1|BRIP1|NCAPH|GJC1|DLGAP5|SPC25|KIF2C|MELK|ANLN|NDUFA9|CENPF|POLQ|LMNB1|KNTC1|DBF4|CHTF18|CLCN5|TCOF1|SLCO5A1|CSRNP1|KPNA2|MRPL42|DSCC1|SMC2|SAP30|SNRPD1|UBE2T|PSTPIP1|PARPBP|SDCBP|MRPL20|SNRPD3|WDHD1|NCAPG2|ATAD2|PAG1|NOP58|CHEK1|ARHGAP11A|CENPU|CTPS1	Male
FLECHNER_BIOPSY_KIDNEY_TRANSPLANT_REJECTED_VS_OK_UP	0.00304878048780488	0.0401642874723111	0.618862821538961	1.98646361458373	0	79	VSIG4|FCGR1A|FCN1|FCGR3A|S100A8|FCER1G|TYROBP|LY86|S100A4|CD53|SLA|GZMA|IFI30|IL10RA|ITGB2|AIF1|GLIPR1|C1QB|HCLS1|LTF|CD48|PTPRC|INPP5D|DOCK2|GMFG|CXCR4|UBE2L6|RAC2|EIF2AK2|LAPTM5|ACKR1|CORO1A|TNFRSF1B|RAB27A|STAT1|CD2|RHOH|ISG20|CD163|PRKCB|AOAH|RGS10|HLA-F|CCL5|RAB31|PSMB8|RASSF2	Male
FLORIO_NEOCORTEX_BASAL_RADIAL_GLIA_DN	0.00386100386100386	0.0401642874723111	0.496202531081639	1.73233790531203	0	170	ANO5|HAPLN1|VCAM1|SERPINE1|SHCBP1|BUB1B|FN1|NSUN7|KIF15|CDKN3|EXO1|FAM111A|NEK2|CKAP2L|NUF2|KIF11|E2F8|MKI67|BIRC5|TOP2A|HMMR|KIF4A|CENPE|TPX2|NDC80|PRR11|CCNB1|ESCO2|CDCA8|TRIM59|SKA1|KIF14|BUB1|FANCI|DEPDC1|ESPL1|CCNB2|GAS2L3|RRM2|RACGAP1|AURKB|CKAP2|HMGB2|EDNRB|NUSAP1|ELMO1|KIF22|BRIP1|PRELP|CDCA5|KIF18B|NCAPH|TMEM255A|SPAG5|DLGAP5|SPC25|CDCA3|KIF2C|CENPA|GRIN2A|DEPDC1B|PLK1|CKS2|KNSTRN|MELK|A…	Male
FOSTER_TOLERANT_MACROPHAGE_UP	0.00363636363636364	0.0401642874723111	0.534881885222816	1.84639306055135	0	145	IL1RN|CLEC4E|OAS3|FPR2|MS4A6A|FABP3|SPIC|IFI44|MSR1|MCOLN2|MARCO|MS4A4A|PIK3AP1|IRF7|SLC16A3|IGSF6|FPR1|SELL|BST1|F10|XAF1|CD38|RGS1|SYK|ANKRD66|TREML2|SLAMF9|GPR18|FABP7|ITGAL|THBS1|FGL2|HP|MREG|CFB|CST7|TNFRSF1B|TGFBI|GLRX|STAT1|ISG20|AOAH|RGL1|IL18BP|SLC13A3|RASGRP1|SERPINB9|ORAI2|MTHFD2|IRAK3|ID2|HILPDA|BAK1|GPR61|RAB20|PPP3CC|LRRC8C|RTN4R	Male
FUJII_YBX1_TARGETS_DN	0.00403225806451613	0.0401642874723111	0.467850541735218	1.65980375960832	0	182	SHCBP1|BUB1B|CDKN3|EXO1|KIF11|FEN1|NEIL3|TOP2A|CDC25C|KIF4A|CXCR4|FANCI|DEPDC1|DMKN|RRM2|MGAT4A|DKK1|PHF19|NUSAP1|HELLS|BRIP1|NCAPH|FIGNL1|MCM5|CENPN|SPC25|CXCL16|MYBL1|DEPDC1B|UHRF1|MELK|TIAM1|RAD51|OIP5|TRIP13|ASF1B|COTL1|UNG|FOXM1|DTL|LMNB1|TK1|ASPM|MCM3|TTF2|E2F7|TIMELESS|HADH|MCM6|MAD2L1|RAP2A|MCM4|CDCA7|FBXO5|NUDT15|PARPBP|SLC25A32|RRM1|MBNL1|MYBL2|DFFA|SPA17|ZNF367|PRIM1|DTNA|TFPI|NCAPG2|A…	Male
GAL_LEUKEMIC_STEM_CELL_DN	0.00416666666666667	0.0401642874723111	0.607301211598979	2.1826486600712	0	203	ART1|IL1RN|IL1B|COCH|MS4A6A|FGR|VSIG4|IGLL1|FCGR1A|PILRA|CTSG|FCN1|CCR1|GDF3|RNASE2|S100A9|HPSE|MS4A4A|SLC15A3|S100A8|CCL4|CD86|LILRB3|LYZ|TLR2|SHCBP1|IGSF6|FPR1|FGF21|GPR65|SLC11A1|VCAN|DES|BUB1B|LRP2|STX11|NCAPG|CD38|CLEC5A|FCGR2A|IFI30|CEBPE|CDKN3|C3AR1|NCF2|NCF1|FEN1|C1QA|E2F8|CYP1B1|BIRC5|SIRPA|TOP2A|ADCY2|ERMAP|CDC25C|CCNA2|HMMR|CXCR3|ACAA2|GPR18|CCNB1|FGL2|MAFB|CDCA8|LGALS3|SAMHD1|SLC16A6|…	Male
GARGALOVIC_RESPONSE_TO_OXIDIZED_PHOSPHOLIPIDS_TURQUOISE_DN	0.00265957446808511	0.0401642874723111	0.569462154608485	1.69335377476474	0	50	BUB1B|XAF1|KIF15|FAM111A|E2F8|NEIL3|PIK3CG|MKI67|CCNA2|NDC80|PML|ESPL1|LYL1|ARMCX4|ELOVL6|PLK1|BARD1|CDC20|AURKA|TACC3|KIFC1	Male
GAURNIER_PSMD4_TARGETS	0.00268096514745308	0.0401642874723111	0.773585762176305	2.31999036605653	0	53	CCL20|CXCL6|CCL2|CXCL10|CCR3|CXCL3|IL6|CCL13|IL10|CCR5|CCR1|CXCL13|CD86|IL1A|CXCL2|C5AR1|C3AR1|CCL1|HLA-DOA|TNF|HLA-DQA1|HLA-DRB5|HLA-G|IL21R|IL12B|HLA-DQB1|IL12RB1|IL1R2|IL18R1|CXCL16|CCL19|IL16|HLA-F|CCL5|C2|NFKB2|HLA-E|RELB|IL17RA|HLA-DMB|CCR7|HLA-DMA	Male
GAVIN_FOXP3_TARGETS_CLUSTER_P6	0.00308641975308642	0.0401642874723111	0.596270174750621	1.9315304894306	0	86	TKTL1|PDCD1LG2|IFI44|CCR2|MYO1F|BUB1B|NCAPG|CEP55|NEK2|NUF2|ICAM1|IRF8|BIRC5|CLSPN|CCNA2|HMMR|CENPE|TPX2|EBI3|CCNB1|CDCA8|LGALS3|BUB1|CCNB2|RRM2|AURKB|CST7|NUSAP1|CDCA5|IL12RB1|FIGNL1|SPAG5|SPC25|CDCA3|KIF2C|TMEM38B|TNFRSF9|PLK1|RAD51|RAD54L|CENPF|CDC20|TGFBR2|KIF20A|TK1|AURKA|ASPM|ST8SIA6|CDK1|CMPK2	Male
GHANDHI_BYSTANDER_IRRADIATION_UP	0.00286532951289398	0.0401642874723111	0.578947003387294	1.81048482026233	0	65	POPDC3|IL1B|CXCL10|SERPINB2|CXCL3|IL33|IL1A|TNFSF15|B3GNT5|CXCL2|CD69|BCL2A1|KYNU|MMP3|POU2F2|STC1|HSD11B1|SLC16A6|MCTP1|GCH1|GADD45G|DUSP5|BIRC3|IL13RA2|DUSP2|SOD2|MCTP2|MMP10|TNFAIP3|IRAK3|RELB	Male
GNF2_CARD15	0.00268096514745308	0.0401642874723111	0.773652504964149	2.3897823967077	0	59	MS4A6A|FCGR1A|PILRA|FCN1|CCR1|HCK|S100A9|CD86|LILRB3|TLR8|CYBB|TLR2|CLEC4A|TYROBP|IGSF6|FPR1|CTSS|S100A4|BST1|VCAN|THEMIS2|NAIP|CFP|HK3|STX11|AIF1|SLC7A7|NCF2|CPVL|VNN1|FGL2|MAFB|NOD2|PLBD1|CASP1|TNFRSF1B|TBXAS1|AP1S2	Male
GNF2_CASP1	0.00320512820512821	0.0401642874723111	0.738535223490549	2.42969720866809	0	96	MS4A6A|FGR|PILRA|FCN1|CCR1|HCK|CD86|LILRB3|ITGAM|TLR8|CYBB|TLR2|FCER1G|CLEC4A|TYROBP|IGSF6|SELL|CD44|CTSS|S100A4|BST1|MYO1F|THEMIS2|NAIP|EVI2A|CFP|HK3|STX11|IL10RA|ITGB2|AIF1|HCLS1|NCF2|CPVL|VNN1|FGL2|MAFB|FES|SAMHD1|GMFG|NOD2|PLBD1|CASP1|PLCB2|TNFRSF1B|TBXAS1|AOAH|AP1S2|GMIP|TCIRG1|PLSCR1|IQGAP1|DPEP2|COTL1|PRKCD|SKAP2|RHOG|PYCARD|PECAM1|PSAP|PSTPIP1|CHST15|SH3BGRL3	Male
GNF2_CCNA2	0.00286532951289398	0.0401642874723111	0.708107565543847	2.21439612093894	0	65	SHCBP1|BUB1B|NCAPG|KIF11|FEN1|E2F8|MKI67|BIRC5|TOP2A|CCNA2|HMMR|KIF4A|CENPE|TPX2|NDC80|CDCA8|KIF14|FANCI|ESPL1|CCNB2|RRM2|GMNN|RACGAP1|AURKB|HMGB2|NUSAP1|KIF18B|DLGAP5|CDCA3|CENPA|PLK1|CKS2|MELK|CENPF|ASF1B|CDC20|FOXM1|KIF20A|AURKA|ASPM|MCM3|CDK1|MCM6|SMC2|MCM4	Male
GNF2_CCNB2	0.00268817204301075	0.0401642874723111	0.724588680831713	2.18548253379882	0	54	SHCBP1|BUB1B|KIF11|FEN1|BIRC5|TOP2A|CCNA2|HMMR|KIF4A|CENPE|TPX2|NDC80|CDCA8|BUB1|ESPL1|CCNB2|RRM2|GMNN|RACGAP1|CKAP2|HMGB2|NUSAP1|KIF18B|NCAPH|SPAG5|DLGAP5|CDCA3|KIF2C|CKS2|MELK|OIP5|CENPF|CDC20|FOXM1|KIF20A|AURKA|ASPM|CDK1|SMC2|MCM4|RRM1|PBK	Male
GNF2_CD53	0.00274725274725275	0.0401642874723111	0.740517036946287	2.20107209047041	0	52	PHF11|SELL|CD53|IFI16|HCLS1|VAV1|CD48|PTPRC|PTPN6|INPP5D|DOCK2|ARHGDIB|HLA-G|SASH3|RAC2|LAPTM5|PIK3CD|ELF4|CYTIP|LSP1|FXYD5|CORO1A|TAP1|CRLF3|WIPF1|HLA-F|ACTR3|ACTR2|PSMB8|HLA-E|PSME1|WAS|OSTF1|GPSM3|PSMB10|PSMB9|LCP1|B2M|HLA-A|LIMD2	Male
GNF2_CDC2	0.00268096514745308	0.0401642874723111	0.687298248221958	2.123037467532	0	59	SHCBP1|NCAPG|KIF15|KIF11|FEN1|E2F8|MKI67|BIRC5|TOP2A|CCNA2|HMMR|KIF4A|CENPE|TPX2|NDC80|CDCA8|FANCI|CCNB2|RRM2|CKAP2|HMGB2|NUSAP1|KIF18B|DLGAP5|CDCA3|CKS2|MELK|CENPF|CDC20|FOXM1|KIF20A|AURKA|ASPM|KIFC1|CDK1|SMC2|RRM1|MYBL2|PRIM1|DNAJC9	Male
GNF2_CDC20	0.00268096514745308	0.0401642874723111	0.725577394594473	2.17601285803388	0	53	SHCBP1|BUB1B|KIF11|MKI67|BIRC5|TOP2A|CCNA2|HMMR|KIF4A|CENPE|TPX2|NDC80|CDCA8|BUB1|ESPL1|CCNB2|RRM2|GMNN|RACGAP1|AURKB|NUSAP1|KIF18B|NCAPH|SPAG5|DLGAP5|CDCA3|KIF2C|PLK1|CKS2|MELK|CENPF|CDC20|FOXM1|KIF20A|AURKA|ASPM|CDK1|SMC2|MCM4	Male
GNF2_CEBPA	0.00158730158730159	0.0401642874723111	-0.678703062940395	-1.83102382045786	0	54	AMBP|CYP2C8|MAT1A|ASGR1|SERPINF2|PROC|SLC27A5|CYP1A2|HGFAC|HPD|SLC38A3|SLC22A1|CYP4F12|ITIH1|HPX|F2|GSTM1|HPN|TST|IGFALS|SERPIND1|APCS|CYP2C9|CEBPA|ASL|DCXR	Male
GNF2_CENPF	0.0027027027027027	0.0401642874723111	0.681339646741305	2.08982692111846	0	58	SHCBP1|KIF15|KIF11|FEN1|E2F8|MKI67|BIRC5|TOP2A|CCNA2|HMMR|KIF4A|CENPE|TPX2|NDC80|CDCA8|FANCI|CCNB2|RRM2|CKAP2|HMGB2|NUSAP1|KIF18B|DLGAP5|CDCA3|CKS2|CENPF|CDC20|FOXM1|AURKA|ASPM|KIFC1|MCM3|CDK1|SMC2|RRM1|MYBL2|PRIM1|DNAJC9	Male
GNF2_FEN1	0.00268817204301075	0.0401642874723111	0.639855614341281	1.92991321323271	0	54	SHCBP1|KIF11|FEN1|E2F8|TOP2A|CCNA2|HMMR|NDC80|FANCI|CCNB2|GMNN|RACGAP1|HMGB2|NUSAP1|KIF18B|DLGAP5|MCM5|CKS2|CENPF|FOXM1|DTL|MCM3|CDK1|MCM4|SNRPD1|RRM1|DNAJC9|VRK1|RFC4|PCNA|HAT1|COPS3|PLK4|TTK	Male
GNF2_GSTM1	0.00145348837209302	0.0401642874723111	-0.630237703622906	-1.8437666270425	0	95	C8A|GJB1|AMBP|CYP2C8|MAT1A|APOA1|SERPINF2|PROC|SLC27A5|CYP4A11|CYP1A2|TAT|HGFAC|HPD|SLC38A3|F12|APOF|GNMT|TMPRSS6|ABCC6|SLC22A1|G6PC|CYP4F12|ITIH1|HPX|F2|GSTM1|HPN|PIPOX|TST|IGFALS|PON1|SERPIND1|CYP4F11|APCS|CYP2C9|CEBPA|SERPINC1|ASL	Male
GNF2_HCK	0.00313479623824451	0.0401642874723111	0.734865521572733	2.36034903956643	0	82	MS4A6A|FGR|PILRA|TREM1|FCN1|CCR1|HCK|S100A9|LILRB3|TLR8|CYBB|TLR2|FCER1G|CLEC4A|TYROBP|IGSF6|FPR1|CTSS|S100A4|BST1|MYO1F|THEMIS2|EVI2A|CFP|HK3|STX11|CLEC7A|FCGR2A|ITGAX|C5AR1|SPI1|ITGB2|AIF1|SLC7A7|NCF2|CPVL|VNN1|FGL2|NOD2|PLBD1|CASP1|TNFRSF1B|TBXAS1|AP1S2|GMIP	Male
GNF2_HPN	0.00143266475644699	0.0401642874723111	-0.619246439378515	-1.84778795676887	0	115	C8A|APOH|GJB1|AMBP|CYP2C8|MAT1A|APOA2|APOA1|AHSG|SERPINF2|PROC|PLG|SLC27A5|CYP4A11|CYP1A2|PRODH2|TAT|HGFAC|ALDOB|HPD|SLC38A3|F12|APOF|GNMT|TMPRSS6|ABCC6|SLC22A1|CYP4F12|ITIH1|SERPINA6|HPX|F2|GSTM1|HPN|PIPOX|TST|IGFALS|PON1|SERPIND1|SLC25A10|CYP4F11|APCS|CYP2C9|CEBPA|SERPINC1|ASL	Male
GNF2_HPX	0.00143266475644699	0.0401642874723111	-0.637337471997376	-1.90419009570861	0	116	C8A|APOH|GJB1|AMBP|CYP2C8|MAT1A|APOA2|ASGR1|APOA1|AHSG|SERPINF2|PROC|PLG|SLC27A5|CYP4A11|CYP1A2|LECT2|TAT|HGFAC|ALDOB|HPD|SLC38A3|F12|APOF|GNMT|TMPRSS6|ABCC6|SLC22A1|G6PC|CYP4F12|ITIH1|SERPINA6|AKR1D1|HPX|F2|GSTM1|HPN|PIPOX|CPB2|TST|AGT|IGFALS|PON1|SERPIND1|CYP4F11|APCS|CYP2C9|CEBPA|SERPINC1|ASL	Male
GNF2_ITGB2	0.00265957446808511	0.0401642874723111	0.744159513399185	2.21283418194482	0	50	FGR|HCK|ITGAM|FCER1G|TYROBP|ADAM8|S100A4|MYO1F|THEMIS2|ITGAX|IL10RA|ITGB2|AIF1|HCLS1|BIN2|DOK2|GMFG|CASP1|PLCB2|ELF4|SELPLG|TNFRSF1B|RAB27A|EFHD2|AOAH|MSN|GMIP|TCIRG1|IQGAP1|DPEP2|RHOG|PYCARD|WAS|OSTF1|PECAM1|PSTPIP1|SH3BGRL3	Male
GNF2_LCAT	0.00144717800289436	0.0401642874723111	-0.618829832286205	-1.83877201868114	0	106	PKLR|C8A|GJB1|AMBP|CYP2C8|MAT1A|APOA2|APOA1|AHSG|SERPINF2|PROC|SLC27A5|CYP4A11|CYP1A2|TAT|HGFAC|HPD|SLC38A3|F12|APOF|GNMT|TMPRSS6|ABCC6|SLC22A1|CYP4F12|ITIH1|HPX|F2|GSTM1|HPN|PIPOX|TST|IGFALS|PON1|SERPIND1|SLC25A10|CYP4F11|APCS|CYP2C9|CEBPA|SERPINC1|ASL	Male
GNF2_MCL1	0.00265957446808511	0.0401642874723111	0.673761551169208	2.00349866401241	0	50	CCR1|HCK|TLR8|CYBB|TLR2|CLEC4A|IGSF6|SELL|CTSS|S100A4|THEMIS2|NAIP|CFP|STX11|ITGB2|AIF1|NCF2|SAMHD1|NOD2|CASP1|PLCB2|AP1S2|GMIP|TCIRG1|DPEP2|PRKCD|SKAP2|PYCARD|PECAM1	Male
GNF2_MCM4	0.00274725274725275	0.0401642874723111	0.695904409550096	2.06846797180051	0	52	BUB1B|KIF11|FEN1|TOP2A|CCNA2|HMMR|NDC80|CDCA8|KIF14|BUB1|FANCI|ESPL1|CCNB2|RRM2|GMNN|RACGAP1|AURKB|HELLS|KIF18B|MCM5|CKS2|MELK|ASF1B|CDC20|FOXM1|LMNB1|AURKA|ASPM|MCM3|POLD1|MCM6|MAD2L1|MCM4|RRM1	Male
GNF2_MYD88	0.00274725274725275	0.0401642874723111	0.673496273499811	2.00186326130912	0	52	CYBB|FCER1G|TYROBP|SELL|CD53|THEMIS2|ITGB2|LYN|HCLS1|CYTH4|CYBA|DOCK2|CASP1|ELF4|LSP1|CORO1A|SELPLG|TNFRSF1B|GMIP|TCIRG1|IQGAP1|ACTR2|PRKCD|SKAP2|PYCARD|WAS|OSTF1|PSMB10|SH3BGRL3|CAP1|PTPRE|RIN3|MCL1|RPS6KA1|MAN2B1|ARPC3|STAT6	Male
GNF2_PCNA	0.00279329608938548	0.0401642874723111	0.689904936479493	2.15161520462785	0	63	SHCBP1|BUB1B|KIF15|KIF11|FEN1|MKI67|BIRC5|TOP2A|CCNA2|HMMR|CENPE|TPX2|NDC80|CDCA8|FANCI|ESPL1|CCNB2|RRM2|GMNN|RACGAP1|HMGB2|NUSAP1|KIF18B|DLGAP5|MCM5|CKS2|MELK|RAD54L|CENPF|CDC20|FOXM1|DTL|AURKA|ASPM|MCM3|CDK1|MCM6|SMC2|MCM4|RRM1|MYBL2|PRIM1|DNAJC9	Male
GNF2_PECAM1	0.00265957446808511	0.0401642874723111	0.736700975021361	2.19065545766244	0	50	MS4A6A|FCN1|CCR1|HCK|LILRB3|TLR8|CYBB|TLR2|FCER1G|CLEC4A|TYROBP|IGSF6|CTSS|S100A4|THEMIS2|CFP|ITGB2|AIF1|NCF2|FGL2|MAFB|NOD2|PLBD1|CASP1|TNFRSF1B|TBXAS1|AP1S2|TCIRG1|PYCARD|CEBPD|PECAM1|PSAP|CHST15|SH3BGRL3	Male
GNF2_PTPRC	0.0027027027027027	0.0401642874723111	0.742993129439401	2.26106153370224	0	56	PHF11|GSAP|ADAM8|GPR65|CD53|LCP2|IL10RA|HCLS1|VAV1|CD48|PTPRC|PTPN6|BIN2|ITGAL|FYB1|TRAF3IP3|HLA-G|RAC2|GIMAP6|ARHGAP4|CYTIP|CORO1A|STK10|SEMA4D|WIPF1|TXNIP|HLA-F|PARP12|FLI1|RAP1B|ADCY7|HLA-E|JAK1|SIPA1|WAS|CASP8|OSTF1|PSTPIP1|HLA-A|CYTH1|MBNL1	Male
GNF2_RAN	0.00298507462686567	0.0401642874723111	0.51647658186578	1.64571384928746	0	75	MTHFD2|MELK|GNL3|HSPA9|CDC20|KIF20A|MCM3|NME1|IMMT|LRPPRC|MRPL42|SNRPD1|RRM1|ETFA|RTCA|MRPL35|SNRPD3|OLA1|HNRNPC|EIF2S1|ODC1|MRPL15|CTPS1|RFC3|PSMA2|SLBP|RFC4|PSMA3|PSMD14|MRPS33|MRPL3|EIF2S2|PSMA5|NCAPD2|ABCE1|PTGES3|CCT8|C1QBP|PA2G4|NOP16|EMG1	Male
GNF2_RFC4	0.0027027027027027	0.0401642874723111	0.593200604094144	1.81062544250189	0	57	KIF11|FEN1|BIRC5|TOP2A|CCNA2|NDC80|FANCI|CCNB2|GMNN|CKS2|RAD54L|CENPF|FOXM1|KNTC1|ASPM|MCM3|TIMELESS|CDK1|MCM6|SMC2|MCM4|SNRPD1|RRM1|PRIM1|UBE2C|CTPS1|RFC3|SLBP|RFC4|PCNA|PLK4|TTK|NCAPD2	Male
GNF2_RRM1	0.00309597523219814	0.0401642874723111	0.650122293454623	2.09971577360141	0	83	SHCBP1|BUB1B|KIF11|FEN1|E2F8|MKI67|BIRC5|TOP2A|CCNA2|HMMR|CENPE|NDC80|CDCA8|KIF14|FANCI|CCNB2|RRM2|GMNN|RACGAP1|AURKB|HMGB2|NUSAP1|KIF18B|DLGAP5|MCM5|FH|CKS2|MELK|CENPF|CHCHD3|CDC20|FOXM1|DTL|AURKA|ASPM|MCM3|CDK1|MCM6|SMC2|MCM4|SNRPD1|RRM1|MRPL35|PRIM1|UBE2C|EIF2S1|RFC3|VRK1|SLBP|RFC4|PCNA|HAT1|PSMD14	Male
GNF2_SMC4L1	0.003003003003003	0.0401642874723111	0.635458619860574	2.02974565765193	0	77	SHCBP1|BUB1B|KIF11|FEN1|E2F8|TOP2A|CCNA2|HMMR|NDC80|CDCA8|FANCI|CCNB2|GMNN|RACGAP1|CKAP2|HMGB2|NUSAP1|KIF18B|DLGAP5|MCM5|CKS2|CENPF|CDC20|FOXM1|DTL|AURKA|ASPM|MCM3|CDK1|SMC2|MCM4|SNRPD1|FBXO5|RRM1|MRPL35|PRIM1|DNAJC9|EIF2S1|DEK|RFC3|VRK1|SLBP|RFC4|PCNA|HAT1|EXOSC8|COPS3|PLK4|TTK	Male
GNF2_STAT6	0.0028735632183908	0.0401642874723111	0.675522459668735	2.13314295432274	0	71	SELL|CD53|LYN|CASP4|HCLS1|VAV1|CD48|PTPN6|CYBA|INPP5D|DOCK2|ARHGDIB|LAT2|HLA-G|RAC2|LAPTM5|EMP3|ELF4|LSP1|FXYD5|CORO1A|LRRFIP1|MSN|GMIP|HLA-F|TCIRG1|ACTR3|IQGAP1|ACTR2|PSMB8|HLA-E|CLIC1|CAPZA1|WAS|OSTF1|GPSM3|PSMB10|LCP1|B2M|TRIM38|SNAP23|HLA-A|CAP1|MOB1A|GRK6|RIN3	Male
GNF2_TNFRSF1B	0.0027027027027027	0.0401642874723111	0.760711143412417	2.3149806323596	0	56	MS4A6A|FGR|PILRA|FCN1|CCR1|HCK|LILRB3|CYBB|TLR2|FCER1G|CLEC4A|TYROBP|IGSF6|CTSS|S100A4|THEMIS2|CFP|ITGB2|AIF1|SLC7A7|NCF2|CPVL|DOK2|FGL2|NOD2|CASP1|TNFRSF1B|TBXAS1|AOAH|AP1S2|GMIP|TCIRG1|DPEP2|COTL1|RHOG|PYCARD|PECAM1|PSAP|PSTPIP1|SH3BGRL3	Male
GNF2_TST	0.00145985401459854	0.0401642874723111	-0.612802338832437	-1.77910318951969	0	90	PKLR|AMBP|CYP2C8|MAT1A|APOA1|AHSG|SERPINF2|PROC|SLC27A5|CYP4A11|CYP1A2|TAT|HGFAC|ALDOB|HPD|SLC38A3|F12|GNMT|ABCC6|SLC22A1|ITIH1|HPX|F2|GSTM1|HPN|TST|IGFALS|PON1|SERPIND1|CYP4F11|APCS|CYP2C9|CEBPA|SERPINC1|ASL	Male
GO_ACTIN_FILAMENT_BASED_MOVEMENT	0.00334448160535117	0.0401642874723111	0.525410386246167	1.77378490035525	0	122	TNNT3|TNNI2|MYH4|MYBPC1|MYLK2|MYBPC2|RYR2|TCAP|TTN|NEB|ACTN2|ACTA1|SCN3B|MYH2|CAV3|ACTC1|MYL3|SCN4B|MYH8|MYL1|FGF12|DES|TMOD1|MYH3|PDPN|GATA4|KCND3	Male
GO_ACTIN_MEDIATED_CELL_CONTRACTION	0.00315457413249211	0.0401642874723111	0.556795751867148	1.85559002786607	0	102	TNNT3|TNNI2|MYH4|MYBPC1|MYLK2|MYBPC2|RYR2|TCAP|TTN|NEB|ACTN2|ACTA1|SCN3B|MYH2|CAV3|ACTC1|MYL3|SCN4B|MYH8|MYL1|FGF12|DES|TMOD1|MYH3|PDPN|GATA4|KCND3	Male
GO_ACTOMYOSIN_STRUCTURE_ORGANIZATION	0.00383141762452107	0.0401642874723111	0.4671338797132	1.63042486493803	0	168	TNNT3|LMOD2|MYOZ1|MYBPC1|MYBPC2|TCAP|KLHL41|MYPN|MYOM2|CASQ1|NRAP|TTN|NEB|TMOD4|ACTN2|ACTA1|OBSCN|SYNPO2L|CAV3|LDB3|LMOD3|ACTC1|MYOM1|PROX1|FRMD3|GPR65|BMP10|TMOD1|CSRP3|MYH3	Male
GO_AEROBIC_RESPIRATION	0.00294117647058824	0.0401642874723111	0.645301981158306	2.05381922652569	0	73	COX6A2|UCN|ME3|OGDHL|CBFA2T3|SUCLG1|IDH3B|SUCLA2|CYCS|COX7B|COX5A|UQCRC1|ACO2|IDH3A|IDH3G|COX4I2|UQCRC2|ME2|DLD|UQCRB|SIRT3|DLST|FH|UQCR10|COX6A1|OGDH|SDHA|PDHA1|PDHB|SDHB|COX6B1|NDUFA4|SDHD|COX8A|CS|DLAT|SDHC|NDUFS8|COX20|UQCRHL|IDH2	Male
GO_ALPHA_BETA_T_CELL_ACTIVATION	0.00342465753424658	0.0401642874723111	0.475723467441313	1.6125001651298	0	125	IL6|IL18|TARM1|CD300A|CD86|CCR2|CLEC4A|PLA2G2D|CD80|NLRP3|TNFSF4|IL23R|BATF|IL27|IL12A|GPR183|SYK|PAX1|NCKAP1L|CD83|LY9|PTPRC|CDH26|PSMB11|GPR18|EBI3|DOCK2|SASH3|IL12B|TNFSF8|CD55|ELF4|TBX21|EOMES|XCL1|IL12RB1|SLAMF6|RSAD2|HSPH1|IRF4|BCL3|CD274|RUNX3|RASAL3|IL18R1|CCL19|ADA|NFKBID|CD28|HLA-E|RELB|IL15|SPN|TGFBR2	Male
GO_ANION_CHANNEL_ACTIVITY	0.00302114803625378	0.0401642874723111	-0.590867566732848	-1.67466470463245	1	73	CLDN4|FXYD3|ANO9|CLCA2|ANO4|CLIC6|GABRP|CLCNKA|GABRG3|GLRB|SLC26A9|ANO1|SLC17A3|LRRC18|GABRB3|BEST2|CLIC3|GABRA5|CLDN17|LRRC8E|SLC26A7|GABRD|GABRA2|SLC1A4|ANO2|CLCNKB|GABRR2|GLRA1|CCT8L2|BEST3	Male
GO_ANION_TRANSMEMBRANE_TRANSPORTER_ACTIVITY	0.0012453300124533	0.0401642874723111	-0.472775803168168	-1.54786244029355	0	287	CLDN4|SLCO1B3|SLC5A5|TMEM30B|SLC5A8|FXYD3|ANO9|AKR1C4|CLCA2|SLC34A2|ANO4|SLC17A2|ABCB11|SLC44A4|CLIC6|GABRP|SLCO1C1|SLC27A5|SLC34A1|CLCNKA|SLCO1A2|SLC25A13|SLC38A3|GABRG3|GLRB|SLC26A9|SLC4A9|SLC34A3|SLC17A4|SLC7A2|SLC22A1|SLC2A2|ANO1|SLC17A3|LRRC18|SLC13A2|GABRB3|SLC4A5|RTBDN|ABCC2|SLC6A15|BEST2|CLIC3|SLC7A4|SLC6A1|AQP6|SLC22A8|GABRA5|CLDN17|SLC12A2|ADAMTS8|SLC22A12|SLC3A1|SLC16A11|LRRC8E|SLC26A7…	Male
GO_ANTIGEN_PROCESSING_AND_PRESENTATION	0.00413223140495868	0.0401642874723111	0.470864115808056	1.6881846697646	0	197	FCGR1A|CD209|CAPZA3|CYBB|FCER1G|PSMA8|CLEC4A|CD68|CTSS|SLC11A1|LGMN|TREM2|IFI30|KIF15|ICAM1|NCF2|NCF1|KIF11|HLA-DOB|HLA-DOA|KIF4A|CENPE|PSMB11|CYBA|NCF4|HLA-DQA1|THBS1|HLA-DRB5|NOD2|CD74|HLA-G|RAB8B|HLA-DQB1|RACGAP1|CLEC4M|KIF22|TAP1|RAB27A|RFTN1|AP1S2|CCL19|KIF2C|HLA-F|LNPEP|FCGR2B|PSMB8|HLA-E|RELB|CAPZA2|HLA-DMB|CCR7|HLA-DMA|CAPZA1|PYCARD|PSMD8|NOD1|PSME1|WAS|PSMB10|PSMB9|B2M|CCL21|SNAP23|CTSE|…	Male
GO_ANTIGEN_PROCESSING_AND_PRESENTATION_OF_EXOGENOUS_PEPTIDE_ANTIGEN_VIA_MHC_CLASS_I	0.00298507462686567	0.0401642874723111	0.591377080971581	1.8843786659025	0	75	FCGR1A|CYBB|FCER1G|PSMA8|CLEC4A|IFI30|NCF2|NCF1|PSMB11|CYBA|NCF4|HLA-G|TAP1|HLA-F|LNPEP|PSMB8|HLA-E|PSMD8|PSME1|PSMB10|PSMB9|B2M|SNAP23|HLA-A|PSMB7|CD36|PSME2|PSMA6|PSMA2|PSMA3|PSME3|PDIA3|CALR|PSMD4|PSMD11|PSMD14|PSMA5|PSMD6|PSMB2|IKBKG	Male
GO_ANTIGEN_PROCESSING_AND_PRESENTATION_OF_PEPTIDE_ANTIGEN	0.00389105058365759	0.0401642874723111	0.454749481749579	1.58473011693111	0	169	FCGR1A|CD209|CAPZA3|CYBB|FCER1G|PSMA8|CLEC4A|CTSS|SLC11A1|LGMN|TREM2|IFI30|KIF15|NCF2|NCF1|KIF11|HLA-DOB|HLA-DOA|KIF4A|CENPE|PSMB11|CYBA|NCF4|HLA-DQA1|HLA-DRB5|CD74|HLA-G|HLA-DQB1|RACGAP1|CLEC4M|KIF22|TAP1|AP1S2|KIF2C|HLA-F|LNPEP|FCGR2B|PSMB8|HLA-E|CAPZA2|HLA-DMB|HLA-DMA|CAPZA1|PYCARD|PSMD8|PSME1|PSMB10|PSMB9|B2M|SNAP23|CTSE|HLA-A|AP1M1|CTSV|PSMB7|SAR1B|CD36|CTSD|PSME2|PSMA6|CAPZB|PSMA2|RAB7A|PSM…	Male
GO_ANTIGEN_PROCESSING_AND_PRESENTATION_OF_PEPTIDE_ANTIGEN_VIA_MHC_CLASS_I	0.00315457413249211	0.0401642874723111	0.553570697725806	1.80004892669451	0	90	FCGR1A|CYBB|FCER1G|PSMA8|CLEC4A|IFI30|NCF2|NCF1|PSMB11|CYBA|NCF4|HLA-G|TAP1|HLA-F|LNPEP|PSMB8|HLA-E|PSMD8|PSME1|PSMB10|PSMB9|B2M|SNAP23|HLA-A|PSMB7|SAR1B|CD36|PSME2|PSMA6|PSMA2|PSMA3|PSME3|PDIA3|CALR|PSMD4|PSMD11|PSMD14|PSMA5|PSMD6|PSMB2|IKBKG	Male
GO_APICAL_JUNCTION_ASSEMBLY	0.00158227848101266	0.0401642874723111	-0.66781315743216	-1.80967884769647	0	56	GRHL2|CLDN3|OCLN|MARVELD3|POF1B|MARVELD2|PARD6B|RUNX1|NPHP4	Male
GO_APICAL_JUNCTION_COMPLEX	0.00140845070422535	0.0401642874723111	-0.707432458973691	-2.12925969560329	0	129	CLDN8|CLDN4|CLDN3|CLDN7|CLDN6|CDH1|EPCAM|OCLN|MARVELD3|CLDN23|CGN|POF1B|TACSTD2|IGSF5|CLDN16|SHROOM3|ANK3|SHROOM2|CLDN24|TJP3|MAPK15|MARVELD2|SHROOM1|PARD6B|CLDN22|CLDN10|AOC1|TJP2|PRKCZ|NPHP4|CLDN17|LIN7B|CLDN9|CCDC85C|CAMSAP3|PDZD3|DLG3|CCND1|FBF1|CLDN2|PLEKHA7	Male
GO_APICAL_PART_OF_CELL	0.00121359223300971	0.0401642874723111	-0.553886394634705	-1.83536812566641	0	336	CLDN4|RAB17|ATP6V1B1|UPK3A|EPCAM|FOLR1|MUC20|SLC5A8|SLC5A1|OCLN|SCNN1B|UPK2|SLC34A2|PLET1|PROM2|SCNN1A|ERBB3|SLC44A4|AQP5|IGSF5|KCNK1|SLC9A3|UMOD|SHANK2|CEACAM20|PROM1|PKHD1|SPTBN2|EDAR|SHROOM3|CYP4A11|SLC34A1|ITGA8|SHROOM2|SORBS2|RAB27B|PLB1|MARVELD2|ERBB2|SHROOM1|PARD6B|HOMER2|AJAP1|CD9|DRD3|SLC26A9|DSG2|P2RX2|SLC4A9|SLC34A3|FABP1|SLC17A4|MFRP|IGFBP2|ATP6V0A4|ABCG5|ABCC6|SLC2A2|ANO1|SLC17A3|FAT…	Male
GO_APICAL_PLASMA_MEMBRANE	0.00124688279301746	0.0401642874723111	-0.592352626790875	-1.9333547187656	0	279	CLDN4|RAB17|ATP6V1B1|UPK3A|EPCAM|FOLR1|MUC20|SLC5A8|SLC5A1|OCLN|SCNN1B|UPK2|SLC34A2|PLET1|PROM2|SCNN1A|ERBB3|SLC44A4|AQP5|IGSF5|KCNK1|SLC9A3|UMOD|SHANK2|CEACAM20|PROM1|PKHD1|SPTBN2|SHROOM3|CYP4A11|SLC34A1|SHROOM2|SORBS2|RAB27B|PLB1|MARVELD2|ERBB2|SHROOM1|PARD6B|AJAP1|CD9|SLC26A9|DSG2|P2RX2|SLC34A3|SLC17A4|MFRP|IGFBP2|ATP6V0A4|ABCG5|ABCC6|SLC2A2|ANO1|SLC17A3|FAT1|CYP4F12|FZD6|SLC4A5|FZD3|ABCC2|PRK…	Male
GO_ATP_SYNTHESIS_COUPLED_ELECTRON_TRANSPORT	0.00294117647058824	0.0401642874723111	0.673715531510157	2.14425176464023	0	73	COX6A2|CCNB1|CYCS|COX7B|NDUFA10|NDUFB8|COX5A|UQCRC1|NDUFB6|COX4I2|NDUFAB1|UQCRC2|DLD|UQCRB|NDUFB4|UQCR10|COX6A1|NDUFA3|NDUFB5|NDUFA9|NDUFV2|SDHA|NDUFS1|NDUFS6|NDUFS2|UQCRFS1|NDUFV1|UQCRQ|COX6B1|NDUFA4|NDUFA6|SDHD|COX8A|CYC1|CDK1|NDUFC1|NDUFA5|SDHC|NDUFS4|NDUFA12|UQCR11|NDUFB3|NDUFA1|DNAJC15|NDUFS8|NDUFAF1|NDUFB9|NDUFA8|UQCRHL|NDUFB7|NDUFS3|COQ9|NDUFV3|NDUFA11	Male
GO_B_CELL_ACTIVATION_INVOLVED_IN_IMMUNE_RESPONSE	0.00289017341040462	0.0401642874723111	0.591105705493074	1.85704553044081	0	67	IL10|AICDA|CD180|CCR6|TNFSF4|BATF|GPR183|CDH17|CD19|EXO1|CD40|GAPT|PTPRC|PLCG2|C17orf99|TBX21|SWAP70|BCL3|DOCK10|IL27RA|ADA|CD28|FCGR2B|CLCF1|UNG|CD40LG|DOCK11|FOXP3|PLCL2|TFRC|HSPD1	Male
GO_B_CELL_DIFFERENTIATION	0.00319488817891374	0.0401642874723111	0.595674424983601	1.99696755802472	0	108	IL10|AICDA|RAG1|VCAM1|NFAM1|ONECUT1|IKZF3|TLR9|GPR183|CDH17|SYK|CD19|BTK|SLAMF8|CR2|NCKAP1L|PTPRC|PLCG2|CD79A|CD79B|FLT3|PTPN6|POU2F2|RAG2|ITGA4|INPP5D|BLNK|CARD11|NTRK1|C17orf99|LYL1|HHEX|DCLRE1C|PTPRJ|FZD9|BCL3|DOCK10|TPD52|IFNA4|ADA|FCGR2B|CLCF1|ID2|HDAC9|BAK1|CMTM7|IL11|CD40LG|DOCK11|ADAM17|PLCL2|PTPN2	Male
GO_B_CELL_PROLIFERATION	0.003003003003003	0.0401642874723111	0.578301968463761	1.84717914371581	0	77	IL10|IL21|MZB1|CD300A|MS4A1|CD180|TYROBP|BST1|CD22|IKZF3|TLR9|GPR183|CD38|CD19|BTK|CD40|GAPT|LYN|IL13|CR2|NCKAP1L|PTPRC|TNFRSF13B|CD79A|TNFRSF13C|RAG2|INPP5D|CARD11|MEF2C|CD74|SASH3|CTLA4|NFATC2|IFNA4|ADA|IL7R|IL5|TNFRSF4|FCGR2B|CLCF1|PRKCD|AHR|CD40LG	Male
GO_B_CELL_RECEPTOR_SIGNALING_PATHWAY	0.00265957446808511	0.0401642874723111	0.730226132463237	2.17140185319008	0	50	IGLL1|CD300A|NFAM1|GCSAM|CD22|CD38|SYK|CD19|BTK|LYN|NCKAP1L|BLK|PTPRC|PLCG2|CD79A|KLHL6|CD79B|PTPN6|LPXN|MEF2C|LAT2|STAP1|CTLA4|PIK3CD|TEC|RFTN1|CMTM3|NFATC2|PRKCB	Male
GO_BASOLATERAL_PLASMA_MEMBRANE	0.00130890052356021	0.0401642874723111	-0.503243366766201	-1.5949527640369	0	201	CLDN8|CLDN4|DSP|SLCO1B3|RAB17|CLDN7|ATP6V1B1|EPCAM|FOLR1|MUC20|CLCA2|PROM2|ST14|ERBB3|TACSTD2|AQP5|UMOD|SLC27A5|ANK3|RHBG|SLC38A3|MARVELD2|ERBB2|ITGA3|AJAP1|CTNNA2|ABCC6|SLC22A1|SLC22A8|STK39|LIN7B|KCNJ4|DLG3|ERBB4|MPZ|SLC26A7|LDLR|SLC9A1|AQP2|MET|S100G|ATP2B4|SLC9B2|ATP1B1|VANGL2	Male
GO_BLOOD_MICROPARTICLE	0.00145348837209302	0.0401642874723111	-0.570880779123207	-1.66446409546307	0	92	C8A|GC|KNG1|FGB|AMBP|FGG|TMPRSS13|ACSM1|APOA2|C9|APOA1|FGA|AHSG|ITIH2|SERPINF2|PLG|HBG2|AFM|HSPA1A|HSPA2|ITIH1|HPX|HBE1|F2	Male
GO_BRANCHING_MORPHOGENESIS_OF_AN_EPITHELIAL_TUBE	0.00273224043715847	0.0401642874723111	-0.513208223412154	-1.56923855643185	1	147	SOX9|WNT4|MSX2|AGTR2|TACSTD2|AREG|SALL1|LAMA1|ESRP2|PGR|ADAMTS16|HOXA11|FGFR2|LEF1|CITED1|LHX1|ILK|FOXD1|HHIP|GPC3|IHH|GDF7|SOX8|WT1|SHH|TBX3|FOXA1|SLIT2|AR|PGF|WNT1|LAMA5|AGT|MET|VANGL2|VDR|SMO|FGF8|CELSR1|FGF2|WNT2B|DDR1|MAGED1|SIX4|BMP7|SPRY1|GREB1L|NOTCH1|GDNF|KDM5B|LRP5	Male
GO_BRUSH_BORDER_MEMBRANE	0.00319488817891374	0.0401642874723111	-0.653560643202824	-1.73931628602489	1	50	FOLR1|SLC5A1|SLC34A2|KCNK1|SLC9A3|SHANK2|SLC34A1|PLB1|SLC34A3|ATP6V0A4|CYBRD1|SLC17A3|ITLN1|SLC22A12|SLC3A1|CDHR2|SLC7A11|SLC26A4|TRPM6|SLC46A1|PTH1R|SLC27A4	Male
GO_CALCIUM_ION_TRANSMEMBRANE_IMPORT_INTO_CYTOSOL	0.00332225913621262	0.0401642874723111	0.550374000873674	1.84223420540042	0	117	TRDN|DHRS7C|RYR2|JSRP1|CXCL10|CASQ1|RYR1|CEMIP|NPSR1|MCOLN2|CCR5|METTL21C|AKAP6|SLC8A1|TRPM2|TMEM38A|JPH2|PLCH1|P2RY6|GRIN2C|CD19|LYN|IL13|PTPRC|PLCG2|SLC8A3|PTPN6|MCOLN3|DRD2|CYBA|BDKRB1|NOS1|JPH3|PLCB2|TPCN2|UBASH3B|XCL1|CORO1A|F2R|FASLG|MYO5A|CCL19|GRIN2A|HTR2C|TMEM38B	Male
GO_CALCIUM_MEDIATED_SIGNALING	0.00396825396825397	0.0401642874723111	0.54804952346908	1.95471947102551	0	187	CCL20|TRDN|MYOZ1|RYR2|JSRP1|CASQ1|C10orf71|FPR2|CCR3|CXCR2|HPCA|CXCR1|CCR5|CCR1|CCL4|PLEK|VCAM1|CCR2|AKAP6|SELE|PTGDR2|ACKR2|SLC8A1|CCR6|TNFSF11|TRPM2|TMEM38A|BST1|CD22|TREM2|JPH2|SYK|P2RY12|CXCR5|P2RY6|GRIN2C|BTK|SELP|PTPRC|PLCG2|CXCR6|XCR1|CXCR3|TNF|GPR143|CD4|NOS1|LAT2|CXCR4|JPH3|EDN1|MCTP1|LRRK2|TPCN2|IRGM|EDNRB|RCAN2|AVPR1A|PTPRJ|CCR4|NR5A2|NFATC2|MCTP2|TBC1D10C|MYO5A	Male
GO_CARDIAC_CELL_DEVELOPMENT	0.003003003003003	0.0401642874723111	0.588577779608207	1.88000155322828	0	77	MYBPC1|MYBPC2|TCAP|MYOM2|NRAP|TTN|NEB|ACTN2|CAV3|MYO18B|ACTC1|MYOM1|PROX1|ALPK3|AKAP6|SLC8A1|BMP10|NPPA|CSRP3|PPARA|GATA4|CCNB1|EDN1|BVES	Male
GO_CARDIAC_MUSCLE_CELL_DIFFERENTIATION	0.00321543408360129	0.0401642874723111	0.513462572846506	1.71671965993225	0	106	MYBPC1|MYBPC2|TCAP|MYOM2|NRAP|TTN|NEB|ACTN2|CAV3|MYO18B|ACTC1|MYOM1|PROX1|ALPK3|AKAP6|SLC8A1|BMP10|NPPA|CSRP3|PPARA|GATA4|CCNB1|MEF2C|EDN1|DKK1|BVES	Male
GO_CARDIAC_MUSCLE_CONTRACTION	0.00332225913621262	0.0401642874723111	0.456968447610129	1.52958334448894	0	117	TNNT3|TNNI2|MYLK2|RYR2|TCAP|TTN|CHGA|SCN3B|CAV3|ACTC1|MYL3|SCN4B|UCN|SLC8A1|MYL1|TMEM38A|FGF12|BMP10|NPPA|CSRP3|GATA4|KCND3|PIK3CG|SCN10A|NOS1|STC1	Male
GO_CARDIAC_MUSCLE_TISSUE_MORPHOGENESIS	0.002710027100271	0.0401642874723111	0.565611151970718	1.75955871969406	0	61	XIRP2|MYBPC1|MYLK2|MYBPC2|RYR2|TCAP|MYOM2|TTN|ACTC1|MYL3|MYOM1|PROX1|NOG|BMP10|FOXH1|LRP2	Male
GO_CARDIOCYTE_DIFFERENTIATION	0.00344827586206897	0.0401642874723111	0.455310282741169	1.55908964475265	0	135	MYBPC1|MYBPC2|TCAP|MYOM2|NRAP|TTN|NEB|ACTN2|HAND2|CAV3|MYO18B|ACTC1|MYOM1|PROX1|ALPK3|VCAM1|AKAP6|SLC8A1|BMP10|NPPA|PITX2|CSRP3|PPARA|GATA4|CCNB1|MEF2C|EDN1|DKK1|BVES|EOMES	Male
GO_CELL_CELL_JUNCTION	0.00117096018735363	0.0401642874723111	-0.554283943078675	-1.8673697446848	0	405	GRHL2|CLDN8|FAT2|CLDN4|DSP|CLDN3|KRT18|PERP|KRT8|CLDN7|CLDN6|CDH1|EPCAM|GJB1|SLC5A1|OCLN|MARVELD3|TRIM29|PKP1|CLDN23|CGN|POF1B|ILDR1|TACSTD2|IGSF5|CLDN16|AMTN|LAMA1|GJC3|PTK7|SHROOM3|ANK3|PANX2|GJB3|LSR|SHROOM2|CDH3|EVPL|CLDN24|CNTNAP2|GJD3|STARD10|TJP3|MAPK15|BAIAP2L1|ILK|KIRREL2|MARVELD2|GJB2|CNKSR1|SHROOM1|PARD6B|CLDN22|AJAP1|DSG2|CLDN10|SCN1A|CTNNA2|SLC2A2|CDHR3|AOC1|TJP2|FAT1|CDH24|CADM4|PRK…	Male
GO_CELL_CELL_JUNCTION_ASSEMBLY	0.0014265335235378	0.0401642874723111	-0.571645764935478	-1.70439725916494	0	113	GRHL2|CLDN3|CDH1|GJB1|OCLN|MARVELD3|PKP1|POF1B|LSR|CDH3|GJD3|MARVELD2|GJB2|PARD6B|CD9|CDHR3|UGT8|CDH24|RUNX1|PKP3|NPHP4|CDH19|FBF1|AGT|CDH10|CDH12|ARVCF|GJA1	Male
GO_CELL_CELL_JUNCTION_ORGANIZATION	0.00138121546961326	0.0401642874723111	-0.566865383824357	-1.72724031550737	0	142	GRHL2|DSP|CLDN3|PERP|CLDN6|CDH1|GJB1|OCLN|MARVELD3|PKP1|ABCC8|POF1B|LSR|CDH3|GJD3|MARVELD2|GJB2|PARD6B|CD9|DSG2|CDHR3|UGT8|CDH24|RUNX1|PKP3|NPHP4|CLDN9|CAMSAP3|GRHL1|CDH19|FBF1|PLEKHA7|AGT|PRTN3|CDH10|CDH12|ARVCF|GJA1|CXADR|WHRN|CTNND2|SDK1|CLDN19	Male
GO_CELL_JUNCTION_ASSEMBLY	0.00125628140703518	0.0401642874723111	-0.509616839439888	-1.64011143342345	0	222	GRHL2|CLDN3|KRT14|CDH1|KRT5|GJB1|OCLN|MARVELD3|WNT4|PKP1|POF1B|LAMC2|LSR|CDH3|GJD3|LAMA3|APOD|ILK|MARVELD2|GJB2|PARD6B|CD9|ITGB4|CDHR3|COL16A1|UGT8|CDH24|RUNX1|PKP3|NPHP4|MYOC|CAMSAP3|LAMB3|CDH19|FBF1|LAMA5|SLC9A1|AGT	Male
GO_CELL_JUNCTION_ORGANIZATION	0.00127064803049555	0.0401642874723111	-0.507739569746147	-1.64891894391851	0	262	GRHL2|DSP|CLDN3|PERP|KRT14|CLDN6|CDH1|KRT5|GJB1|OCLN|MARVELD3|WNT4|PKP1|ABCC8|POF1B|LAMC2|LSR|CDH3|GJD3|LAMA3|APOD|ILK|MARVELD2|GJB2|PARD6B|CD9|DSG2|ITGB4|CDHR3|COL16A1|UGT8|CDH24|RUNX1|PKP3|NPHP4|MYOC|CLDN9|CAMSAP3|GRHL1|LAMB3|CDH19|FBF1|LAMA5|PLEKHA7|SLC9A1|AGT	Male
GO_CELL_KILLING	0.00317460317460317	0.0401642874723111	0.519777835559891	1.73220929450068	0	103	CXCL6|CCL13|CHGA|CTSG|IL18|IL21|DNASE1L3|ITGAM|LYZ|TYROBP|CTSC|IL23R|IL12A|CAMP|IL18RAP|RIPK3|IL13|ICAM1|SLAMF7|LTF|HAVCR2|VAV1|PTPRC|SH2D1A|ULBP1|FCER2|PTPN6|HLA-G|IL12B|GZMM|STAP1|XCL1|PGLYRP1|IL12RB1|SLAMF6|CORO1A|RAB27A|PRF1|GAPDH|UNC13D|HLA-F|RASGRP1|IL7R|SERPINB9|PF4|CD226|FCGR2B|HLA-E	Male
GO_CELLULAR_COMPONENT_ASSEMBLY_INVOLVED_IN_MORPHOGENESIS	0.00317460317460317	0.0401642874723111	0.592111755529557	1.96639390790291	0	98	TNNT3|LMOD2|MYOZ1|MYBPC1|MYBPC2|TCAP|KLHL41|MYPN|MYOM2|CASQ1|NRAP|TTN|NEB|TMOD4|ACTN2|ACTA1|OBSCN|SYNPO2L|CAV3|LDB3|LMOD3|ACTC1|MYOM1|PROX1|TLR2|BMP10|TMOD1|CSRP3|MYH3	Male
GO_CELLULAR_EXTRAVASATION	0.00268096514745308	0.0401642874723111	0.643687980661931	1.93042580008307	0	53	CD177|CCL2|VCAM1|CCR2|SELE|ADAM8|SELL|BST1|PTAFR|ITGB2|RIPK3|ICAM1|SELP|PIK3CG|SIRPA|TNF|ITGA4|IL1R1|PIK3CD|SELPLG|GCNT1|ITGB7|CX3CR1|SPN|PECAM1|PLVAP|CCL21|CXCL12|CD47	Male
GO_CELLULAR_RESPIRATION	0.00383141762452107	0.0401642874723111	0.554328151711738	1.93072750092303	0	161	COX6A2|UCN|ME3|OGDHL|CBFA2T3|CCNB1|GPD2|SUCLG1|ETFDH|IDH3B|SUCLA2|CYCS|COX7B|NDUFA10|NDUFB8|GPD1|COX5A|UQCRC1|NDUFB6|ACO2|IDH3A|IDH3G|COX4I2|NR4A3|NDUFAB1|UQCRC2|ME2|DLD|FASTKD1|UQCRB|SIRT3|DLST|NDUFB4|FH|UQCR10|COX6A1|NDUFA3|NDUFB5|NDUFA9|NDUFV2|OGDH|SDHA|NDUFS1|NDUFS6|NDUFS2|LYRM7|PDHA1|UQCRFS1|NDUFV1|UQCRQ|PDHB|SDHB|COX6B1|NDUFA4|NDUFA6|SDHD|PNPT1|COX8A|CS|IMMP2L|CYC1|CDK1|DLAT|NDUFC1|NDUFA5|S…	Male
GO_CELLULAR_RESPONSE_TO_BIOTIC_STIMULUS	0.00416666666666667	0.0401642874723111	0.589259037524312	2.10208891399077	0	192	CXCL6|IL1RN|CCL2|IL36G|IL1B|CXCL10|CXCL3|IL6|IL10|PDCD1LG2|AICDA|CTSG|CCR5|HCK|IL18|CXCL13|TNIP3|CD86|IGFBPL1|SERPINE1|TLR2|CD180|CD68|ADAMTS13|CD80|LY86|NLRP3|TNFSF4|TREM2|PTAFR|CXCL2|SYK|NUGGC|TLR1|TICAM2|EME1|CEBPE|KMO|BTK|CD40|LYN|ICAM1|LTF|HAVCR2|IRF8|SIRPA|TNF|AXL|MEF2C|TLR6|NOD2|GFI1|IL12B|TRIM5|MRC1|CASP1|STAP1|CD55|IRGM|HMGB2|EDNRB|APAF1|LBP|TNFRSF1B|CD274	Male
GO_CHEMOKINE_PRODUCTION	0.00303030303030303	0.0401642874723111	0.634138195845037	2.02478442017764	0	76	CXCL6|IL1B|MEFV|IL6|IL10|HMOX1|IL33|MCOLN2|IL18|TLR7|S100A9|S100A8|ADORA2B|ALOX15B|TLR2|TNFSF4|TREM2|TLR9|CSF1R|AIF1|FFAR3|HAVCR2|SIRPA|TNF|CD74|EIF2AK2|IL1RL1|ACKR1|LBP	Male
GO_CORNIFICATION	0.00148809523809524	0.0401642874723111	-0.798998483615651	-2.28092359867625	0	76	KRT13|KRT15|KRT6B|DSP|KRT16|KRT18|PERP|KRT8|KRT14|KRT5|SPRR3|KRT19|KRT4|KRT17|KRT7|KRT83|PRSS8|PKP1|KRT23|ST14|KLK13|KRT71|KRT31|RPTN|SPINK5|EVPL|LIPM|KRT75|DSG2|KLK14|KRT78|PKP3|KRT34|KRT25|KLK12	Male
GO_CYTOKINE_ACTIVITY	0.00381679389312977	0.0401642874723111	0.440797271405048	1.53746461167643	0	163	CCL20|CXCL6|IL1RN|MSTN|CCL2|IL36G|IL1B|CXCL10|CXCL3|IL6|CCL13|WNT7A|IL10|IL33|GDF3|IL18|IL21|TIMP1|CCL4|CXCL13|GDF15|INHBE|TNFSF11|IL1A|GREM2|TNFSF15|TNFSF4|IL27|BMP10|IL12A|CXCL2|IL17F|CCL1|OSM|IL13|CCL3L3|BMP8A|TNFSF18|BMP5|TNF|IL22|GDF2|TNFSF14|EBI3|GDF11|TNFRSF11B|C17orf99|IL12B|EDN1|TNFSF8|XCL1|GDF10|NODAL|CKLF|CSF1|CMTM3|GPI|FASLG|CCL24|CXCL16|CCL19|IL16|GREM1|IFNA4|IL17C|CCL5|WNT2|IL5|PF4|…	Male
GO_CYTOKINE_BINDING	0.00333333333333333	0.0401642874723111	0.627692291930547	2.11795425432993	0	121	IL1RN|TCAP|A2M|CCR3|CXCR2|IL31RA|CXCR1|CCR5|CCR1|CSF3R|NOG|CCR2|ACKR2|LEPR|CCR6|IL22RA2|GREM2|IL23R|IL12A|CXCR5|IL17F|CSF1R|IL10RA|PDPN|NRROS|TNFRSF11A|IL5RA|IL2RG|CXCR6|XCR1|CXCR3|ITGA4|EBI3|CD4|THBS1|SOSTDC1|CXCR4|CD74|NRP2|IL12B|IL1R1|ACKR1|CD109|IL13RA2|IL12RB1|TNFRSF1B|IL1R2|CCR4|IL27RA|IL2RA|IL18BP|IL18R1|GREM1	Male
GO_CYTOKINE_METABOLIC_PROCESS	0.00315457413249211	0.0401642874723111	0.502650110826507	1.68638532594633	0	107	IL1B|IL6|IL10|HMOX1|IL18|IL21|NLRP12|TLR7|PRG3|CD86|CCR2|TLR8|IRF7|CYBB|CD80|TYROBP|IL1A|TNFSF15|CMA1|IL27|TLR9|PTAFR|SYK|TLR1|IL17F|CEBPE|PTPRC|TNFRSF13C|TNF|EBI3|CD4|INPP5D|CARD11|THBS1|TLR6|IL12B	Male
GO_CYTOKINE_PRODUCTION_INVOLVED_IN_IMMUNE_RESPONSE	0.0031055900621118	0.0401642874723111	0.499876246621609	1.63037412850088	0	91	IL1B|IL6|IL10|HMOX1|CHGA|IL31RA|IL18|CCR2|TLR2|FCER1G|NLRP3|SLC11A1|TNFSF4|IL18RAP|BTK|FFAR3|TNF|DDX58|NOD2|CD74|HLA-G|SASH3|IL12B|TRIM6|IL1R1|CD55|TBX21|XCL1|RSAD2|TNFRSF1B|NR4A3|IL18R1|HLA-F|CD226|IRAK3|CD96|HLA-E	Male
GO_CYTOKINE_RECEPTOR_ACTIVITY	0.00318471337579618	0.0401642874723111	0.600837937756325	1.96083863709108	0	92	CCR3|CXCR2|IL31RA|CXCR1|CCR5|GPR35|CCR1|CSF3R|GFRA2|CCR2|ACKR2|LEPR|CCR6|CD44|IL22RA2|IL23R|IL18RAP|CSF2RB|CXCR5|IL9R|IL10RA|IL5RA|IL2RG|CXCR6|FLT3|XCR1|CXCR3|EBI3|CD4|CXCR4|CD74|IL21R|IL12B|IL1RL1|IL1R1|IL13RA2|IL12RB1|IL1R2|CCR4|IL27RA|GPR75|IL2RA|IL18R1|IL7R|IL2RB|CCRL2|CX3CR1|IL17RA|OSMR|CCR7	Male
GO_CYTOSOLIC_CALCIUM_ION_TRANSPORT	0.00364963503649635	0.0401642874723111	0.50569409318969	1.73452146751903	0	143	TRDN|DHRS7C|RYR2|JSRP1|CXCL10|CASQ1|RYR1|CEMIP|NPSR1|MCOLN2|CCR5|METTL21C|AKAP6|SLC8A1|TRPM2|TMEM38A|JPH2|PLCH1|P2RY6|GRIN2C|CD19|LYN|IL13|PTPRC|PLCG2|SLC8A3|PTPN6|MCOLN3|DRD2|CYBA|BDKRB1|CD4|NOS1|JPH3|PML|PLCB2|TPCN2|UBASH3B|XCL1|CORO1A|F2R|FASLG|MYO5A|CCL19|GRIN2A|HTR2C|TMEM38B|TRPM1|CACNA2D1|RASA3|BAK1|ADRA1A|FAM155B|RYR3|CCR7|LETM1|FYN|ITPR2|ADCYAP1R1|OPA1	Male
GO_DEFENSE_RESPONSE_TO_BACTERIUM	0.00378787878787879	0.0401642874723111	0.505512660641483	1.76004502419776	0	159	CCL20|CXCL6|CLEC4E|COCH|ISG15|IL6|FGR|IGLL1|SLPI|IL10|CHGA|AICDA|CLEC4D|CTSG|KLK3|S100A9|S100A8|CXCL13|MPEG1|LYZ|SERPINE1|STAB2|TLR2|FCER1G|PLAC8|NLRP10|NLRP3|LPO|SLC11A1|IL23R|IL12A|CFP|TLR9|CAMP|SYK|RNASE6|C5AR1|CEBPE|SPAG11B|SLAMF8|NLRP1|LTF|MPO|SELP|HAVCR2|IRF8|TNF|LYPD8|RAG2|NLRC4|CYBA|PRG2|CD4|TLR6|NOD2|HP|GSDMD|IL12B|DEFB130A|TNFSF8|IRGM|HMGB2|PGLYRP1|RARRES2|LBP|VGF|BCL3|IL27RA|STAB1|CARD…	Male
GO_DEFENSE_RESPONSE_TO_VIRUS	0.00396825396825397	0.0401642874723111	0.571382130179299	2.02144651186683	0	178	IL1B|CXCL10|OAS3|ISG15|IL6|OASL|IFIT2|AICDA|OAS2|IL33|RNASE2|TLR7|TLR8|IRF7|SLFN13|DHX58|NLRP3|RTP4|IL23R|IL27|IFI16|TLR9|DDX60|RNASE6|IFIT1B|CD40|FAM111A|PTPRC|MMP12|AIM2|SAMHD1|DDX58|IRF5|PML|IL12B|EIF2AK2|TRIM5|UNC93B1|TRIM6|IFITM3|BIRC3|PARP9|APOBEC1|STAT2|IL12RB1|RSAD2|IFIH1|DTX3L|STAT1|TRIM25|PRF1|ISG20|TSPAN32|IL2RA|CARD9|IRF9|UNC13D|IFNA4|PLSCR1|NLRC5|TNFAIP3|IFIT3|ADAR|RNASEL	Male
GO_DIGESTION	0.0014265335235378	0.0401642874723111	-0.559395298893485	-1.67374362685156	0	117	CAPN8|TAC1|SLC5A1|SOX9|CCK|CHRM1|APOA2|APOA5|AQP5|APOA1|UCN2|CCKBR|OXT|PLS1|CEL|DRD3|FABP1|ABCG5|SLC2A2|GUCY2C|TJP2|VIL1|CHIT1|AKR1D1|CLPS|GUCA2A|STK39|MOGAT2|PGC|CHIA|OXTR|TRPV1|SLC26A7|LDLR|ABCG8|VDR|WNK4|NMU|OPRK1|GHSR|ARX	Male
GO_DOUBLE_STRANDED_RNA_BINDING	0.00294117647058824	0.0401642874723111	0.554685300924305	1.76541118572833	0	73	MYH4|OAS3|OASL|OAS2|TLR7|TLR8|DHX58|DDX60|DDX58|EIF2AK2|IFIH1|LRRFIP1|RFTN1|MSN|ADAD1|ACTN1|ADAR|FXR1|DDX21|TLR3|TFRC|FMR1|HSPD1|VIM|MBNL1	Male
GO_EMBRYONIC_PLACENTA_DEVELOPMENT	0.00147275405007364	0.0401642874723111	-0.595633670922769	-1.70922823653029	0	83	GRHL2|WNT7B|KRT8|KRT19|OVOL2|ST14|SPINT1|NRK|SPINT2|PHLDA2|FGFR2|LEF1|CITED1|MDFI|HEY1|ASCL2|HES1|CSF2	Male
GO_EPIDERMAL_CELL_DIFFERENTIATION	0.00130548302872063	0.0401642874723111	-0.694007824307161	-2.20565737800057	0	207	KRT13|GRHL2|KRT15|KRT6B|DSP|KRT16|ESRP1|KRT18|PERP|KRT8|KDF1|KRT14|KRT5|SPRR3|KRT19|OVOL2|KRT4|KRT17|KRT7|CNFN|KRT83|PRSS8|PKP1|MSX2|KRT23|ST14|KLK13|KRT71|KRT31|SLC44A4|IRF6|EXPH5|RPTN|SPINK5|TGM3|EREG|CDH3|EVPL|SLITRK6|LIPM|FOXN1|KRT75|FA2H|TP63|WNT16|DSG2|PTCH2|OVOL1|KLK14|TMC1|RUNX1|LRTOMT|KRT78|PKP3|KRT34|KRT25|KLK12|HES1|SULT2B1|GRHL1|KRT77	Male
GO_EPIDERMIS_DEVELOPMENT	0.00123762376237624	0.0401642874723111	-0.677122007262894	-2.22526098184802	0	308	ELF3|KRT13|ZNF750|GRHL2|KRT15|KRT6B|DSP|KRT16|ESRP1|KRT18|FERMT1|PERP|KRT8|KDF1|KRT14|KRT5|SPRR3|KRT19|OVOL2|KRT4|KRT17|KRT7|CNFN|KRT83|PRSS8|SOX9|BNC1|NTF4|PKP1|MSX2|GRHL3|KRT23|ST14|KLK13|KRT71|KRT31|LGR5|SOX21|SLC44A4|IRF6|EXPH5|RPTN|DKK4|SPINK5|EDAR|CRABP2|COL7A1|LAMC2|TGM3|EREG|RBP2|CDH3|EVPL|SLITRK6|FGFR2|LIPM|LAMA3|FOXN1|KRT75|FA2H|WNT10A|TP63|WNT16|DSG2|KLK7|PTCH2|OVOL1|KLK14|TMC1|RUNX1|F…	Male
GO_EPITHELIAL_CELL_DEVELOPMENT	0.00131578947368421	0.0401642874723111	-0.550339548192003	-1.73813252238978	0	189	GRHL2|CLDN3|WNT7B|RAB25|KDF1|HNF4A|SOX9|ST14|POF1B|TFCP2L1|BMP15|EXPH5|PGR|PROC|SPDEF|SPINT2|SHROOM3|WNT5B|KLF5|SLITRK6|HAPLN2|FOXJ1|MARVELD2|IHH|COL4A4|TP63|SOX8|TMC1|TJP2|FAT1|SLC4A5|LRTOMT|FOXA1|ACTA2|AR|NPHS1|SIPA1L3|ARHGEF26|DACT2|HYDIN|MET|SFN|SMO|ABI2	Male
GO_EPITHELIAL_TUBE_MORPHOGENESIS	0.00123152709359606	0.0401642874723111	-0.469491214179727	-1.54296667405036	0	304	GRHL2|FOLR1|OVOL2|SOX9|WNT4|MSX2|GRHL3|ST14|AGTR2|TACSTD2|SPINT1|LGR5|AREG|GATA3|SALL1|LAMA1|ESRP2|PGR|IRX2|SPINT2|CCDC103|PTK7|SHROOM3|ADAMTS16|WNT3A|HOXA11|FGFR2|LEF1|CITED1|LHX1|ILK|SOX4|IRX3|FOXD1|HHIP|GPC3|IHH|TEAD2|GDF7|KIF26B|SOX8|WT1|EPHA7|COBL|IRX1|FZD6|SHH|TBX3|FZD3|FOXA1|ALOX12|SLIT2|HES1|AR|PGF|WNT1|SKI|LAMA5|RHOB|TBX2|AGT|MET|STOX1|DVL2|VANGL2|VDR|SMO|WNK4|TBXT|FGF8|TCTN1|CELSR1|FGF2…	Male
GO_FC_RECEPTOR_MEDIATED_STIMULATORY_SIGNALING_PATHWAY	0.00301204819277108	0.0401642874723111	0.618374883339983	1.99110957570642	0	80	FGR|FCGR1A|MYH2|HCK|FCGR3A|FCER1G|SYK|FCGR2A|LYN|NCKAP1L|VAV1|PTPRC|PLCG2|CYFIP2|MYO1G|WIPF3|ELMO1|PTPRJ|NR4A3|WIPF1|PLSCR1|ACTR3|CD226|ACTR2|FCGR2B|RAP1A|PRKCD|ACTB|FYN|WAS|CD3G|GRB2|CD247|CD47|LIMK1|ARPC4	Male
GO_FC_RECEPTOR_SIGNALING_PATHWAY	0.00387596899224806	0.0401642874723111	0.531448076919383	1.85755579401462	0	171	CLEC4E|FCER1A|FGR|FCGR1A|CLEC4D|MYH2|HCK|FCGR3A|FCER1G|PSMA8|LCP2|MS4A2|CD200R1|SYK|FCGR2A|BTK|LYN|NCKAP1L|VAV1|PTPRC|PLCG2|PSMB11|CYFIP2|MYO1G|CARD11|LAT2|WIPF3|ELMO1|TEC|PTPRJ|NR4A3|NFATC2|WIPF1|ACTR3|ACTR2|FCGR2B|PSMB8|RAP1A|PRKCD|GRAP2|ACTB|FYN|PSMD8|PSME1|WAS|PSMB10|CD3G|PSMB9|NFKB1|GRB2|CD247|MALT1|CD47|LIMK1|PSMB7|ARPC4|PRKCQ|NFATC1|PRKCE|PSME2|HSP90AA1|PSMA6|PSMA2|PSMA3|PSME3|NFATC3|PSMD4…	Male
GO_FERTILIZATION	0.00412654745529574	0.0401642874723111	-0.518506985018174	-1.5784334818687	2	138	FOXL2|DKKL1|AKAP4|ATP8B3|SYT8|CCDC136|HOXA11|FAM170B|LYZL4|APOB|CATSPERB|PLB1|CD9|RIMBP3|GLRB|ADAM30|CLGN|CATSPER1|SPAG8|WBP2NL|KLK14|CRISP1|SLC22A16|CACNA1H|AR|MAEL|ADAM2|CATSPER4|ZAN|HYAL3|SERPINA5|ADAM21|TBXT|SPESP1|SPACA3|GLIPR1L1|SPTBN4|GLRA1|TRPC3|KDM5B|SLC9B1|HOXA9|IGSF8	Male
GO_GLAND_MORPHOGENESIS	0.00286532951289398	0.0401642874723111	-0.527619104170261	-1.57437841293919	1	115	ELF3|SERPINB5|SOX9|WNT4|MSX2|AREG|LAMA1|ESRP2|PGR|EDAR|BSX|WNT3A|FGFR2|GDF7|TP63|ID4|SHH|TBX3|FOXA1|AR|HPN|PLAG1|CPB2|LAMA5|TBX2|VDR|HOXB13|FGF8|ARG1|DDR1|BMP7|CEBPB|NOTCH1|KDM5B|LRP5|CAPN1|IGFBP5|SNAI2|WNT5A|GLI1|TGFB3	Male
GO_GRANULOCYTE_MIGRATION	0.00321543408360129	0.0401642874723111	0.597229804508141	1.9967884732333	0	106	CCL20|CXCL6|IL1RN|CD177|MSTN|CCL2|IL36G|IL1B|CXCL10|CXCL3|CXCR2|CCL13|MCOLN2|CXCR1|S100A9|CSF3R|S100A8|CD300A|CCL4|CXCL13|FCER1G|C5AR2|ADAM8|BST1|CXCL2|SYK|C5AR1|ITGA9|ITGB2|C3AR1|CCL1|SLAMF8|NCKAP1L|CCL3L3|VAV1|PIK3CG|THBS1|LGALS3|CD74|EDN1|RAC2|CAMK1D|IL1R1|PIK3CD|PREX1|XCL1|HRH1|RARRES2|LBP|CKLF|CSF1|CCL24|CCL19	Male
GO_HORMONE_METABOLIC_PROCESS	0.00264550264550265	0.0401642874723111	-0.48502070253762	-1.53001169158843	1	183	SLC5A5|TTR|CYP17A1|AKR1C4|WNT4|DKKL1|LHB|CHST9|SLC44A4|GATA3|APOA1|HSD3B1|CYP21A2|CRABP2|SULT1B1|UGT1A1|SCG5|PLB1|PCSK1N|UGT2B7|ALDH1A3|AANAT|TSHB|TPO|CYP1A1|SHH|STC2|SERPINA6|FOXA1|AKR1D1|CACNA1H|FOXE1|IYD|HPN|ALDH1A1|HSD17B14|DIO2|EGR1|SRD5A2|VDR	Male
GO_HUMORAL_IMMUNE_RESPONSE	0.00381679389312977	0.0401642874723111	0.443483464362419	1.54683383167847	0	163	CXCL6|CCL2|A2M|CXCL10|CXCL3|IL6|CCL13|VSIG4|IGLL1|SLPI|CHGA|TREM1|CTSG|FCN1|KLK3|S100A9|S100A8|CXCL13|CCR2|LYZ|MS4A1|C5AR2|CCR6|POU2AF1|C7|BST1|SLC11A1|TREM2|PRSS2|CFP|GPR183|CAMP|CXCL2|RNASE6|C5AR1|SPAG11B|CD19|EXO1|C3AR1|C1QB|CR2|LTF|CD83|C1QC|PTPRC|CPN2|C1QA|SH2D1A|PDCD1|FCER2|PTPN6|TNF|POU2F2|EBI3|BLNK|MEF2C|CFHR1|CFB|HLA-DQB1|CD55|SCARA3|SERPING1|PGLYRP1	Male
GO_I_BAND	0.00334448160535117	0.0401642874723111	0.657841380625013	2.22087179531847	0	122	MYOT|MYOZ1|KY|XIRP2|TRIM63|MYBPC1|MYBPC2|RYR2|TCAP|MYPN|MYOM2|SMTNL1|CACNA1S|KLHL40|CASQ1|NRAP|C10orf71|TRIM54|TTN|NEB|ACTN2|RYR1|MYOZ3|OBSCN|SYNPO2L|SCN3B|CAV3|MYO18B|LDB3|ITGB1BP2|IGFN1|ACTC1|MYL3|MYOM1|FLNC|SLC8A1|ANK1|DES|BMP10|JPH2|SYNC|CSRP3|FBP2	Male
GO_IMMUNOGLOBULIN_PRODUCTION	0.00315457413249211	0.0401642874723111	0.632117505521547	2.05546001989157	0	90	IL6|GCNT3|IL10|AICDA|IL33|VPREB1|MZB1|CCR6|CD22|TNFSF4|BATF|TLR9|EXO1|BTK|CD40|GAPT|IL13|PTPRC|TNF|POU2F2|CARD11|SAMHD1|SASH3|C17orf99|HLA-DQB1|VPREB3|TBX21|XCL1|IL13RA2|SWAP70|GPI|IL27RA|IL7R|IL5|TNFRSF4|CD28|FCGR2B|CLCF1|UNG|HLA-E|POLQ	Male
GO_INNER_MITOCHONDRIAL_MEMBRANE_PROTEIN_COMPLEX	0.00316455696202532	0.0401642874723111	0.631525315626963	2.1086665890271	0	104	COX6A2|C15orf48|NDUFA10|NDUFB8|COX5A|UQCRC1|NDUFB6|APOO|COX4I2|NDUFAB1|UQCRC2|UQCRB|ATP5F1B|NDUFB4|UQCR10|COX6A1|NDUFA3|ATP5MG|GRPEL1|NDUFB5|ATP5MF|NDUFA9|NDUFV2|SDHA|CHCHD3|NDUFS1|NDUFS6|NDUFS2|TIMM10|UQCRFS1|NDUFV1|UQCRQ|CHCHD10|ATP5F1A|SDHB|NDUFA4|NDUFA6|SDHD|IMMT|IMMP2L|CYC1|TIMM23|DNAJC11|NDUFC1|NDUFA5|SDHC|NDUFS4|PPIF|NDUFA12|FOXRED1|NDUFB3|NDUFA1|DNAJC15|NDUFS8|APOOL|ATP5PD|NDUFAF1|AFG3L2|…	Male
GO_INORGANIC_ANION_TRANSMEMBRANE_TRANSPORTER_ACTIVITY	0.00140845070422535	0.0401642874723111	-0.54841421629239	-1.64325645084012	0	126	CLDN4|SLC5A5|FXYD3|ANO9|CLCA2|SLC34A2|ANO4|CLIC6|GABRP|SLC34A1|CLCNKA|GABRG3|GLRB|SLC26A9|SLC4A9|SLC34A3|SLC22A1|ANO1|SLC17A3|LRRC18|GABRB3|SLC4A5|BEST2|CLIC3|AQP6|SLC22A8|GABRA5|CLDN17|SLC12A2|ADAMTS8|LRRC8E|SLC26A7|SLC12A3|GABRD|GABRA2|SLC25A10|SLC1A4|ANO2|CLCNKB|SLC26A5|SLC26A4|GABRR2|GLRA1|CCT8L2|BEST3|SLC37A1	Male
GO_INTERFERON_GAMMA_MEDIATED_SIGNALING_PATHWAY	0.00292397660818713	0.0401642874723111	0.627122688649486	1.98956807252926	0	72	OAS3|OASL|FCGR1A|OAS2|CAMK2A|HCK|VCAM1|IRF7|CD44|CIITA|PTAFR|IFI30|PARP14|SOCS3|ICAM1|IRF8|OTOP1|HLA-DQA1|HLA-DRB5|IRF5|HLA-G|PML|TRIM5|HLA-DQB1|IRGM|PARP9|TXK|IRF4|STAT1|TRIM25|CAMK2B|NMI|IRF9|HLA-F|NLRC5|TRIM21|HLA-E|JAK1|PRKCD|B2M|SOCS1|PTPN2|TRIM38|IRF2|JAK2|HLA-A	Male
GO_INTERFERON_GAMMA_PRODUCTION	0.00318471337579618	0.0401642874723111	0.543707017853838	1.77439149705915	0	92	IL1B|ISG15|IL10|PDCD1LG2|IL33|SCGB1A1|IL18|IL21|TLR7|CCR2|TLR8|SLC11A1|TNFSF4|IL23R|IL27|IL12A|TLR9|IL18RAP|RIPK3|HAVCR2|IRF8|TNFRSF13C|SIRPA|TNF|AXL|EBI3|AVPR2|SASH3|IL12B|IL1RL1|IL1R1|EOMES|XCL1|PGLYRP1|TXK|IL12RB1|SLAMF6|BCL3|CD274|CD2|IL27RA|IL18R1|ISL1|RASGRP1|PDE4B|CD226|LTA|CD96|PGLYRP2|SPN	Male
GO_INTERLEUKIN_1_MEDIATED_SIGNALING_PATHWAY	0.003125	0.0401642874723111	0.511914037916145	1.67971679645763	0	93	IL1RN|IL1B|IL6|PSMA8|IL1A|MAP3K8|PSMB11|NOD2|IL1R1|ST18|IL1R2|IRAK3|PSMB8|VRK2|IRAK4|PSMD8|NOD1|PSME1|PSMB10|PSMB9|NFKB1|TNIP2|PSMB7|RIPK2|PSME2|PSMA6|PSMA2|NFKBIA|PSMA3|PSME3|PSMD4|PSMD11|PSMD14|PSMA5|PSMD6|IRAK2|PSMB2|MYD88|IKBKG	Male
GO_INTERLEUKIN_6_PRODUCTION	0.00334448160535117	0.0401642874723111	0.552545257580163	1.86539219687103	0	122	MMP8|IL1RN|IL36G|IL1B|IL6|IL10|IL33|IL18|NLRP12|TLR7|ADORA2B|UCN|TLR8|TLR2|FCER1G|C5AR2|TYROBP|NLRP10|TNFSF4|TREM2|BANK1|TLR9|PTAFR|CD200R1|IL18RAP|TLR1|IL17F|AIF1|NCKAP1L|HAVCR2|SLAMF1|SIRPA|PTPN6|TNF|CYBA|INPP5D|DDX58|TLR6|NOD2	Male
GO_INTERMEDIATE_FILAMENT_CYTOSKELETON	0.00140845070422535	0.0401642874723111	-0.658686069739528	-1.97556019621733	0	125	KRT13|KRT15|KRT6B|DSP|KRT16|KRT18|KRT8|KRT14|KRT5|KRT19|KRT4|KRT17|KRT7|KRT83|PKP1|KRT23|KRT71|KRT31|SHANK2|GFAP|EVPL|KRT75|FAM83H|NEFL|PADI6|KRT78|KRT34|KRT25|NR1I2	Male
GO_KERATINIZATION	0.00147058823529412	0.0401642874723111	-0.790990989183882	-2.29303452538782	0	89	KRT13|KRT15|KRT6B|DSP|KRT16|KRT18|PERP|KRT8|KRT14|KRT5|SPRR3|KRT19|KRT4|KRT17|KRT7|CNFN|KRT83|PRSS8|PKP1|KRT23|ST14|KLK13|KRT71|KRT31|RPTN|SPINK5|TGM3|CDH3|EVPL|LIPM|KRT75|DSG2|KLK14|KRT78|PKP3|KRT34|KRT25|KLK12	Male
GO_KIDNEY_EPITHELIUM_DEVELOPMENT	0.00139082058414465	0.0401642874723111	-0.590370001290743	-1.79060901042123	0	137	WNT7B|EPCAM|SOX9|WNT4|ARG2|AGTR2|TACSTD2|GATA3|SALL1|UMOD|IRX2|TFAP2B|PROM1|ADAMTS16|HOXA11|FGFR2|FOXJ1|CITED1|LHX1|ILK|IRX3|FOXD1|GPC3|KIF26B|SOX8|WT1|EPHA7|IRX1|SHH|SLIT2|HES1|PGF|CALB1|WNT1|NPHS1|LAMA5|KLF15|AGT|FOXC1|SMO|WNK4|FGF8|FGF2|WNT2B|MAGI2|LIF|MAGED1|SIX4|BMP7|SPRY1|GREB1L|NOTCH1|HEYL|GDNF|LZTS2	Male
GO_KIDNEY_MORPHOGENESIS	0.00145560407569141	0.0401642874723111	-0.610686311180776	-1.7849866027139	0	94	WNT7B|SOX9|WNT4|AGTR2|TACSTD2|GATA3|SALL1|IRX2|ADAMTS16|HOXA11|FOXJ1|CITED1|LHX1|ILK|SOX4|IRX3|FOXD1|GPC3|KIF26B|SOX8|WT1|IRX1|SHH|HES1|PGF|CALB1|WNT1|LAMA5|AGT|VANGL2|SMO|WNK4|FGF8|FGF2|WNT2B|LIF|MAGED1|SIX4|BMP7|GREB1L|GDNF|LZTS2|NPHP3|CTNNBIP1	Male
GO_LATERAL_PLASMA_MEMBRANE	0.00158478605388273	0.0401642874723111	-0.737679839657743	-1.99828595618996	0	55	CLDN4|CLDN3|ATP6V1B1|CDH1|EPCAM|GJB1|OCLN|ERBB3|TACSTD2|ANK3|GJB2|DSG2|ABCC6|FZD3	Male
GO_LEUKOCYTE_CHEMOTAXIS	0.00389105058365759	0.0401642874723111	0.586988654976333	2.05700852002108	0	173	CCL20|CXCL6|IL1RN|MSTN|CCL2|IL36G|IL1B|CXCL10|FPR2|CXCL3|IL6|CXCR2|CCL13|IL10|CHGA|CXCR1|CCR5|CCR1|S100A9|CSF3R|S100A8|CCL4|CXCL13|F7|CCR2|CH25H|SERPINE1|FCER1G|C5AR2|CCR6|TNFSF11|PLA2G7|ADAM8|TRPM2|BST1|LGMN|IL12A|GPR183|CXCL2|SYK|CXCR5|C5AR1|ITGA9|ITGB2|AIF1|C3AR1|CCL1|LYN|SLAMF8|NCKAP1L|CNR2|TNFRSF11A|CCL3L3|VAV1|PIK3CG|PTPRO|CXCR3|GPR18|TNFSF14|THBS1|LGALS3|CXCR4|CD74|EDN1|RAC2|CAMK1D|STAP1|P…	Male
GO_LEUKOCYTE_HOMEOSTASIS	0.00309597523219814	0.0401642874723111	0.505172596262825	1.62326140653549	0	81	CXCL6|IL6|CXCR2|RAG1|CCR2|TNFRSF17|FCER1G|SLC40A1|GPR183|RIPK3|GAPT|LYN|NCKAP1L|GPR174|TNFRSF13B|TNFRSF13C|FLT3|AXL|TNFSF14|MEF2C|CD74|CCNB2|PIK3CD|CORO1A|DOCK10|CACNA1F|IL2RA|ADA|TNFAIP3|PDE4B|TNFRSF4|BAK1|DOCK11|DNAJA3|HCAR2|JAM3|FOXP3|ADAM17	Male
GO_LEUKOCYTE_MEDIATED_CYTOTOXICITY	0.00309597523219814	0.0401642874723111	0.540802511626833	1.73775032964095	0	81	CXCL6|CTSG|IL18|IL21|DNASE1L3|ITGAM|TYROBP|CTSC|IL23R|IL12A|IL18RAP|RIPK3|ICAM1|SLAMF7|HAVCR2|VAV1|PTPRC|SH2D1A|ULBP1|PTPN6|HLA-G|IL12B|GZMM|STAP1|XCL1|IL12RB1|SLAMF6|CORO1A|RAB27A|PRF1|UNC13D|HLA-F|RASGRP1|IL7R|SERPINB9|CD226|FCGR2B|HLA-E	Male
GO_LIPID_TRANSPORTER_ACTIVITY	0.00140845070422535	0.0401642874723111	-0.565968360766573	-1.69585530821694	0	126	SLCO1B3|TMEM30B|SLC5A8|ANO9|AKR1C4|ANO4|ABCB11|APOA2|ATP8B3|APOA5|APOA1|ATP10B|SLCO1C1|SLC27A5|SLCO1A2|STARD10|APOB|GLTPD2|APOD|FABP1|APOF|ABCG5|OSBP2|OSBPL10|ABCA5|GRAMD1B	Male
GO_LIPOPOLYSACCHARIDE_MEDIATED_SIGNALING_PATHWAY	0.00265957446808511	0.0401642874723111	0.592110035130842	1.76069955650387	0	50	CCL2|IL1B|HCK|IL18|TLR2|CD180|LY86|PTAFR|LYN|LTF|TNF|TRIM5|CD55|LBP|CCL5|TNFAIP3|LY96	Male
GO_LYMPHOCYTE_ACTIVATION_INVOLVED_IN_IMMUNE_RESPONSE	0.00364963503649635	0.0401642874723111	0.533184722439487	1.82881382179316	0	143	CLEC4E|IL6|IL10|AICDA|CLEC4D|IL18|CD86|FCER1G|CD180|CCR6|CD80|NLRP3|SLC11A1|TNFSF4|IL23R|BATF|IL27|GPR183|CDH17|CD19|EXO1|CD40|GAPT|ICAM1|HAVCR2|LY9|TNFSF18|PTPRC|PLCG2|APBB1IP|ITGAL|LGALS3|C17orf99|IL12B|TBX21|EOMES|PGLYRP1|IL12RB1|SLAMF6|CORO1A|SWAP70|RAB27A|IRF4|BCL3|DOCK10|IL27RA|IL18R1|CCL19|UNC13D|HLA-F|IFNA4|ADA|NFKBID|CD28|FCGR2B|CLCF1|UNG|PGLYRP2|RELB|SPN|HLA-DMB|CD40LG|DOCK11|MTOR|LCP1|…	Male
GO_LYMPHOCYTE_COSTIMULATION	0.00265957446808511	0.0401642874723111	0.635411205601093	1.88946000155564	0	50	PDCD1LG2|CD86|CD80|ICOS|TNFSF4|BTLA|LYN|VAV1|TNFRSF13C|PDCD1|PTPN6|MAP3K8|TNFSF14|CARD11|CTLA4|DPP4|CD274|CCL19|CD28|ICOSLG|GRAP2|CCR7|CD40LG|FYN|GRB2|CCL21	Male
GO_LYMPHOCYTE_MIGRATION	0.00313479623824451	0.0401642874723111	0.543542406849072	1.7458293528646	0	82	CCL20|CCL2|CXCL10|CCL13|CCL4|CXCL13|CCR2|CH25H|GCSAM|CCR6|ADAM8|GPR15|GPR183|CD200R1|AIF1|RIPK3|CCL1|ICAM1|CCL3L3|DOCK8|PIK3CG|CXCR3|ITGA4|TNFSF14|MYO1G|PIK3CD|TBX21|XCL1|STK10|ECM1|CKLF|CCL24|MSN|CXCL16|CCL19|CCL5|CYP7B1|ITGB7|S1PR1|SPN	Male
GO_LYSOSOME_LOCALIZATION	0.00269541778975741	0.0401642874723111	0.650616114368434	2.01259351321154	0	60	FGR|HMOX1|CHGA|CD300A|ADORA2B|FCER1G|MRGPRX2|NPPA|SYK|BTK|LYN|IL13|PIK3CG|LAT2|FES|CD84|RAC2|PIK3CD|FOXF1|IL13RA2|NR4A3|UNC13D|RASGRP1	Male
GO_MACROPHAGE_ACTIVATION	0.003003003003003	0.0401642874723111	0.648654199514824	2.07189422510592	0	77	MMP8|FPR2|IL6|VSIG4|IL10|IL31RA|IL33|TLR7|ITGAM|TLR8|TLR2|TYROBP|SLC11A1|TREM2|SYK|TLR1|C5AR1|ITGB2|AIF1|IL13|HAVCR2|PTPRC|C1QA|TNF|THBS1|TLR6|CD74|TTBK1|IL1RL1|STAP1|LRRK2	Male
GO_MAST_CELL_ACTIVATION	0.00274725274725275	0.0401642874723111	0.6926175245137	2.05869821559337	0	52	FGR|HMOX1|CHGA|CD300A|ADORA2B|CD300LF|FCER1G|MRGPRX2|NPPA|LCP2|SYK|BTK|LYN|IL13|CNR2|PIK3CG|LAT2|FES|CD84|RAC2|PIK3CD|FOXF1|IL13RA2|NR4A3|RHOH|UNC13D|RASGRP1|PLSCR1|CD226	Male
GO_MEMBRANE_INVAGINATION	0.002710027100271	0.0401642874723111	0.650621727018978	2.02401796536345	0	61	IGLL1|FCGR1A|MSR1|MARCO|CD300A|ITGAM|FCER1G|XKR9|TREM2|ITGB2|AIF1|NCKAP1L|ARHGAP25|BIN2|THBS1|ALOX15|MEGF10|STAP1|AURKB|ELMO1	Male
GO_MESONEPHRIC_TUBULE_MORPHOGENESIS	0.00302571860816944	0.0401642874723111	-0.628201845738494	-1.75467260789813	1	66	SOX9|WNT4|AGTR2|TACSTD2|GATA3|SALL1|ADAMTS16|HOXA11|CITED1|LHX1|ILK|FOXD1|GPC3|KIF26B|SOX8|WT1|SHH|HES1|PGF|WNT1|LAMA5|AGT|SMO|FGF8|FGF2|WNT2B|MAGED1|SIX4|GREB1L|GDNF|LZTS2	Male
GO_MESONEPHROS_DEVELOPMENT	0.00145137880986938	0.0401642874723111	-0.594074300227307	-1.75177823003265	0	101	EPCAM|SOX9|WNT4|ARG2|AGTR2|TACSTD2|GATA3|SALL1|ADAMTS16|HOXA11|FGFR2|FOXJ1|CITED1|LHX1|ILK|FOXD1|GPC3|KIF26B|SOX8|WT1|SHH|SLIT2|HES1|PGF|CALB1|WNT1|LAMA5|OSR2|AGT|FOXC1|SMO|FGF8|FGF2|WNT2B|MAGED1|SIX4|BMP7|SPRY1|GREB1L|GDNF|LZTS2	Male
GO_METANEPHROS_DEVELOPMENT	0.00145985401459854	0.0401642874723111	-0.595390732239824	-1.72855337457839	0	90	WNT7B|SOX9|WNT4|AGTR2|GATA3|SALL1|UMOD|IRX2|TFAP2B|ITGA8|HOXA11|FOXJ1|CITED1|LHX1|IRX3|FOXD1|GPC3|KIF26B|SOX8|WT1|IRX1|SHH|HES1|CALB1|OSR2|AQP2|EGR1|SMO|FGF8|LIF|SIX4|BMP7|SPRY1|GREB1L|GDNF	Male
GO_MITOCHONDRIAL_GENE_EXPRESSION	0.0037037037037037	0.0401642874723111	0.455073464417093	1.57166554392321	0	147	MRPS36|GFM1|RMND1|MRPL16|MRPL47|TFB2M|MRPS18B|MRPL30|MRPL34|CHCHD10|UQCC1|PNPT1|PTCD3|LRPPRC|MTIF3|MRPL42|MRPS27|MRPL55|YARS2|MRPS2|MRPL19|MRPL20|MRPL39|TUFM|MRPL35|MRPS10|TRNT1|FASTKD2|MRPS18A|MRPL13|TRMT10C|MRPL10|TRIT1|GFM2|MRPL15|MRPS5|TARS2|MRPL32|MRPL50|MRPS16|MRRF|MRPS31|CHCHD1|MRPS23|MTO1|MRPS33|MRPL3|MRPS22|MRPL21|MTIF2|MRPL54|DARS2|UQCC2|TSFM|MRPL1|MRPL46|WARS2|SUPV3L1|MRPS34|IARS2|MRPL…	Male
GO_MITOCHONDRIAL_MEMBRANE_PART	0.0040650406504065	0.0401642874723111	0.534536255989053	1.89654704259774	0	183	COX6A2|COX7A1|C15orf48|GDAP1|MGARP|LYN|ETFDH|LRRK2|COX7B|NDUFA10|NDUFB8|COX5A|UQCRC1|NDUFB6|CPT1A|APOO|COX4I2|MPC1|NDUFAB1|UQCRC2|MPC2|UQCRB|ATP5F1B|NDUFB4|UQCR10|COX6A1|NDUFA3|SARM1|ATP5MG|GRPEL1|NDUFB5|ATP5MF|NDUFA9|NDUFV2|COQ6|SDHA|CHCHD3|NDUFS1|NDUFS6|NDUFS2|TIMM10|BAK1|UQCRFS1|NDUFV1|UQCRQ|CHCHD10|ATP5F1A|SDHB|SCO1|NDUFAF5|NDUFA4|NDUFA6|SDHD|IMMT|IMMP2L|CYC1|TIMM23|DNAJC11|NDUFC1|NDUFA5|SDHC…	Male
GO_MITOCHONDRIAL_RESPIRATORY_CHAIN_COMPLEX_ASSEMBLY	0.00304878048780488	0.0401642874723111	0.609301061379387	1.95577169387481	0	79	NDUFA10|NDUFB8|NDUFB6|NDUFAB1|UQCRB|NDUFB4|UQCR10|NDUFA3|NDUFB5|NDUFA9|NDUFV2|NDUFS1|NDUFS6|NDUFS2|LYRM7|NDUFV1|COA5|COX19|UQCC1|SCO1|NDUFAF5|NDUFA6|IMMP2L|NDUFC1|NDUFAF4|NDUFA5|NDUFS4|NDUFA12|FOXRED1|NDUFB3|NDUFA1|NDUFS8|NDUFAF1|NDUFB9|COX20|NDUFA8|NDUFB7|NDUFAF6|NDUFS3|SAMM50|NDUFV3|NDUFA11|COX17|BCS1L|NUBPL|PET100|COX16|NDUFB10|NDUFB11|UQCC2|SMIM20|TFAM|NDUFC2|NDUFA7	Male
GO_MITOCHONDRIAL_TRANSLATION	0.00342465753424658	0.0401642874723111	0.466607789486315	1.59146935660842	0	126	MRPS36|GFM1|RMND1|MRPL16|MRPL47|MRPS18B|MRPL30|MRPL34|UQCC1|PTCD3|LRPPRC|MTIF3|MRPL42|MRPS27|MRPL55|YARS2|MRPS2|MRPL19|MRPL20|MRPL39|TUFM|MRPL35|MRPS10|FASTKD2|MRPS18A|MRPL13|TRMT10C|MRPL10|GFM2|MRPL15|MRPS5|TARS2|MRPL32|MRPL50|MRPS16|MRRF|MRPS31|CHCHD1|MRPS23|MRPS33|MRPL3|MRPS22|MRPL21|MTIF2|MRPL54|DARS2|UQCC2|TSFM|MRPL1|MRPL46|WARS2|MRPS34|IARS2|MRPL40|NDUFA7|C1QBP|MRPS28|MRPS21|MRPL51|MALSU1|M…	Male
GO_MITOCHONDRIAL_TRANSLATIONAL_TERMINATION	0.00308641975308642	0.0401642874723111	0.51444575513441	1.6664721853912	0	86	MRPS36|MRPL16|MRPL47|MRPS18B|MRPL30|MRPL34|PTCD3|MRPL42|MRPS27|MRPL55|MRPS2|MRPL19|MRPL20|MRPL39|MRPL35|MRPS10|MRPS18A|MRPL13|MRPL10|GFM2|MRPL15|MRPS5|MRPL32|MRPL50|MRPS16|MRRF|MRPS31|CHCHD1|MRPS23|MRPS33|MRPL3|MRPS22|MRPL21|MRPL54|MRPL1|MRPL46|MRPS34|MRPL40|MRPS28|MRPS21|MRPL51|MRPL45|MRPL18|MRPL48|MRPL33|MRPL4|MRPL38|MRPL12|MRPS35|MRPS30|MRPL11|MRPS14|MRPS9|MRPL44|MRPS15|ERAL1|MRPL36|MRPL2|DAP3…	Male
GO_MITOTIC_SISTER_CHROMATID_SEGREGATION	0.00344827586206897	0.0401642874723111	0.453846358581385	1.55407682363981	0	135	TTN|USP44|BUB1B|NCAPG|NEK2|NUF2|KIF4A|CENPE|NDC80|CCNB1|CDCA8|KIF14|BUB1|ESPL1|NEK6|RACGAP1|AURKB|NUSAP1|KIF22|CDCA5|KIF18B|SPDL1|NCAPH|SPAG5|DLGAP5|KIF2C|PLK1|KNSTRN|CENPF|TRIP13|INCENP|CDC20|TACC3|KIFC1|MAP10|DSCC1|SMC2|MAD2L1|FBXO5|HECW2	Male
GO_MOLTING_CYCLE	0.00145985401459854	0.0401642874723111	-0.683327685149055	-2.01452187574398	0	102	KRT16|FERMT1|KRT14|KRT17|KRT83|SOX9|MSX2|KRT71|LGR5|SOX21|DKK4|SPINK5|EDAR|TGM3|CDH3|FGFR2|FOXN1|FA2H|WNT10A|TP63|PTCH2|FZD6|FOXQ1|SHH|FZD3|KRT25|FOXE1|PPP1R13L|LAMA5|LRIG1|MPZL3|VANGL2|SMO|KRT84|DSG4|CELSR1|INTU|DNASE1L2|TRPV3|APCDD1	Male
GO_MOLTING_CYCLE_PROCESS	0.00146842878120411	0.0401642874723111	-0.643048513375401	-1.86093887403773	0	87	FERMT1|KRT17|SOX9|MSX2|KRT71|LGR5|SOX21|DKK4|SPINK5|EDAR|TGM3|CDH3|FGFR2|FOXN1|WNT10A|TP63|FZD6|FOXQ1|SHH|FZD3|KRT25|FOXE1|LAMA5|LRIG1|VANGL2|SMO|KRT84|DSG4|CELSR1|INTU|DNASE1L2	Male
GO_MONONUCLEAR_CELL_MIGRATION	0.00286532951289398	0.0401642874723111	0.670708655213087	2.0974421354238	0	65	CCL20|MSTN|CCL2|CXCL10|FPR2|IL6|CCL13|CCR1|CCL4|CCR2|SERPINE1|TNFSF11|PLA2G7|LGMN|C5AR1|AIF1|C3AR1|CCL1|LYN|SLAMF8|TNFRSF11A|CCL3L3|SIRPA|PTPRO|BMP5|TNF|THBS1|LGALS3|XCL1|RARRES2|CSF1|CCL24|CCL19|GREM1	Male
GO_MORPHOGENESIS_OF_EMBRYONIC_EPITHELIUM	0.00137362637362637	0.0401642874723111	-0.592239543943067	-1.80671356139381	0	146	GRHL2|WNT7B|KDF1|TFAP2A|FOLR1|OVOL2|SOX9|WNT4|GRHL3|ST14|SPINT1|GATA3|IRX2|SPINT2|PTK7|SHROOM3|FGFR2|SOX4|IRX3|TEAD2|GDF7|ALDH1A3|TP63|SOX8|WNT16|COBL|IRX1|FZD6|SHH|FZD3|AR|SKI|LAMA5|DVL2|VANGL2|TBXT|PDX1|FGF8|TCTN1|CELSR1|IFT122|WNT2B|SIX4|BMP7|TWIST1|JAG2|GDNF|CC2D2A|NPHP3|WNT5A|DEAF1|TSC1|DVL1|FZD2	Male
GO_MULTICELLULAR_ORGANISMAL_MOVEMENT	0.00274725274725275	0.0401642874723111	0.662739789046059	1.96989127884081	0	52	TNNT3|TNNI2|TCAP|MB|JSRP1|CASQ1|ATP2A1|CAV3|CHRND|MYH8|SCN4A|STAC3|MYH3|SLC8A3	Male
GO_MUSCLE_ADAPTATION	0.00317460317460317	0.0401642874723111	0.572022691923601	1.90632026959754	0	103	MYOZ1|TRIM63|MSTN|TCAP|IL1B|CASQ1|ACTA1|HMOX1|HAND2|CAV3|SGCA|MYOD1|AKAP6|MLIP|BMP10|NPPA|PRKAG3|AIF1|PPARA|MYOG|CYBA|MEF2C|EDN1|TNFRSF1B|NR4A3|CAMK2B|LMCD1|GATM|IL15|RGS4|PARP1|ADRA1A	Male
GO_MUSCLE_CELL_DEVELOPMENT	0.00378787878787879	0.0401642874723111	0.582076474984383	2.02661749796493	0	159	MYF6|TNNT3|LMOD2|MYOZ1|MYBPC1|MYBPC2|TCAP|KLHL41|MYPN|MYOM2|KLHL40|CASQ1|NRAP|TRIM54|TTN|NEB|TMOD4|ACTN2|ACTA1|RYR1|OBSCN|SYNPO2L|CAV3|MYO18B|LDB3|LMOD3|ACTC1|MYOM1|MYOD1|PROX1|ALPK3|AKAP6|FLNC|SLC8A1|STAC3|BMP10|NPPA|TMOD1|CSRP3|MYH3|PPARA|GATA4|MYOG|MYF5|CCNB1|MEF2C	Male
GO_MUSCLE_FIBER_DEVELOPMENT	0.002710027100271	0.0401642874723111	0.737124693526021	2.2931198889492	0	61	MYF6|MYBPC1|MYBPC2|TCAP|KLHL41|MYOM2|KLHL40|NRAP|TTN|NEB|ACTA1|RYR1|MYO18B|LMOD3|MYOM1|MYOD1|FLNC|STAC3	Male
GO_MUSCLE_ORGAN_MORPHOGENESIS	0.003003003003003	0.0401642874723111	0.558921569668992	1.79313585883731	0	78	MYF6|XIRP2|MYBPC1|MYLK2|MYBPC2|RYR2|TCAP|MYOM2|TTN|ACTC1|MYL3|MYOM1|PROX1|NOG|BMP10|FOXH1|LRP2	Male
GO_MYELOID_LEUKOCYTE_MIGRATION	0.00383141762452107	0.0401642874723111	0.590176264916728	2.05558664402689	0	161	CCL20|CXCL6|IL1RN|CD177|MSTN|CCL2|IL36G|IL1B|CXCL10|FPR2|CXCL3|IL6|CXCR2|CCL13|CHGA|MCOLN2|CXCR1|CCR1|S100A9|CSF3R|S100A8|CD300A|CCL4|CXCL13|CCR2|SERPINE1|FCER1G|C5AR2|TNFSF11|PLA2G7|ADAM8|BST1|LGMN|TREM2|CXCL2|CD200R1|SYK|P2RY12|C5AR1|ITGA9|ITGB2|AIF1|C3AR1|CCL1|LYN|SLAMF8|NCKAP1L|TNFRSF11A|CCL3L3|VAV1|PIK3CG|SIRPA|PTPRO|THBS1|LGALS3|CD74|EDN1|RAC2|CAMK1D|IL1R1|STAP1|EMILIN1|PIK3CD|PREX1|EDNRB|X…	Male
GO_MYOBLAST_DIFFERENTIATION	0.00309597523219814	0.0401642874723111	0.502204306480767	1.61372345795658	0	81	MYF6|NMRK2|MSTN|KLHL41|CXCL10|GDF3|IL18|RBM24|MYOD1|SMYD1|TNF|ANKRD2|MYOG|MYF5|TNFSF14|MEF2C|SOSTDC1	Male
GO_MYOFIBRIL_ASSEMBLY	0.00279329608938548	0.0401642874723111	0.692045410524064	2.15829072795851	0	63	TNNT3|LMOD2|MYOZ1|MYBPC1|MYBPC2|TCAP|KLHL41|MYPN|MYOM2|CASQ1|NRAP|TTN|NEB|TMOD4|ACTN2|ACTA1|OBSCN|SYNPO2L|CAV3|LDB3|LMOD3|ACTC1|MYOM1|PROX1|BMP10|TMOD1|CSRP3|MYH3	Male
GO_MYOSIN_COMPLEX	0.00279329608938548	0.0401642874723111	0.611207896772413	1.90618175685894	0	63	MYH4|MYLPF|MYBPC1|MYBPC2|MYOM2|MYH1|MYH2|MYO18B|MYL3|MYH15|MYOM1|MYH8|MYL1|MYO1F|MYL7|MYH3|MYO3B|MYO1G|MYO5B|MYH7B|MYO1H	Male
GO_MYOTUBE_DIFFERENTIATION	0.00311526479750779	0.0401642874723111	0.527206019740866	1.70685472145753	0	85	MYF6|KLHL41|CXCL10|KLHL40|ACTA1|RYR1|CAV3|TRIM72|LMOD3|RBM24|MYOD1|GDF15|SMYD1|STAC3|CD53|ANKRD2|MYOG|MYF5|TNFSF14|NOS1|MEF2C|PLEKHO1	Male
GO_NADH_DEHYDROGENASE_COMPLEX_ASSEMBLY	0.00274725274725275	0.0401642874723111	0.637553503136169	1.89502894858643	0	52	NDUFA10|NDUFB8|NDUFB6|NDUFAB1|NDUFB4|NDUFA3|NDUFB5|NDUFA9|NDUFV2|NDUFS1|NDUFS6|NDUFS2|NDUFV1|NDUFAF5|NDUFA6|NDUFC1|NDUFAF4|NDUFA5|NDUFS4|NDUFA12|FOXRED1|NDUFB3|NDUFA1|NDUFS8|NDUFAF1|NDUFB9|NDUFA8|NDUFB7|NDUFAF6|NDUFS3|NDUFV3|NDUFA11|BCS1L|NUBPL|NDUFB10|NDUFB11|NDUFC2|NDUFA7	Male
GO_NEGATIVE_REGULATION_OF_MULTI_ORGANISM_PROCESS	0.00353356890459364	0.0401642874723111	0.528620972733236	1.80487924486554	0	137	OAS3|ISG15|OASL|SLPI|IL10|AICDA|CTSG|FCN1|TIMP1|CCL4|PROX1|ASTL|PTGDR2|DHX58|IFI16|CAMP|FAM111A|LTF|MPO|HAVCR2|IRF8|TNF|ZP2|ARHGDIB|TRIM59|HPGDS|PML|IL12B|EIF2AK2|TRIM5|TRIM6|IFITM3|RSAD2|LBP|NODAL|STAT1|TRIM25|ISG20|IL2RA|WEE2|ADA|CCL5|PLSCR1|TNFAIP3|RNASEL|TRIM21|LTA	Male
GO_NEGATIVE_REGULATION_OF_VIRAL_PROCESS	0.00294117647058824	0.0401642874723111	0.589897255084693	1.87748117864597	0	73	OAS3|ISG15|OASL|SLPI|AICDA|FCN1|CCL4|PROX1|IFI16|FAM111A|LTF|TNF|TRIM59|PML|EIF2AK2|TRIM5|TRIM6|IFITM3|RSAD2|STAT1|TRIM25|ISG20|CCL5|PLSCR1|RNASEL|TRIM21	Male
GO_NEPHRON_DEVELOPMENT	0.00137551581843191	0.0401642874723111	-0.602927491390619	-1.83542549483051	0	138	WNT7B|SOX9|WNT4|AGTR2|TACSTD2|GATA3|SALL1|UMOD|IRX2|TFAP2B|PROM1|ADAMTS16|HOXA11|FOXJ1|CITED1|LHX1|ILK|IRX3|FOXD1|COL4A3|GPC3|ITGA3|COL4A4|KIF26B|SOX8|WT1|IRX1|SHH|HES1|ACTA2|PGF|CALB1|WNT1|NPHS1|LAMA5|KLF15|AGT|FOXC1|EGR1|VANGL2|SMO|WNK4|FGF8|FGF2|WNT2B|MAGI2|LIF|MAGED1|SIX4|BMP7|KIRREL3|GREB1L|NOTCH1|HEYL|GDNF|LZTS2	Male
GO_NEPHRON_EPITHELIUM_DEVELOPMENT	0.00144717800289436	0.0401642874723111	-0.633607421525376	-1.88268169494248	0	106	WNT7B|SOX9|WNT4|AGTR2|TACSTD2|GATA3|SALL1|UMOD|IRX2|TFAP2B|PROM1|ADAMTS16|HOXA11|FOXJ1|CITED1|LHX1|ILK|IRX3|FOXD1|GPC3|KIF26B|SOX8|WT1|IRX1|SHH|HES1|PGF|CALB1|WNT1|NPHS1|LAMA5|KLF15|AGT|FOXC1|SMO|WNK4|FGF8|FGF2|WNT2B|MAGI2|LIF|MAGED1|SIX4|GREB1L|NOTCH1|HEYL|GDNF|LZTS2	Male
GO_NEPHRON_MORPHOGENESIS	0.00149476831091181	0.0401642874723111	-0.630230929309253	-1.79528182682676	0	78	SOX9|WNT4|AGTR2|TACSTD2|GATA3|SALL1|IRX2|ADAMTS16|HOXA11|CITED1|LHX1|ILK|IRX3|FOXD1|GPC3|KIF26B|SOX8|WT1|IRX1|SHH|HES1|PGF|WNT1|LAMA5|AGT|SMO|WNK4|FGF8|FGF2|WNT2B|LIF|MAGED1|SIX4|BMP7|GREB1L|GDNF|LZTS2	Male
GO_NEURAL_TUBE_DEVELOPMENT	0.00135685210312076	0.0401642874723111	-0.540547702397407	-1.6745789491463	0	157	GRHL2|FOLR1|OVOL2|GRHL3|ST14|SPINT1|SPINT2|PTK7|SHROOM3|WNT3A|HES3|SOX4|TEAD2|GDF7|COBL|FZD6|SHH|FZD3|FOXA1|SALL2|HES1|WNT1|SKI|DVL2|VANGL2|SMO|TBXT|FOXB1|FGF8|FERD3L|TCTN1|CELSR1|INTU|IFT122|ZNF358|TMEM107|BMP7|TWIST1|NOTCH1|CHRD|CC2D2A|GPR161|RPGRIP1L|GORAB|NPHP3|WNT5A|DEAF1|WDR19|TSC1|DVL1|FZD2|EN1	Male
GO_NEUROINFLAMMATORY_RESPONSE	0.00268096514745308	0.0401642874723111	0.705949734589803	2.11714933656606	0	53	MMP8|IL1B|FPR2|IL6|IL33|ADCY8|IL18|TLR7|ITGAM|TLR8|TLR2|TYROBP|TREM2|CD200R1|C5AR1|ITGB2|AIF1|IL13|PTPRC|C1QA|MMP3|TNF|TLR6|TTBK1|STAP1|LRRK2	Male
GO_NEUTROPHIL_MIGRATION	0.00311526479750779	0.0401642874723111	0.645281920213509	2.09481310653987	0	87	CCL20|CXCL6|IL1RN|CD177|CCL2|IL36G|IL1B|CXCL10|CXCL3|CXCR2|CCL13|MCOLN2|CXCR1|S100A9|CSF3R|S100A8|CCL4|CXCL13|FCER1G|C5AR2|ADAM8|BST1|CXCL2|SYK|C5AR1|ITGA9|ITGB2|C3AR1|CCL1|SLAMF8|NCKAP1L|CCL3L3|VAV1|PIK3CG|LGALS3|CD74|EDN1|RAC2|CAMK1D|IL1R1|PIK3CD|PREX1|XCL1	Male
GO_ORGANELLAR_LARGE_RIBOSOMAL_SUBUNIT	0.00268096514745308	0.0401642874723111	0.542780135338743	1.62780230252707	0	53	NDUFAB1|MRPL16|MRPL47|MRPL30|MRPL34|MRPL42|MRPL55|MRPL19|MRPL20|MRPL39|MRPL35|MRPS18A|MRPL13|MRPL10|MRPL15|MRPL32|MRPL50|MRPL3|MRPL21|MRPL54|MRPL46|MRPL40|C12orf65|MRPL51|MALSU1|MRPL45|MRPL18|NSUN4|MRPL48|MRPL33|MRPL4|MRPL38|MRPL12|MRPS30|MRPL11|MRPL44|MRPL36|MRPL2	Male
GO_ORGANELLAR_RIBOSOME	0.00309597523219814	0.0401642874723111	0.523372861628715	1.69035005275269	0	83	MRPS36|NDUFAB1|MRPL16|MRPL47|MRPS18B|MRPL30|MRPL34|MRPL42|MRPS27|MRPL55|MRPS2|MRPL19|MRPL20|MRPL39|MRPL35|MRPS10|MRPS18A|MRPL13|MRPL10|MRPL15|MRPS5|MRPL32|MRPL50|MRPS16|MRPS31|CHCHD1|MRPS33|MRPL3|MRPS22|MRPL21|MRPL54|MRPL46|MRPS34|MRPL40|C12orf65|NDUFA7|MRPS28|MRPS21|MRPL51|MALSU1|MRPL45|MRPL18|NSUN4|MRPL48|MRPL33|MRPL4|MRPL38|MRPL12|MTG1|MRPS35|MRPS30|MRPL11|MRPS14|MRPS9|MRPL44|MRPS15|MRPL36|MRP…	Male
GO_OXIDATIVE_PHOSPHORYLATION	0.00319488817891374	0.0401642874723111	0.597355907370587	2.00260464035588	0	108	COX6A2|COX7A1|MYOG|CCNB1|PGK1|CYCS|COX7B|NDUFA10|NDUFB8|COX5A|UQCRC1|NDUFB6|COX4I2|NDUFAB1|UQCRC2|DLD|UQCRB|ATP5F1B|NDUFB4|UQCR10|COX6A1|NDUFA3|ATP5MG|NDUFB5|ATP5MF|NDUFA9|NDUFV2|SDHA|NDUFS1|NDUFS6|NDUFS2|UQCRFS1|NDUFV1|UQCRQ|CHCHD10|ATP5F1A|COX6B1|NDUFA4|NDUFA6|SDHD|COX8A|CYC1|CDK1|NDUFC1|NDUFA5|SDHC|NDUFS4|PPIF|NDUFA12|UQCR11|NDUFB3|NDUFA1|DNAJC15|NDUFS8|ATP5PD|NDUFAF1|NDUFB9|NDUFA8|UQCRHL|NDUF…	Male
GO_OXIDOREDUCTASE_COMPLEX	0.003125	0.0401642874723111	0.568890793010461	1.86667164717663	0	93	CYBB|NCF2|OGDHL|NCF1|CYBA|NCF4|DUOX2|GPD2|MRPS36|RRM2|NDUFA10|NDUFB8|GPD1|UQCRC1|NDUFB6|NDUFAB1|UQCRC2|DLD|UQCRB|NOX1|DLST|NDUFB4|P4HA1|UQCR10|NDUFA3|NDUFB5|NDUFA9|NDUFV2|OGDH|SDHA|NDUFS1|NDUFS6|NDUFS2|PDHA1|UQCRFS1|NDUFV1|UQCRQ|PDHB|SDHB|NDUFA4|NDUFA6|SDHD|CYC1|DLAT|NDUFC1|NDUFA5|SDHC|NDUFS4|NDUFA12|FOXRED1|NDUFB3|NDUFA1|PDHX|NDUFS8|NDUFAF1|NDUFB9|RRM1|NDUFA8|UQCRHL|CBR4|NDUFB7|NDUFS3|NDUFV3|BCK…	Male
GO_PHAGOCYTIC_VESICLE	0.00333333333333333	0.0401642874723111	0.497276731755925	1.67495747471894	0	120	TLR7|CYBB|TLR2|RAB9B|ADAM8|SLC11A1|TLR9|SYK|TLR1|NCF2|LTF|NCF1|MPO|PLD4|CYBA|NCF4|TLR6|HLA-G|RAC2|RAB8B|UNC93B1|IRGM|EVL|PGLYRP1|RAB39A|CORO1A|TAP1|HLA-F|RAB31|TCIRG1|ATP6V0E2|HLA-E|RAP1A|RAB20|RAB23|WAS|ANXA3|B2M|VIM|SNAP23|ATP6V0D2|HLA-A|CDC42EP2|RAB38|UVRAG|ATP6V0A2|CD36	Male
GO_PLACENTA_DEVELOPMENT	0.00138888888888889	0.0401642874723111	-0.577536147230737	-1.75478610026756	0	140	GRHL2|WNT7B|KRT8|KRT19|OVOL2|NDP|ST14|SPINT1|NRK|SPINT2|PHLDA2|ITGB8|GJB3|ETNK2|FGFR2|LEF1|CITED1|GJB2|LDOC1|MDFI|HEY1|STC2|ASCL2|HES1|STOX2|CSF2|TCF23|HEY2|VDR|PLCD3|TEX19|LHX4|LHX3|GHSR|CDX2|CEBPA|LIF|BMP7|CEBPB	Male
GO_POSITIVE_REGULATION_OF_ADAPTIVE_IMMUNE_RESPONSE	0.00311526479750779	0.0401642874723111	0.543658951929515	1.7649090456662	0	87	IL1B|IL6|IL18|CCR2|FCER1G|CD80|NLRP10|NLRP3|SLC11A1|TNFSF4|IL23R|IL12A|BTK|CD40|PTPRC|TNFRSF13C|FCER2|TNF|CD4|HLA-G|SASH3|C17orf99|IL12B|IL1R1|TBX21|XCL1|IL12RB1|RSAD2|CD274|IL27RA|IL18R1|CCL19|HLA-F|ADA|NFKBID|CD226|CD28|CLCF1|UNG|LTA|HLA-E	Male
GO_POSITIVE_REGULATION_OF_B_CELL_ACTIVATION	0.00292397660818713	0.0401642874723111	0.600081102222142	1.88581755747592	0	68	IL6|IGLL1|IL21|BST1|TNFSF4|TLR9|GPR183|CD38|SYK|BTK|CD40|IL13|NCKAP1L|PTPRC|TNFRSF13C|INPP5D|CARD11|MEF2C|NOD2|CD74|SASH3|TBX21|NFATC2|ADA|IL5|TNFRSF4|CD28|CLCF1|UNG	Male
GO_POSITIVE_REGULATION_OF_CHEMOTAXIS	0.00332225913621262	0.0401642874723111	0.462369559985317	1.54984006704055	0	118	MSTN|CXCL10|CASR|FPR2|IL6|CXCR2|CCR1|CCL4|CXCL13|F7|CCR2|SERPINE1|CCR6|PLA2G7|LGMN|TREM2|IL12A|P2RY12|C5AR1|AIF1|C3AR1|CCL1|NCKAP1L|TNFSF14|THBS1|CD74|EDN1|RAC2|CAMK1D|XCL1|FGF18|SWAP70|RARRES2|LBP|VEGFC|CCR4|CSF1|CCL19|IL16|CCL5|DSCAM|TIAM1	Male
GO_POSITIVE_REGULATION_OF_CYTOKINE_BIOSYNTHETIC_PROCESS	0.00268096514745308	0.0401642874723111	0.642383550935537	1.98429772037185	0	59	IL1B|HMOX1|IL21|TLR7|PRG3|CD86|CCR2|TLR8|CYBB|CD80|TYROBP|IL1A|IL27|TLR9|PTAFR|SYK|TLR1|PTPRC|TNFRSF13C|TNF|EBI3|CD4|CARD11|THBS1|TLR6|IL12B|LBP|IRF4|BCL3	Male
GO_POSITIVE_REGULATION_OF_CYTOKINE_SECRETION	0.00327868852459016	0.0401642874723111	0.488111533293046	1.62920951797383	0	110	MMP8|CLEC6A|CLEC4E|IL1B|FGR|IL10|IL33|FCN1|NLRP12|ALOX15B|TLR8|TLR2|IL1A|NLRP10|NLRP3|CLEC5A|SYK|TLR1|IL17F|CSF1R|AIF1|CCL1|OSM|NLRP1|HAVCR2|MMP12|TNF|AIM2|DRD2|DDX58|NOD2|GSDMD|TRIM6|IL1RL1|CASP1|LRRK2|IFIH1|CLEC9A|F2R|CD274|CD2|GAPDH|CCL19	Male
GO_POSITIVE_REGULATION_OF_ERK1_AND_ERK2_CASCADE	0.00383141762452107	0.0401642874723111	0.44982486628532	1.57001167911282	0	168	CCL20|FGF23|CCL2|CASR|FPR2|CCL13|TNFAIP8L3|HAND2|CCR1|SCIMP|MARCO|CCL4|CHRNA7|C5AR2|TNFSF11|CD44|FGF21|GPR55|CHI3L1|TREM2|GPR183|C5AR1|P2RY6|CSF1R|GCNT2|CCL1|ICAM1|TNFRSF11A|CCL3L3|HAVCR2|SLAMF1|PTPRC|FLT3|TNF|GLIPR2|DRD2|FLT4|CD4|NTRK1|NOD2|CD74|ALOX15|XCL1|FGF18|NODAL|F2R|BMPER|CCL24|CCL19|HTR2C|RASGRP1|GPNMB|CCL5	Male
GO_POSITIVE_REGULATION_OF_I_KAPPAB_KINASE_NF_KAPPAB_SIGNALING	0.00381679389312977	0.0401642874723111	0.457847144283813	1.59693316532951	0	163	CLEC6A|IL1RN|IL36G|IL1B|HMOX1|S100B|TNFSF11|S100A4|TLR9|EDA2R|REL|TICAM2|CD40|LTF|TNF|UBD|CD4|CARD11|TLR6|NOD2|CD74|ECT2|NEK6|TRIM5|CASP1|BIRC3|TIFA|F2R|ECM1|TRIM25|ROR1|FASLG|PRKCB|SHISA5|CCL19|CARD9|SLC20A1|CX3CR1|TNFSF10|IRAK4|DDX21|LITAF|CCR7|SLC44A2|FYN|NOD1|CASP8|TLR3|TRIM38|CCL21|TNIP2|MALT1|IKBKE|S100A13|PIM2|RIPK2|AKAP13|MAP3K14|TRAF5|PRKCE|CD36	Male
GO_POSITIVE_REGULATION_OF_IMMUNE_EFFECTOR_PROCESS	0.00390625	0.0401642874723111	0.585716508523712	2.06104634014787	0	176	CD177|IL1B|IL6|FGR|HMOX1|IL33|IL18|IL21|MZB1|CD300A|ADORA2B|CD86|ITGAM|CCR2|FCER1G|CD80|DHX58|NLRP3|TNFSF4|IL23R|NPPA|IL12A|TLR9|PTAFR|DDX60|IL18RAP|SYK|ITGB2|BTK|FFAR3|CD40|LYN|IL13|VAV1|PTPRC|SH2D1A|ULBP1|FCER2|TNF|FES|DDX58|NOD2|CD74|CD84|HLA-G|SASH3|C17orf99|IL12B|RAC2|TRIM6|IL1R1|TBX21|XCL1|FOXF1|IL13RA2|IL12RB1|SLAMF6|RSAD2|LBP|PTPRJ|NR4A3|GPI|IL18R1|CCL19|UNC13D|HLA-F|RASGRP1|NFKBID|IL5|C6…	Male
GO_POSITIVE_REGULATION_OF_INFLAMMATORY_RESPONSE	0.00335570469798658	0.0401642874723111	0.457708062220664	1.5505271684712	0	124	MMP8|IL1B|IL6|IL33|IL18|IL21|NLRP12|TLR7|S100A9|S100A8|ADORA2B|ITGAM|CCR2|SERPINE1|TLR2|FCER1G|TNFSF11|PLA2G7|ADAM8|GBP5|NLRP10|TNFSF4|TREM2|NPPA|TLR9|IL17F|ITGB2|BTK|FFAR3|CCL1|OSM|TNFRSF11A|CCL3L3|C1QA|PIK3CG|TNF|TLR6|NOD2|IL12B|TTBK1|IL1RL1|STAP1|LRRK2	Male
GO_POSITIVE_REGULATION_OF_INTERFERON_GAMMA_PRODUCTION	0.00268817204301075	0.0401642874723111	0.618859768797595	1.86658617689895	0	54	IL1B|IL18|IL21|TLR7|CCR2|TLR8|SLC11A1|TNFSF4|IL23R|IL27|IL12A|TLR9|HAVCR2|IRF8|TNFRSF13C|TNF|EBI3|SASH3|IL12B|IL1R1|TXK|IL12RB1|SLAMF6|BCL3|CD2|IL27RA|IL18R1|ISL1|RASGRP1|PDE4B|CD226|LTA	Male
GO_POSITIVE_REGULATION_OF_INTERLEUKIN_6_PRODUCTION	0.00294117647058824	0.0401642874723111	0.565193459514138	1.79885577256881	0	73	MMP8|IL1RN|IL36G|IL1B|IL6|IL33|TLR7|ADORA2B|UCN|TLR8|TLR2|FCER1G|TYROBP|NLRP10|TNFSF4|TLR9|PTAFR|TLR1|IL17F|AIF1|TNF|CYBA|DDX58|TLR6|NOD2|IFIH1|LBP|F2R|CARD9|ISL1	Male
GO_POSITIVE_REGULATION_OF_LEUKOCYTE_CELL_CELL_ADHESION	0.00416666666666667	0.0401642874723111	0.531593112385964	1.89637479807729	0	192	CCL2|IL1B|SIRPB1|IL6|PDCD1LG2|RAG1|IL18|IL21|HAS2|CD86|CD209|VCAM1|CCR2|TNFSF11|CD80|ADAM8|CD44|NLRP3|ICOS|TNFSF4|IL23R|IL12A|PTAFR|BTLA|SYK|AIF1|LYN|NCKAP1L|ICAM1|HAVCR2|CD83|VAV1|PTPRC|DOCK8|TNFRSF13C|PDCD1|SIRPA|PTPN6|MAP3K8|TNF|ITGA4|TNFSF14|EBI3|CD4|CARD11|VNN1|TESPA1|NOD2|CD74|HLA-G|SASH3|IL12B|CTLA4|DPP4|CD55|XCL1|IL12RB1|CORO1A|HSPH1|BTN2A2|CD274|RUNX3|NR4A3|RASAL3|ETS1|IL2RA|CCL19|CCDC88…	Male
GO_POSITIVE_REGULATION_OF_LEUKOCYTE_CHEMOTAXIS	0.0029940119760479	0.0401642874723111	0.537226742375476	1.70258935951516	0	74	MSTN|CXCL10|FPR2|IL6|CXCR2|CCR1|CCL4|CXCL13|F7|CCR2|SERPINE1|CCR6|PLA2G7|LGMN|IL12A|C5AR1|AIF1|C3AR1|CCL1|NCKAP1L|TNFSF14|THBS1|CD74|EDN1|RAC2|CAMK1D|XCL1|SWAP70|RARRES2|LBP|VEGFC|CSF1	Male
GO_POSITIVE_REGULATION_OF_LEUKOCYTE_MEDIATED_IMMUNITY	0.00316455696202532	0.0401642874723111	0.58332247999802	1.94771704912432	0	104	CD177|IL1B|IL6|FGR|IL18|IL21|ADORA2B|ITGAM|FCER1G|NLRP3|TNFSF4|IL23R|NPPA|IL12A|PTAFR|IL18RAP|SYK|ITGB2|BTK|CD40|IL13|VAV1|PTPRC|SH2D1A|ULBP1|FCER2|TNF|DDX58|NOD2|HLA-G|SASH3|C17orf99|IL12B|IL1R1|TBX21|XCL1|IL12RB1|SLAMF6|RSAD2|IL18R1|HLA-F|RASGRP1|CD226|CD28|CLCF1|UNG|LTA|HLA-E|DDX21|CRTAM|B2M|FOXP3|TFRC|HSPD1|GATA2|MALT1|HLA-A	Male
GO_POSITIVE_REGULATION_OF_LEUKOCYTE_MIGRATION	0.00327868852459016	0.0401642874723111	0.584887202330756	1.95222553040201	0	110	CCL20|MSTN|CXCL10|FPR2|IL6|CXCR2|CCR1|CCL4|CXCL13|F7|CCR2|SERPINE1|CCR6|PLA2G7|ADAM8|LGMN|TREM2|IL12A|PTAFR|P2RY12|C5AR1|AIF1|C3AR1|CCL1|NCKAP1L|ICAM1|SELP|TNFSF18|DOCK8|TNF|ITGA4|TNFSF14|BDKRB1|THBS1|LGALS3|CD74|EDN1|RAC2|CAMK1D|IL1R1|XCL1|SWAP70|RARRES2|LBP|VEGFC|CSF1|ITGA2B|CCL24|CCL19	Male
GO_POSITIVE_REGULATION_OF_LEUKOCYTE_PROLIFERATION	0.00334448160535117	0.0401642874723111	0.477278605438516	1.60342208211617	0	119	IL1B|IL6|PDCD1LG2|IL18|IL21|CD86|CD209|VCAM1|CCR2|CD80|BST1|TNFSF4|IL23R|IL12A|TLR9|GPR183|CD38|SYK|AIF1|CD40|LYN|IL13|NCKAP1L|HAVCR2|PTPRC|TNFRSF13C|EBI3|CD4|CARD11|MEF2C|CD74|SASH3|IL12B|CD55|XCL1|IL12RB1|CORO1A|CD274|CSF1|NFATC2|RASAL3|IL2RA|CCL19|CCDC88B|ADA|CCL5|IL5|TNFRSF4|CD28|CLCF1|HLA-E|IL15|TGFBR2|ICOSLG|HLA-DMB|FLT3LG|CD40LG|DNAJA3|PYCARD	Male
GO_POSITIVE_REGULATION_OF_LYMPHOCYTE_MEDIATED_IMMUNITY	0.003003003003003	0.0401642874723111	0.550633773556638	1.76654689679636	0	78	IL1B|IL6|IL18|IL21|FCER1G|NLRP3|TNFSF4|IL23R|IL12A|IL18RAP|BTK|CD40|VAV1|PTPRC|SH2D1A|ULBP1|FCER2|TNF|HLA-G|SASH3|C17orf99|IL12B|IL1R1|TBX21|XCL1|IL12RB1|SLAMF6|RSAD2|IL18R1|HLA-F|RASGRP1|CD226|CD28|CLCF1|UNG|LTA|HLA-E|CRTAM|B2M|FOXP3|TFRC|HSPD1|MALT1|HLA-A	Male
GO_POSITIVE_REGULATION_OF_MUSCLE_CELL_DIFFERENTIATION	0.00304878048780488	0.0401642874723111	0.51266335055503	1.64557807799096	0	79	MYF6|CDH15|CAV3|LMOD3|RBM24|MYOD1|GDF15|PROX1|AKAP6|SMYD1|CD53|BMP10|MYOG|MYF5|TNFSF14|MEF2C|EDN1|NFATC2|SOD2|GREM1|TBX1	Male
GO_POSITIVE_REGULATION_OF_NF_KAPPAB_TRANSCRIPTION_FACTOR_ACTIVITY	0.00363636363636364	0.0401642874723111	0.441453558509935	1.503606987948	0	139	IL1B|CAMK2A|IL18|S100A9|S100A8|TLR2|TNFSF11|ADAM8|NLRP3|TLR9|EDA2R|IL18RAP|ITGB2|BTK|RIPK3|CD40|ICAM1|TNFRSF11A|LTF|TNFSF18|TNF|AIM2|NLRC4|CARD11|TRAF1|NTRK1|TLR6|NOD2|EIF2AK2|TRIM5|LRRFIP1|TRIM25|ROR1|PRKCB|IL18R1|GREM1|NFKB2|IRAK3|CX3CR1|IRAK4|CD40LG|PYCARD|NOD1|TRAPPC9|TLR3|NFKB1|TRIM38|CAPN3|MALT1	Male
GO_POSITIVE_REGULATION_OF_PRODUCTION_OF_MOLECULAR_MEDIATOR_OF_IMMUNE_RESPONSE	0.00309597523219814	0.0401642874723111	0.520868277412343	1.6822609362305	0	83	IL1B|IL6|IL33|IL18|MZB1|FCER1G|NLRP3|TNFSF4|TLR9|FFAR3|CD40|IL13|PTPRC|DDX58|NOD2|CD74|HLA-G|SASH3|C17orf99|TRIM6|IL1R1|TBX21|XCL1|RSAD2|NR4A3|GPI|IL18R1|HLA-F|IL5|TNFRSF4|CD226|CD28|CLCF1|UNG|HLA-E|DDX21	Male
GO_POSITIVE_REGULATION_OF_RESPONSE_TO_CYTOKINE_STIMULUS	0.00268096514745308	0.0401642874723111	0.608123539376452	1.82376773424125	0	53	ZBP1|CD300LF|IRF7|TLR2|TREM2|TICAM2|PARP14|CASP4|MMP12|AXL|DDX58|CD74|GFI1|EDN1|TRIM6|IL1R1|CASP1|IRGM|PARP9|TXK|IFIH1|CSF1	Male
GO_POSITIVE_REGULATION_OF_STRIATED_MUSCLE_CELL_DIFFERENTIATION	0.00274725274725275	0.0401642874723111	0.593583013478946	1.76433348479543	0	52	MYF6|CAV3|LMOD3|RBM24|MYOD1|GDF15|PROX1|AKAP6|SMYD1|CD53|BMP10|MYOG|MYF5|TNFSF14|MEF2C|EDN1|NFATC2|GREM1|TBX1	Male
GO_POSITIVE_REGULATION_OF_T_CELL_PROLIFERATION	0.00301204819277108	0.0401642874723111	0.516096625645141	1.66178310438724	0	80	IL1B|IL6|PDCD1LG2|IL18|IL21|CD86|CD209|VCAM1|CCR2|CD80|TNFSF4|IL23R|SYK|AIF1|NCKAP1L|HAVCR2|PTPRC|TNFRSF13C|EBI3|CD4|CARD11|SASH3|IL12B|CD55|XCL1|IL12RB1|CORO1A|CD274|RASAL3|IL2RA|CCL19|CCDC88B|CCL5|CD28|HLA-E|IL15|TGFBR2|ICOSLG|HLA-DMB|CD40LG|DNAJA3|PYCARD	Male
GO_POSITIVE_REGULATION_OF_TYPE_I_INTERFERON_PRODUCTION	0.0029940119760479	0.0401642874723111	0.540474943647279	1.71288362167061	0	74	ZBP1|TLR7|TLR8|IRF7|TLR2|DHX58|IFI16|TLR9|SYK|PLCG2|MMP12|DDX58|IRF5|HMGB2|IFIH1|LRRFIP1|STAT1	Male
GO_PRODUCTION_OF_MOLECULAR_MEDIATOR_OF_IMMUNE_RESPONSE	0.00386100386100386	0.0401642874723111	0.518155321235994	1.80897929291006	0	170	IL1B|IL6|GCNT3|IL10|HMOX1|CHGA|AICDA|IL31RA|IL33|IL18|KLK3|VPREB1|MZB1|CCR2|TLR2|FCER1G|CCR6|NLRP3|CD22|SLC11A1|TNFSF4|BATF|TLR9|IL18RAP|EXO1|BTK|FFAR3|CD40|GAPT|IL13|PTPRC|TNF|POU2F2|CARD11|SAMHD1|DDX58|NOD2|CD74|HLA-G|SASH3|C17orf99|IL12B|TRIM6|HLA-DQB1|IL1R1|VPREB3|CD55|TBX21|XCL1|IL13RA2|RSAD2|SWAP70|TNFRSF1B|NR4A3|GPI|IL27RA|IL18R1|HLA-F|IL7R|IL5|TNFRSF4|CD226|IRAK3|CD28|FCGR2B|CLCF1|UNG|CD9…	Male
GO_REGULATION_OF_ADAPTIVE_IMMUNE_RESPONSE	0.0034965034965035	0.0401642874723111	0.548049981841731	1.87447753558566	0	136	IL1B|IL6|IL10|IL33|IL18|CCR2|IRF7|FCER1G|CD80|NLRP10|NLRP3|SLC11A1|TNFSF4|IL23R|IL27|IL12A|BTK|RIPK3|CD40|SAMSN1|HAVCR2|CD48|PTPRC|TNFRSF13C|FCER2|PTPN6|TNF|CD4|MEF2C|HLA-G|SASH3|C17orf99|IL12B|ALOX15|IL1RL1|IL1R1|TBX21|XCL1|IL12RB1|RSAD2|TNFRSF1B|CD274|IL27RA|IL18R1|CCL19|HLA-F|ADA|IL7R|TNFAIP3|NFKBID|CD226|CD28|FCGR2B|CLCF1|CLEC4G|UNG|LTA|ADCY7|HLA-E	Male
GO_REGULATION_OF_ANTIGEN_RECEPTOR_MEDIATED_SIGNALING_PATHWAY	0.00268817204301075	0.0401642874723111	0.603913318111	1.82150514295243	0	54	CD300A|NFAM1|GCSAM|CD22|CD19|LYN|BLK|PTPRC|PTPN6|LPXN|TESPA1|LGALS3|STAP1|BTN2A2|PTPRJ|CMTM3|CACNA1F|PRKCB|ADA|CD226|FCGR2B|PAX5|CCR7|DUSP3|RAB29|PLCL2|PTPN2|MALT1|TRAT1	Male
GO_REGULATION_OF_B_CELL_ACTIVATION	0.00324675324675325	0.0401642874723111	0.599490095041336	2.00480358380855	0	109	IL6|IGLL1|IL10|IL21|MZB1|CD300A|NFAM1|TYROBP|BST1|CD22|TNFSF4|BANK1|IKZF3|TLR9|GPR183|CD38|SYK|CD19|BTK|CD40|LYN|SAMSN1|SLAMF8|IL13|NCKAP1L|PTPRC|TNFRSF13B|TNFRSF13C|PTPN6|INPP5D|CARD11|MEF2C|NOD2|CD74|SASH3|CTLA4|TBX21|NFATC2|IL27RA|TBC1D10C|ADA|TNFAIP3|IL5|TNFRSF4|CD28|FCGR2B|CLCF1|ID2|UNG	Male
GO_REGULATION_OF_B_CELL_PROLIFERATION	0.0027027027027027	0.0401642874723111	0.619276039563802	1.89946342514167	0	58	IL10|IL21|MZB1|CD300A|TYROBP|BST1|CD22|IKZF3|TLR9|GPR183|CD38|BTK|CD40|LYN|IL13|NCKAP1L|PTPRC|TNFRSF13B|TNFRSF13C|INPP5D|CARD11|MEF2C|CD74|SASH3|CTLA4|NFATC2|ADA|IL5|TNFRSF4|FCGR2B|CLCF1	Male
GO_REGULATION_OF_CALCIUM_ION_TRANSMEMBRANE_TRANSPORT	0.00333333333333333	0.0401642874723111	0.526652224657696	1.77702567660256	0	121	TRDN|DHRS7C|RYR2|JSRP1|CXCL10|CASQ1|CACNG1|CEMIP|CAV3|NPSR1|HPCA|GPR35|METTL21C|AKAP6|DRD4|SLC8A1|TMEM38A|STAC3|NPPA|JPH2|TLR9|P2RY6|CD19|LYN|IL13|PLCG2|PIK3CG|PTPN6|DRD2|CYBA|BDKRB1|NOS1|JPH3|STAC2|UBASH3B|XCL1|CORO1A	Male
GO_REGULATION_OF_CALCIUM_ION_TRANSPORT_INTO_CYTOSOL	0.00313479623824451	0.0401642874723111	0.567730894407899	1.82352149068031	0	82	TRDN|DHRS7C|RYR2|JSRP1|CXCL10|CASQ1|CEMIP|NPSR1|METTL21C|AKAP6|SLC8A1|TMEM38A|JPH2|P2RY6|CD19|LYN|IL13|PTPN6|CYBA|BDKRB1|CD4|NOS1|JPH3|PML|UBASH3B|XCL1|CORO1A|F2R|MYO5A	Male
GO_REGULATION_OF_CELL_KILLING	0.00289017341040462	0.0401642874723111	0.551342250477821	1.73212278697082	0	67	CXCL6|IL21|DNASE1L3|ITGAM|TYROBP|IL23R|IL12A|IL18RAP|RIPK3|IL13|ICAM1|HAVCR2|VAV1|PTPRC|SH2D1A|ULBP1|FCER2|HLA-G|IL12B|STAP1|XCL1|PGLYRP1|IL12RB1|SLAMF6|PRF1|GAPDH|HLA-F|RASGRP1|IL7R|SERPINB9|CD226|FCGR2B|HLA-E	Male
GO_REGULATION_OF_EPIDERMIS_DEVELOPMENT	0.00302114803625378	0.0401642874723111	-0.615134069657391	-1.74344197087724	1	73	GRHL2|ESRP1|FERMT1|KDF1|OVOL2|MSX2|DKK4|SPINK5|CDH3|FOXN1|TP63|PTCH2|RUNX1|HES1|SULT2B1|GRHL1|HEY2|FOXC1|SFN|VDR|SMO|KRT84	Male
GO_REGULATION_OF_IMMUNOGLOBULIN_PRODUCTION	0.0027027027027027	0.0401642874723111	0.610638313162978	1.86385053951134	0	57	IL6|IL10|IL33|MZB1|CD22|TNFSF4|TLR9|CD40|IL13|PTPRC|TNF|SASH3|C17orf99|TBX21|XCL1|IL13RA2|GPI|IL27RA|IL5|TNFRSF4|CD28|FCGR2B|CLCF1|UNG|HLA-E|CD40LG|FOXP3|TFRC	Male
GO_REGULATION_OF_LEUKOCYTE_CHEMOTAXIS	0.00317460317460317	0.0401642874723111	0.547646577199658	1.79818524150502	0	94	MSTN|CCL2|CXCL10|FPR2|IL6|CXCR2|CCR1|CCL4|CXCL13|F7|CCR2|SERPINE1|C5AR2|CCR6|PLA2G7|BST1|LGMN|IL12A|C5AR1|AIF1|C3AR1|CCL1|LYN|SLAMF8|NCKAP1L|GPR18|TNFSF14|THBS1|CD74|EDN1|RAC2|CAMK1D|STAP1|XCL1|SWAP70|RARRES2|LBP|MST1|VEGFC|CSF1|CCL19|GREM1	Male
GO_REGULATION_OF_LEUKOCYTE_MEDIATED_IMMUNITY	0.00378787878787879	0.0401642874723111	0.561211607188008	1.95996043544313	0	162	CXCL6|CD177|IL1B|IL6|FGR|IL10|HMOX1|IL18|IL21|CD300A|ADORA2B|DNASE1L3|ITGAM|CCR2|FCER1G|NLRP3|TNFSF4|IL23R|NPPA|IL12A|PTAFR|IL18RAP|SYK|ITGB2|BTK|RIPK3|CD40|LYN|IL13|HAVCR2|VAV1|PTPRC|SH2D1A|ULBP1|FCER2|PTPN6|TNF|FES|DDX58|NOD2|CD84|HLA-G|SASH3|C17orf99|IL12B|RAC2|IL1R1|TBX21|XCL1|FOXF1|IL13RA2|IL12RB1|SLAMF6|RSAD2|TNFRSF1B|IL27RA|IL18R1|UNC13D|HLA-F|RASGRP1|IL7R|SERPINB9|CD226|CD28|FCGR2B|CLCF1|…	Male
GO_REGULATION_OF_LEUKOCYTE_MIGRATION	0.00378787878787879	0.0401642874723111	0.591706701780011	2.06646068973206	0	162	CCL20|MSTN|CCL2|CXCL10|FPR2|IL6|CXCR2|HMOX1|IL33|CCR1|CD300A|CCL4|CXCL13|F7|CCR2|SERPINE1|GCSAM|C5AR2|CCR6|PLA2G7|ADAM8|BST1|LGMN|TREM2|IL12A|PTAFR|CD200R1|SMPD3|P2RY12|C5AR1|AIF1|C3AR1|RIPK3|CCL1|LYN|SLAMF8|NCKAP1L|ICAM1|SELP|TNFSF18|DOCK8|BMP5|CXCR3|TNF|ITGA4|GPR18|TNFSF14|BDKRB1|THBS1|LGALS3|CD74|EDN1|RAC2|CAMK1D|IL1R1|STAP1|EMILIN1|XCL1|STK10|SWAP70|RARRES2|LBP|MST1|VEGFC|ECM1|CSF1|ITGA2B|CCL…	Male
GO_REGULATION_OF_LEUKOCYTE_PROLIFERATION	0.00416666666666667	0.0401642874723111	0.440278396335433	1.57062391422068	0	192	IL1B|IL6|VSIG4|IL10|PDCD1LG2|SCGB1A1|IL18|IL21|MZB1|CD300A|CD86|CD209|VCAM1|CCR2|PLA2G2D|CD80|TYROBP|BST1|CD22|TNFSF4|IL23R|IL27|IL12A|IKZF3|TLR9|GPR183|CD38|SYK|AIF1|BTK|RIPK3|CD40|LYN|IL13|NCKAP1L|HAVCR2|TNFSF18|PTPRC|TNFRSF13B|TNFRSF13C|PTPN6|EBI3|CD4|INPP5D|CARD11|MEF2C|LGALS3|CD74|HLA-G|SASH3|IL12B|RAC2|CTLA4|CD55|XCL1|IL12RB1|HHEX|CORO1A|BTN2A2|TNFRSF1B|CD274|CSF1|NFATC2|RASAL3|IL2RA|CCL19|…	Male
GO_REGULATION_OF_LYMPHOCYTE_MEDIATED_IMMUNITY	0.00328947368421053	0.0401642874723111	0.490215096201736	1.64031240878505	0	115	IL1B|IL6|IL10|IL18|IL21|CCR2|FCER1G|NLRP3|TNFSF4|IL23R|IL12A|IL18RAP|BTK|RIPK3|CD40|HAVCR2|VAV1|PTPRC|SH2D1A|ULBP1|FCER2|PTPN6|TNF|HLA-G|SASH3|C17orf99|IL12B|IL1R1|TBX21|XCL1|IL12RB1|SLAMF6|RSAD2|TNFRSF1B|IL27RA|IL18R1|HLA-F|RASGRP1|IL7R|SERPINB9|CD226|CD28|FCGR2B|CLCF1|CLEC4G|UNG|LTA|CD96|HLA-E|PIK3R6|CRTAM|WAS|B2M|FOXP3|TFRC|HSPD1|MALT1|HLA-A|CLEC12B	Male
GO_REGULATION_OF_MACROPHAGE_ACTIVATION	0.00274725274725275	0.0401642874723111	0.666387318129228	1.98073299356658	0	52	MMP8|IL6|VSIG4|IL10|IL31RA|IL33|ITGAM|TREM2|C5AR1|ITGB2|IL13|HAVCR2|PTPRC|C1QA|TNF|THBS1|TLR6|CD74|TTBK1|IL1RL1|STAP1|LRRK2|LBP	Male
GO_REGULATION_OF_MUSCLE_ADAPTATION	0.003003003003003	0.0401642874723111	0.511191054710537	1.64000650656796	0	78	TRIM63|CASQ1|HAND2|CAV3|SGCA|AKAP6|MLIP|BMP10|PRKAG3|AIF1|PPARA|MYOG|EDN1|TNFRSF1B|NR4A3|CAMK2B|LMCD1|RGS4|PARP1|ADRA1A	Male
GO_REGULATION_OF_MUSCLE_CELL_DIFFERENTIATION	0.00344827586206897	0.0401642874723111	0.442894497153255	1.51657507068012	0	135	MYF6|CDH15|CXCL10|CAV3|TRIM72|LMOD3|RBM24|MYOD1|GDF15|PROX1|AKAP6|SMYD1|CD53|BMP10|FGF9|PPARA|ANKRD2|MYOG|MYF5|TNFSF14|MEF2C|EDN1|MEGF10|DKK1|FOXF1	Male
GO_REGULATION_OF_MUSCLE_SYSTEM_PROCESS	0.00418410041841004	0.0401642874723111	0.426403913830435	1.53073502099781	0	202	TNNT3|TNNI2|TRIM63|MYLK2|MSTN|RYR2|CASQ1|ATP2A1|CHGA|HAND2|CAV3|NPY2R|MYL3|SGCA|ADORA2B|UCN|AKAP6|TIFAB|MLIP|SCN4A|PROK2|SLC8A1|TMEM38A|BMP10|NPPA|TACR2|PTAFR|PRKAG3|AIF1|PPARA|GATA4|SLC8A3|PIK3CG|MYOG|KCNB2|SCN10A|NOS1|STC1|EDN1|CHRNB4|GJA5|ADRB2|TNFRSF1B|MYBPH|F2R|NR4A3|CALCRL|CAMK2B|ENO1|TMEM38B|ADA|ADRA1B|LMCD1|PDE4B|P2RX1|RGS4|PARP1|ADRA1A|HSPB6	Male
GO_REGULATION_OF_MYELOID_LEUKOCYTE_MEDIATED_IMMUNITY	0.00265957446808511	0.0401642874723111	0.734099611815763	2.18292003895535	0	50	CXCL6|CD177|FGR|HMOX1|CD300A|ADORA2B|DNASE1L3|ITGAM|CCR2|FCER1G|NPPA|PTAFR|SYK|ITGB2|BTK|LYN|IL13|FES|DDX58|CD84|RAC2|FOXF1|IL13RA2	Male
GO_REGULATION_OF_MYOBLAST_DIFFERENTIATION	0.00269541778975741	0.0401642874723111	0.612112445333165	1.82289335787426	0	51	MYF6|NMRK2|MSTN|KLHL41|CXCL10|GDF3|IL18|RBM24|MYOD1|SMYD1|TNF|ANKRD2|MYOG|MYF5|TNFSF14|MEF2C|SOSTDC1	Male
GO_REGULATION_OF_PRODUCTION_OF_MOLECULAR_MEDIATOR_OF_IMMUNE_RESPONSE	0.00334448160535117	0.0401642874723111	0.449541187547406	1.51765056693371	0	122	IL1B|IL6|IL10|HMOX1|IL33|IL18|MZB1|CCR2|FCER1G|NLRP3|CD22|TNFSF4|TLR9|BTK|FFAR3|CD40|IL13|PTPRC|TNF|DDX58|NOD2|CD74|HLA-G|SASH3|C17orf99|TRIM6|IL1R1|TBX21|XCL1|IL13RA2|RSAD2|TNFRSF1B|NR4A3|GPI|IL27RA|IL18R1|HLA-F|IL5|TNFRSF4|CD226|IRAK3|CD28|FCGR2B|CLCF1|UNG|CD96|HLA-E	Male
GO_REGULATION_OF_RELEASE_OF_SEQUESTERED_CALCIUM_ION_INTO_CYTOSOL	0.00279329608938548	0.0401642874723111	0.668186256708015	2.08388088479646	0	63	TRDN|DHRS7C|RYR2|JSRP1|CXCL10|CASQ1|CEMIP|NPSR1|METTL21C|AKAP6|SLC8A1|TMEM38A|JPH2|P2RY6|CD19|LYN|IL13|PTPN6|CYBA|BDKRB1|NOS1|JPH3|UBASH3B|XCL1|CORO1A|F2R|MYO5A	Male
GO_REGULATION_OF_RESPONSE_TO_CYTOKINE_STIMULUS	0.00371747211895911	0.0401642874723111	0.475283776920942	1.64626341862113	0	151	IL1RN|IL6|ZBP1|CD300LF|USP18|IRF7|TLR2|TREM2|SYK|TICAM2|PARP14|SOCS3|CASP4|PTPRC|MMP12|PTPN6|TNF|AXL|OTOP1|TRAF1|SAMHD1|DDX58|CD74|GFI1|EDN1|TRIM6|IL1R1|CASP1|STAP1|IRGM|BIRC3|PARP9|TXK|ROBO1|IFIH1|IL1R2|ECM1|STAT1|CSF1|CCL5|NLRC5|TNFAIP3|RNASEL|IRAK3|JAK1|VRK2|PTPN1|PYCARD|CASP8|ADAM17|SOCS1|PTPN2|JAK2|CCDC3|IKBKE	Male
GO_REGULATION_OF_STEM_CELL_PROLIFERATION	0.00317965023847377	0.0401642874723111	-0.595460992653986	-1.61444584534126	1	59	FERMT1|KDF1|EPCAM|OVOL2|SOX10|CITED1|CX3CL1|OVOL1|DMRTA2|SHH|TBX3|FZD3	Male
GO_REGULATION_OF_STRIATED_MUSCLE_CELL_DIFFERENTIATION	0.00311526479750779	0.0401642874723111	0.551886161473709	1.78675786153102	0	85	MYF6|CXCL10|CAV3|TRIM72|LMOD3|RBM24|MYOD1|GDF15|PROX1|AKAP6|SMYD1|CD53|BMP10|PPARA|ANKRD2|MYOG|MYF5|TNFSF14|MEF2C|EDN1|DKK1	Male
GO_REGULATION_OF_VIRAL_GENOME_REPLICATION	0.0028735632183908	0.0401642874723111	0.651340568957514	2.05678216267987	0	71	OAS3|ISG15|OASL|SLPI|AICDA|PROX1|IFI16|FAM111A|LTF|TOP2A|TNF|EIF2AK2|TRIM6|IFITM3|RSAD2|FBXL2|NR5A2|ISG20|FKBP6|CCL5|PLSCR1|ADAR|RNASEL|CD28|STOM	Male
GO_REGULATION_OF_VIRAL_LIFE_CYCLE	0.00328947368421053	0.0401642874723111	0.453938861554201	1.51892822805011	0	115	OAS3|ISG15|OASL|SLPI|AICDA|FCN1|PROX1|LAMP3|IFI16|FAM111A|LTF|TOP2A|TNF|CD4|TRIM59|CD74|PML|EIF2AK2|TRIM5|TRIM6|IFITM3|RSAD2|FBXL2|NR5A2|TRIM25|ISG20|FKBP6|CCL5|PLSCR1|ADAR|RNASEL|CD28|STOM|TRIM21	Male
GO_RENAL_SYSTEM_DEVELOPMENT	0.0012453300124533	0.0401642874723111	-0.5012187268538	-1.6389526940522	0	285	WNT7B|UPK3A|EPCAM|TFAP2A|SOX9|WNT4|ARG2|AGTR2|TACSTD2|LGR5|GATA3|SALL1|UMOD|IRX2|TFAP2B|PROM1|PKHD1|ADAMTS16|SLC34A1|ITGA8|HOXA11|FGFR2|TP73|FOXJ1|CITED1|LHX1|ILK|SOX4|IRX3|FOXD1|COL4A3|GPC3|ITGA3|COL4A4|KIF26B|SOX8|WT1|EPHA7|ITGB4|OVOL1|RGN|IRX1|AGTR1|SHH|SLIT2|HES1|ACTA2|PGF|CALB1|WNT1|NPHS1|LAMA5|DACT2|KLF15|OSR2|AGT|FOXC1|AQP2|EGR1|VANGL2|SMO|WFS1|WNK4|FGF8|FGF2|WNT2B|ACVR2B|BMP6|MAGI2|LIF|MA…	Male
GO_RENAL_TUBULE_DEVELOPMENT	0.00145560407569141	0.0401642874723111	-0.653703651202625	-1.91072280183538	0	94	WNT7B|SOX9|WNT4|AGTR2|TACSTD2|LGR5|GATA3|SALL1|UMOD|IRX2|TFAP2B|PROM1|ADAMTS16|HOXA11|CITED1|LHX1|ILK|IRX3|FOXD1|GPC3|KIF26B|SOX8|WT1|IRX1|SHH|HES1|PGF|CALB1|WNT1|LAMA5|AGT|SMO|WNK4|FGF8|FGF2|WNT2B|LIF|MAGED1|SIX4|GREB1L|NOTCH1|HEYL|GDNF|LZTS2	Male
GO_REPRODUCTIVE_SYSTEM_DEVELOPMENT	0.00117370892018779	0.0401642874723111	-0.498563129206721	-1.67698319101223	0	394	GRHL2|WNT7B|TFAP2C|SERPINB5|KRT8|KRT19|OVOL2|GJB1|PSAPL1|FOXL2|NDP|SOX9|WNT4|LHB|ST14|SPINT1|GATA3|BMP15|SALL1|PGR|NRK|MSH4|SPINT2|PHLDA2|ITGB8|GJB3|TYRO3|EREG|HOXA11|ANKRD7|ETNK2|INHA|FGFR2|LEF1|SOX15|CITED1|LHX1|GPR149|GJB2|LDOC1|GDF7|TP63|SOX8|WT1|ID4|MDFI|INHBB|HEY1|SHH|STC2|TBX3|BIK|SCX|FOXA1|RHOBTB3|ASCL2|SLIT2|HES1|STOX2|UTF1|CSF2|AR|FANCA|BMPR1B|KIT|PLAG1|CCND1|TCF23|MAS1|HEY2|PTX3|FOXC1|…	Male
GO_RESPIRASOME	0.00298507462686567	0.0401642874723111	0.667301537082221	2.12630624463127	0	75	COX6A2|COX7A1|C15orf48|CYCS|COX7B|NDUFA10|NDUFB8|COX5A|UQCRC1|NDUFB6|COX4I2|NDUFAB1|UQCRC2|UQCRB|NDUFB4|UQCR10|COX6A1|NDUFA3|NDUFB5|NDUFA9|NDUFV2|SDHA|NDUFS1|NDUFS6|NDUFS2|UQCRFS1|NDUFV1|UQCRQ|SDHB|COX6B1|NDUFA4|NDUFA6|SDHD|COX8A|CYC1|NDUFC1|NDUFA5|SDHC|NDUFS4|NDUFA12|FOXRED1|UQCR11|NDUFB3|NDUFA1|NDUFS8|NDUFAF1|NDUFB9|NDUFA8|UQCRHL|NDUFB7|NDUFS3|NDUFV3|COX7A2|NDUFA11|BCS1L|HIGD2A	Male
GO_RESPIRATORY_CHAIN_COMPLEX	0.00280898876404494	0.0401642874723111	0.680597363271655	2.13076901281797	0	64	COX6A2|C15orf48|COX7B|NDUFA10|NDUFB8|COX5A|UQCRC1|NDUFB6|COX4I2|NDUFAB1|UQCRC2|UQCRB|NDUFB4|UQCR10|COX6A1|NDUFA3|NDUFB5|NDUFA9|NDUFV2|SDHA|NDUFS1|NDUFS6|NDUFS2|UQCRFS1|NDUFV1|UQCRQ|SDHB|COX6B1|NDUFA4|NDUFA6|SDHD|COX8A|CYC1|NDUFC1|NDUFA5|SDHC|NDUFS4|NDUFA12|FOXRED1|NDUFB3|NDUFA1|NDUFS8|NDUFAF1|NDUFB9|NDUFA8|UQCRHL|NDUFB7|NDUFS3|NDUFV3|NDUFA11|BCS1L	Male
GO_RESPIRATORY_ELECTRON_TRANSPORT_CHAIN	0.0031055900621118	0.0401642874723111	0.605271312643897	1.97412598723734	0	91	COX6A2|CCNB1|GPD2|ETFDH|CYCS|COX7B|NDUFA10|NDUFB8|GPD1|COX5A|UQCRC1|NDUFB6|COX4I2|NDUFAB1|UQCRC2|DLD|UQCRB|NDUFB4|UQCR10|COX6A1|NDUFA3|NDUFB5|NDUFA9|NDUFV2|SDHA|NDUFS1|NDUFS6|NDUFS2|UQCRFS1|NDUFV1|UQCRQ|SDHB|COX6B1|NDUFA4|NDUFA6|SDHD|COX8A|IMMP2L|CYC1|CDK1|NDUFC1|NDUFA5|SDHC|NDUFS4|NDUFA12|UQCR11|NDUFB3|NDUFA1|DNAJC15|NDUFS8|NDUFAF1|NDUFB9|SLC25A12|ETFA|NDUFA8|UQCRHL|NDUFB7|NDUFS3|COQ9|NDUFV3|NDU…	Male
GO_RESPONSE_TO_CHEMOKINE	0.00303030303030303	0.0401642874723111	0.677870698401793	2.1644210016239	0	76	CCL20|CXCL6|CCL2|CXCL10|CCR3|CXCL3|CXCR2|CCL13|CXCR1|CCR5|GPR35|CCR1|CCL4|CXCL13|CCR2|ACKR2|CCR6|TREM2|CXCL2|CXCR5|CCL1|CCL3L3|CXCR6|DOCK8|XCR1|CXCR3|CXCR4|EDN1|ACKR1|XCL1|ROBO1|CCR4|GPR75|CCL24|CCL19|CCL5|PF4|CCRL2|CX3CR1	Male
GO_RESPONSE_TO_INTERFERON_GAMMA	0.00371747211895911	0.0401642874723111	0.610404344710363	2.12441378931421	0	156	CCL20|CCL2|OAS3|MEFV|OASL|CCL13|FCGR1A|OAS2|CAMK2A|HCK|CCL4|VCAM1|IRF7|TLR2|ADAMTS13|GBP5|CD44|SLC11A1|CIITA|IL23R|PTAFR|IFI30|PARP14|SOCS3|AIF1|CCL1|GBP4|CD40|ICAM1|KYNU|CCL3L3|IRF8|SIRPA|UBD|OTOP1|HLA-DQA1|HLA-DRB5|IRF5|HLA-G|PML|IL12B|EDN1|TRIM5|MRC1|GCH1|HLA-DQB1|CASP1|IFITM3|IRGM|PARP9|EVL|XCL1|TDGF1|TXK|AQP4|IL12RB1|IRF4|STAT1|TRIM25|CAMK2B|CCL24|GAPDH|NMI|CXCL16|CCL19|IRF9|HLA-F|CCL5|ACTR3…	Male
GO_RESPONSE_TO_TYPE_I_INTERFERON	0.00286532951289398	0.0401642874723111	0.622945018610095	1.96844575628383	0	69	OAS3|ISG15|OASL|IFIT2|OAS2|ZBP1|USP18|IRF7|XAF1|IRF8|MMP12|PTPN6|SAMHD1|IRF5|HLA-G|TRIM6|IFITM3|STAT2|RSAD2|IRF4|STAT1|ISG20|IRF9|HLA-F|IFNA4|NLRC5|IFIT3|ADAR|RNASEL|PSMB8|HLA-E|JAK1|IFI35|PTPN1|PTPN2|IRF2|TRIM56|HLA-A|IKBKE	Male
GO_SARCOLEMMA	0.00336700336700337	0.0401642874723111	0.468914158715819	1.60643180124741	0	132	MYOT|RYR2|POPDC3|CACNG6|CACNA1S|CASQ1|SGCG|CACNG1|RYR1|OBSCN|CAV3|TRIM72|SGCA|CLCN1|VCAM1|AKAP6|MLIP|FLNC|SLC8A1|ANK1|STAC3|DES|SLC27A6|SYNC|KCND3|SLC8A3	Male
GO_SARCOPLASM	0.00286532951289398	0.0401642874723111	0.660722351504772	2.08781845916885	0	69	TRDN|ART1|DHRS7C|RYR2|KLHL41|JSRP1|CASQ1|ATP2A1|FABP3|RYR1|AKAP6|FLNC|ANK1|TMEM38A|JPH2|SRL|SLC8A3|NOS1|MEF2C|THBS1|JPH3	Male
GO_SCAFFOLD_PROTEIN_BINDING	0.00317965023847377	0.0401642874723111	-0.634673821328513	-1.70813650754572	1	53	KRT15|DSP|KRT18|KRT8|KRT5|KCNH2|NCK2|CACNA1H|NLGN3|NLGN1|ATP2B4|NOS3	Male
GO_SEQUESTERING_OF_CALCIUM_ION	0.00315457413249211	0.0401642874723111	0.618244455019776	2.07420301783818	0	107	TRDN|DHRS7C|RYR2|JSRP1|CXCL10|CASQ1|RYR1|CEMIP|NPSR1|MCOLN2|CCR5|METTL21C|AKAP6|SLC8A1|TRPM2|TMEM38A|JPH2|PLCH1|P2RY6|CD19|LYN|IL13|PTPRC|PLCG2|PTPN6|MCOLN3|DRD2|CYBA|BDKRB1|NOS1|JPH3|PLCB2|TPCN2|UBASH3B|XCL1|ATP7B|CORO1A|F2R|FASLG|MYO5A|CCL19|HTR2C|TMEM38B	Male
GO_SINGLE_FERTILIZATION	0.00286123032904149	0.0401642874723111	-0.540251163524716	-1.60912548272429	1	112	FOXL2|DKKL1|AKAP4|ATP8B3|SYT8|CCDC136|HOXA11|FAM170B|LYZL4|CATSPERB|PLB1|CD9|GLRB|ADAM30|CLGN|CATSPER1|SPAG8|WBP2NL|CRISP1|SLC22A16|CACNA1H|AR|ADAM2|CATSPER4|ZAN|HYAL3|SERPINA5|ADAM21|TBXT|SPESP1|SPACA3|GLIPR1L1|GLRA1|TRPC3|KDM5B|SLC9B1|HOXA9|IGSF8	Male
GO_SKELETAL_MUSCLE_CELL_DIFFERENTIATION	0.00293255131964809	0.0401642874723111	0.533195791283258	1.66733013853625	0	66	MYF6|MYLK2|MSTN|KLHL41|KLHL40|RBM24|S100B|MYOD1|ASB2|SMYD1|VAX1|MAFF|ANKRD2|MYOG|MYF5|MEF2C|ATF3|MEGF10|EOMES	Male
GO_SKELETAL_MUSCLE_ORGAN_DEVELOPMENT	0.00378787878787879	0.0401642874723111	0.529093956992688	1.84214809804442	0	159	MYF6|MYOZ1|MYLPF|MYLK2|MSTN|KLHL41|POPDC3|MYOM2|KLHL40|CASQ1|ACTA1|RYR1|LMOD3|MYL3|MYH15|MYOM1|METTL21C|CHRND|RBM24|S100B|MYOD1|ASB2|NEURL1|SMYD1|STAC3|VAX1|MAFF|CSRP3|SRPK3|ANKRD2|MYOG|MYF5|MEF2C|STRA6|ATF3|MEGF10|COL19A1|DKK1|BVES|EOMES	Male
GO_SKIN_DEVELOPMENT	0.0012531328320802	0.0401642874723111	-0.691566505900306	-2.25114110218152	0	267	KRT13|GRHL2|KRT15|CLDN4|KRT6B|DSP|KRT16|KRT18|FERMT1|PERP|KRT8|KDF1|KRT14|KRT5|SPRR3|KRT19|OVOL2|KRT4|KRT17|KRT7|CNFN|KRT83|PRSS8|SOX9|PKP1|MSX2|GRHL3|KRT23|ST14|KLK13|KRT71|KRT31|LGR5|SOX21|IRF6|EXPH5|RPTN|TFAP2B|DKK4|SPINK5|EDAR|GJB3|TGM3|EREG|CDH3|EVPL|FGFR2|LIPM|FOXN1|ALOX12B|KRT75|ITGA3|FA2H|WNT10A|TP63|WNT16|DSG2|SLITRK5|PTCH2|ITGB4|OVOL1|KLK14|RUNX1|FZD6|FOXQ1|SHH|FZD3|KRT78|ALOX12|PKP3|KR…	Male
GO_SODIUM_ION_TRANSMEMBRANE_TRANSPORTER_ACTIVITY	0.00276243093922652	0.0401642874723111	-0.527412250042171	-1.60702651310166	1	142	SLC5A5|SLC5A9|SLC5A8|SLC5A1|SLC28A3|SCNN1B|SLC34A2|SLC17A2|ABCB11|SCNN1A|GRIK3|KCNK1|SLC9A3|HCN1|PKD2L1|SLC34A1|GRIK2|SHROOM2|SLC5A2|SLC4A9|SCN1A|SLC34A3|SLC17A4|SLC22A1|SLC17A3|NALCN|SLC13A2|SLC4A5|SLC6A15|SLC6A1|HCN4|SLC12A2|SCNN1G|SLC24A4	Male
GO_SODIUM_ION_TRANSPORT	0.00130378096479791	0.0401642874723111	-0.522600932796468	-1.66016479534421	0	204	SLC5A5|ATP6V1B1|SLC5A9|SLC5A8|FXYD3|SLC5A1|SLC28A3|SCNN1B|SLC34A2|PRSS8|SLC17A2|ABCB11|SCNN1A|KCNK1|SLC9A3|HCN1|WNK2|NKAIN3|ANK3|PKD2L1|SLC34A1|SHROOM2|SLC10A5|NKAIN4|SLC38A3|DRD3|SLC5A2|PTPN3|SCN1A|SLC34A3|SLC17A4|NKAIN2|SLC17A3|NALCN|TRPM4|SLC13A2|SLC4A5|SLC6A15|STK39|HCN4|SLC12A2|SCNN1G|SLC24A4|CATSPER4|RANGRF|SLC12A3|SLC9A1|ATP2B4|SLC9B2|NOS3|ATP1B1	Male
GO_SOMATIC_DIVERSIFICATION_OF_IMMUNE_RECEPTORS_VIA_GERMLINE_RECOMBINATION_WITHIN_A_SINGLE_LOCUS	0.00269541778975741	0.0401642874723111	0.541293709669969	1.61199256041828	0	51	IL10|AICDA|RAG1|CCR6|TNFSF4|BATF|EXO1|CD40|PTPRC|RAG2|HMGB2|TBX21|DCLRE1C|SWAP70|IL27RA|CD28|CLCF1|UNG|CD40LG|FOXP3|TFRC|HSPD1	Male
GO_SPECIFIC_GRANULE	0.00367647058823529	0.0401642874723111	0.604183523695427	2.07725472582083	0	144	MMP8|CD177|FPR2|OLR1|SLPI|CLEC4D|SLCO4C1|TARM1|PRG3|HPSE|MCEMP1|GPR84|ITGAM|LYZ|CYBB|ADAM8|TRPM2|LAIR1|CHI3L1|BST1|CD53|CFP|CAMP|CLEC5A|OSCAR|MMP25|PLAUR|ITGB2|SLC27A2|C3AR1|ATP8B4|LTF|PTPN6|CLEC12A|CYBA|ITGAL|DOCK2|HP|GSDMD|ALDH3B1|CHRNB4|PGLYRP1|CTSZ|RAB44|STK10|CD59|TNFRSF1B|RAB27A|PTPRJ	Male
GO_SPECIFIC_GRANULE_MEMBRANE	0.00311526479750779	0.0401642874723111	0.685034263235148	2.21783121356961	0	85	CD177|FPR2|OLR1|CLEC4D|SLCO4C1|TARM1|MCEMP1|GPR84|ITGAM|CYBB|ADAM8|TRPM2|LAIR1|BST1|CD53|CLEC5A|MMP25|PLAUR|ITGB2|SLC27A2|C3AR1|ATP8B4|CLEC12A|CYBA|ITGAL|ALDH3B1|CHRNB4|RAB44|STK10|CD59|TNFRSF1B|PTPRJ|KCNAB2|CKAP4|STOM|ATP8A1|P2RX1|RAP1A|RAB37|SLC44A2|RAP2B|SNAP23|SLC15A4|AP1M1|CD47	Male
GO_STEM_CELL_PROLIFERATION	0.00145137880986938	0.0401642874723111	-0.600350322839672	-1.77971965404127	0	108	WNT7B|FERMT1|KDF1|EPCAM|OVOL2|ARTN|SOX10|WNT3A|RNF43|FGFR2|LEF1|CITED1|HHIP|ID4|CX3CL1|OVOL1|NEUROD4|DMRTA2|RUNX1|SHH|TBX3|FZD3|TEAD3|WNT1|SMO|OTP|FOXG1|FGF2|FGF13|WNT2B|DOCK7	Male
GO_STEROID_BINDING	0.00146842878120411	0.0401642874723111	-0.642363167251046	-1.85895552874036	0	87	GC|PROM2|APOA2|APOA5|APOA1|PGR|PROM1|CYP21A2|UGT1A1|ESR2|APOD|PMP2|PAQR6|APOF|OSBP2|SERPINA6|OSBPL10|ESRRB|AKR1D1|GRAMD1B|AR|SULT2B1|CALB1|PGRMC1|S100G|PDIA2|NR3C2|VDR|SCAP|SHBG	Male
GO_STRIATED_MUSCLE_CONTRACTION	0.00371747211895911	0.0401642874723111	0.534282601850548	1.85062050367139	0	151	SMPX|TNNT3|TNNI2|MYLK2|RYR2|TCAP|KLHL41|MB|JSRP1|CASQ1|ATP2A1|PGAM2|TTN|CHGA|SCN3B|CAV3|LMOD3|ACTC1|MYL3|CHRND|SCN4B|MYH8|UCN|SCN4A|SLC8A1|MYL1|TMEM38A|FGF12|STAC3|BMP10|NPPA|CSRP3|MYH3|GATA4|KCND3|SLC8A3|PIK3CG|SCN10A|NOS1|STC1	Male
GO_STRUCTURAL_CONSTITUENT_OF_CYTOSKELETON	0.00148367952522255	0.0401642874723111	-0.635552599463153	-1.81765448437668	0	79	KRT15|KRT6B|DSP|KRT16|KRT14|KRT5|KRT19|KRT17|KRT31|SPTBN2|ANK3|GFAP|PLS1|SORBS2	Male
GO_T_CELL_MEDIATED_IMMUNITY	0.00304878048780488	0.0401642874723111	0.561949684502383	1.80378035751904	0	79	IL1B|IL6|IL31RA|IL18|CCR2|NLRP3|SLC11A1|TNFSF4|CTSC|IL23R|IL12A|IL18RAP|RIPK3|ICAM1|PTPRC|ULBP1|MYO1G|HLA-G|SASH3|IL12B|GZMM|IL1R1|CD55|TBX21|XCL1|IL12RB1|RSAD2|TNFRSF1B|RAB27A|PRF1|RFTN1|IL18R1|HLA-F|IL7R|FCGR2B|CLEC4G|HLA-E	Male
GO_T_CELL_MIGRATION	0.00269541778975741	0.0401642874723111	0.637778806793839	1.89932872556556	0	51	CCL20|CCL2|CXCL10|CXCL13|CCR2|CCR6|ADAM8|GPR15|GPR183|CD200R1|AIF1|RIPK3|ICAM1|DOCK8|PIK3CG|CXCR3|ITGA4|TNFSF14|MYO1G|PIK3CD|XCL1|ECM1|MSN|CXCL16|CCL5|ITGB7|S1PR1|SPN	Male
GO_TERTIARY_GRANULE	0.00363636363636364	0.0401642874723111	0.538248362172854	1.83329363420786	0	139	MMP8|CD177|FPR2|OLR1|CLEC4D|TARM1|PRG3|MCEMP1|CD300A|GPR84|ITGAM|LYZ|CYBB|FCER1G|ADAM8|FPR1|TRPM2|LAIR1|CTSS|SLC11A1|CD53|CFP|CAMP|PTAFR|SERPINB10|CLEC5A|ITGAX|OSCAR|ITGB2|ATP8B4|NCKAP1L|LTF|SIRPA|PTPN6|CLEC12A|CYBA|DOK3|PTPRN2|LGALS3|HP|GSDMD|CLEC4C|PRCP|CHRNB4|CD55|PGLYRP1|ALDOA|CD59	Male
GO_TERTIARY_GRANULE_MEMBRANE	0.00280898876404494	0.0401642874723111	0.727073721882042	2.27627410892882	0	64	CD177|FPR2|OLR1|CLEC4D|TARM1|MCEMP1|CD300A|GPR84|ITGAM|CYBB|FCER1G|ADAM8|TRPM2|LAIR1|SLC11A1|CD53|PTAFR|CLEC5A|ITGAX|ITGB2|ATP8B4|SIRPA|CLEC12A|CYBA|CLEC4C|CHRNB4|CD59|KCNAB2|STBD1|STOM|SERPINB6	Male
GO_TIGHT_JUNCTION	0.0014265335235378	0.0401642874723111	-0.709384296838662	-2.12251952808843	0	117	CLDN8|CLDN4|CLDN3|CLDN7|CLDN6|EPCAM|OCLN|MARVELD3|CLDN23|CGN|POF1B|ILDR1|TACSTD2|IGSF5|CLDN16|ANK3|LSR|SHROOM2|CLDN24|TJP3|MAPK15|MARVELD2|PARD6B|CLDN22|CLDN10|AOC1|TJP2|PRKCZ|NPHP4|CLDN17|LIN7B|CLDN9|CCDC85C|DLG3|CCND1|SIPA1L3	Male
GO_TIGHT_JUNCTION_ORGANIZATION	0.00158478605388273	0.0401642874723111	-0.733337682694844	-1.96530919007549	0	51	GRHL2|CLDN3|OCLN|MARVELD3|ABCC8|POF1B|LSR|MARVELD2|PARD6B|RUNX1|NPHP4	Male
GO_TUBE_FORMATION	0.00277392510402219	0.0401642874723111	-0.522238078997644	-1.58836833258714	1	141	GRHL2|FOLR1|OVOL2|SOX9|WNT4|GRHL3|ST14|SPINT1|GATA3|IRX2|SPINT2|EDAR|PTK7|SHROOM3|FGFR2|SOX4|IRX3|TEAD2|GDF7|SOX8|COBL|IRX1|FZD6|SHH|FZD3|SKI|DVL2|VANGL2|TBXT|FGF8|TCTN1|CELSR1|IFT122|SIX4|BMP7|TWIST1|CEP290|NOTCH1|GDNF|CC2D2A|NPHP3|WNT5A|DEAF1|TSC1|DVL1|FZD2	Male
GO_TUMOR_NECROSIS_FACTOR_SUPERFAMILY_CYTOKINE_PRODUCTION	0.00342465753424658	0.0401642874723111	0.491246703526549	1.6651173313281	0	125	MMP8|IL10|CD86|CCR2|CYBB|TLR2|FCER1G|CLEC4A|CHRNA7|C5AR2|CIDEA|TYROBP|ADAM8|TLR9|PTAFR|TLR1|IL17F|LTF|HAVCR2|SLAMF1|PTPRC|SIRPA|PTPN6|AXL|GPR18|CYBA|THBS1|DDX58|NOD2|SASH3|IL12B|LRRK2|IFIH1|LBP|PTPRJ|BCL3|CD274|CD2|CCL19|CARD9|ISL1|RASGRP1|GPNMB|TNFAIP3|PF4|IRAK3|CX3CR1|HLA-E|LY96|SPN	Male
GO_TYPE_I_INTERFERON_PRODUCTION	0.00327868852459016	0.0401642874723111	0.552447399208943	1.8471572867156	0	114	ISG15|IL10|ZBP1|NLRP4|TLR7|TLR8|IRF7|TLR2|DHX58|IFI16|TLR9|REL|SYK|HAVCR2|PLCG2|SIRPA|MMP12|DDX58|UBE2L6|IRF5|HMGB2|IFIH1|LRRFIP1|STAT1|TRIM25|UBA7|NMI|NLRC5|TNFAIP3|NFKB2|TRIM21|RELB|PYCARD|TLR3|NFKB1|TRIM38|HSPD1|TRIM56|IKBKE|DDX41|XRCC6|RIPK2	Male
GO_UROGENITAL_SYSTEM_DEVELOPMENT	0.00123456790123457	0.0401642874723111	-0.507806667565843	-1.67290603222324	0	320	WNT7B|SERPINB5|UPK3A|EPCAM|TFAP2A|PSAPL1|SOX9|WNT4|ARG2|AGTR2|TACSTD2|LGR5|GATA3|SALL1|UMOD|IRX2|TFAP2B|PROM1|PKHD1|ADAMTS16|SLC34A1|ITGA8|HOXA11|FGFR2|TP73|FOXJ1|CITED1|LHX1|ILK|SOX4|IRX3|FOXD1|COL4A3|GPC3|ITGA3|COL4A4|KIF26B|TP63|SOX8|WT1|EPHA7|ID4|ITGB4|EPHB3|OVOL1|RGN|IRX1|AGTR1|SHH|FOXA1|SLIT2|HES1|ACTA2|AR|PGF|CALB1|PLAG1|WNT1|NPHS1|LAMA5|DACT2|KLF15|OSR2|AGT|FOXC1|AQP2|EGR1|VANGL2|SMO|WFS1…	Male
GO_VIRAL_GENOME_REPLICATION	0.00320512820512821	0.0401642874723111	0.594168712528831	1.95474774444213	0	96	CCL2|OAS3|ISG15|OASL|SLPI|AICDA|PROX1|CD209|IFI16|FAM111A|LTF|CXCR6|TOP2A|TNF|EIF2AK2|TRIM6|IFITM3|CLEC4M|RSAD2|FBXL2|NR5A2|ISG20|FKBP6|CCL5|PLSCR1|ADAR|RNASEL|CD28|STOM|ATG16L2|ZC3HAV1|RAB29|FMR1|TRIM38	Male
GO_WATER_HOMEOSTASIS	0.00309597523219814	0.0401642874723111	-0.64968839250179	-1.79333140782547	1	64	CLDN4|KRT16|KDF1|ATP6V1B1|SCNN1B|GRHL3|SCNN1A|TFAP2B|CYP4A11|ALOX12B|FA2H|TP63|CYP4F12|ALOX12|SCNN1G|GRHL1|ALOXE3|AQP2|MET|SFN|WFS1|ABCA12	Male
GO_XENOBIOTIC_METABOLIC_PROCESS	0.00146842878120411	0.0401642874723111	-0.585001254996601	-1.68813318693329	0	85	HNF4A|CYP3A5|CYP2C8|ACSM1|CES3|GGT1|SULT1B1|CYP1A2|UGT1A1|CYP2C18|UGT1A4|AOC1|CYP1A1|GLYAT|NR1I2|GSTM1|CYP2F1|GRIN1|AKR7A2|FMO3|CYP2C9|ACY1|NQO1|CYP26A1|UGT1A6	Male
GOLDRATH_EFF_VS_MEMORY_CD8_TCELL_UP	0.00408163265306122	0.0401642874723111	0.515443971068218	1.82755692180694	0	185	FPR2|TKTL1|S100A8|CCR2|MPEG1|PLAC8|TYROBP|ADAM8|S100A4|ITGAX|GZMA|GZMK|CDKN3|LYN|NEK2|KIF11|IRF8|E2F8|MKI67|PDCD1|BIRC5|TOP2A|CDC25C|CCNA2|KIF4A|FGL2|CDCA8|CRMP1|LGALS3|HP|ECT2|BUB1|CCNB2|TUBB3|IFITM3|RRM2|GMNN|EMP3|AURKB|NUSAP1|DCK|LSP1|KIF22|SPDL1|NCAPH|IRF4|DLGAP5|ISG20|DUSP2|TSPAN32|CDCA3|KIF2C|CENPA|SERPINB9|CKS2|ANLN|RAD51|DNA2|ASF1B|BRCA1|INCENP|CDC20|DTL|LMNB1|KIF20A|TK1|SNX10|AURKA|TACC3…	Male
GOLDRATH_NAIVE_VS_EFF_CD8_TCELL_DN	0.0040650406504065	0.0401642874723111	0.549986727095566	1.9513656726822	0	183	TKTL1|CCR5|CCL4|CCR2|FCER1G|MS4A1|ADAM8|S100A4|MYO1F|NPPA|NAPSA|ITGAX|GZMA|IFI30|GZMK|CDKN3|LYN|PLIN2|NEK2|BCL2A1|KIF11|PLD4|IRF8|CD48|E2F8|MKI67|PDCD1|BIRC5|TOP2A|CDC25C|CCNA2|KIF4A|FGL2|CDCA8|CRMP1|LGALS3|ECT2|BUB1|GZMM|CCNB2|IFITM3|GMNN|EMP3|AURKB|NUSAP1|KIF22|CDCA5|NCAPH|PGAM1|GNG10|IRF4|GLRX|PRF1|DLGAP5|EFHD2|FASLG|MCM5|CDCA3|S100A6|KIF2C|CENPA|TNFRSF9|SERPINB9|CKS2|PLSCR1|ANLN|RAD51|ASF1B|B…	Male
GOLDRATH_NAIVE_VS_MEMORY_CD8_TCELL_DN	0.00409836065573771	0.0401642874723111	0.487330073817137	1.72859850929522	0	188	TKTL1|MCOLN2|CCR5|CCL4|CCR2|KLRC1|CYBB|SOAT2|MS4A1|SMYD1|CD44|MYL1|S100A4|CD22|MYO1F|EVI2A|IL18RAP|ITGAX|GZMA|GZMK|AIF1|CASP4|BCL2A1|IRF8|MAP3K8|CXCR3|TRAF1|FGL2|LGALS3|SAMHD1|RASA4|GZMM|PLBD1|CASP1|CST7|EOMES|PGLYRP1|PGAM1|TNFRSF1B|GLRX|F2R|EYA4|PRF1|KCTD12|FASLG|IL18R1|S100A6|CCL5|CTSW|SERPINB9|PLSCR1|PBX3|FCGR2B|ID2|SERPINB6|IL15|PPP3CC|TK1|SNX10|LITAF|SKAP2|KLRG1|EMP1|CRTAM|PALD1|OSTF1|PRDM1|…	Male
GRAHAM_CML_DIVIDING_VS_NORMAL_QUIESCENT_DN	0.00303030303030303	0.0401642874723111	0.577614780973435	1.84430683570609	0	76	CXCL6|IL1B|CXCL3|BAALC|CXCL13|CH25H|ADAM8|SELL|CD44|TNFSF4|IFI16|EVI2A|ADAM28|CXCL2|BCL11A|GLIPR1|CD40|PTPRC|HLA-DQA1|VNN1|PCDH9|HLA-DQB1|BIRC3|CYTIP|CD59|SOD2|IL18R1|CCL19|PMCH	Male
GRAHAM_CML_DIVIDING_VS_NORMAL_QUIESCENT_UP	0.00389105058365759	0.0401642874723111	0.57335104606284	2.01453777834873	0	174	CCL2|SERPINB2|RNASE2|LEPR|RHAG|CPA3|BUB1B|NCAPG|TPSAB1|CEP55|KIF15|CDKN3|NEK2|MPO|KIF11|HDC|FEN1|E2F8|BIRC5|TOP2A|CCNA2|HMMR|KIF4A|TPX2|PRG2|NDC80|CCNB1|ECT2|BUB1|FANCI|HPGDS|ESPL1|CCNB2|SUCLA2|RRM2|GMNN|RACGAP1|AURKB|CST7|NUSAP1|KIF18B|SPAG5|DLGAP5|MCM5|ITGA2B|SPC25|KIF2C|CENPA|RAB31|ELOVL6|ACTN1|MELK|RAD51|RMDN1|OIP5|PF4|CENPF|TRIP13|COTL1|PROS1|TUBB6|BRCA1|CDC20|KIF20A|TK1|CDC7|AURKA|ASPM|CCNE…	Male
GRAHAM_CML_QUIESCENT_VS_NORMAL_QUIESCENT_UP	0.00304878048780488	0.0401642874723111	0.619744979382636	1.98929521861259	0	79	CCL20|IL1RN|SERPINB2|LEPR|RHAG|TPSAB1|CD38|CEP55|KIF15|CDKN3|KIF11|HDC|TOP2A|HPGDS|CCNB2|RRM2|RACGAP1|NUSAP1|DLGAP5|MCM5|ITGA2B|CCL5|ELOVL6|MELK|PF4|CENPF|TUBB6|BAZ1A|CDC20|TK1|CDK1|PPIF|SMC2|CA2|AQP3|SPTA1|CHEK1|CD36|PKIG|CENPU	Male
GRAHAM_NORMAL_QUIESCENT_VS_NORMAL_DIVIDING_DN	0.00311526479750779	0.0401642874723111	0.613953324055414	1.9877032709786	0	85	LEPR|CPA3|BUB1B|NCAPG|CSF2RB|CEP55|KIF15|CDKN3|KIF11|FEN1|BIRC5|TOP2A|CCNA2|PRG2|NDC80|BUB1|CCNB2|RRM2|GMNN|RACGAP1|NUSAP1|KIF18B|DLGAP5|MCM5|KIF2C|MELK|OIP5|TRIP13|COTL1|CDC20|DTL|TK1|CCNE1|CDK1|MCM6|PPIF|DSCC1|SMC2|MAD2L1|MCM4|RRM1|AQP3|CHEK1|CD36|CENPU|RFC3|VRK1|RFC4|CDC25A|PCNA|HAT1	Male
GRAHAM_NORMAL_QUIESCENT_VS_NORMAL_DIVIDING_UP	0.00274725274725275	0.0401642874723111	0.579383619087712	1.72212798628994	0	52	CXCL6|IL1B|CXCL10|CXCL3|CXCL13|TNFSF4|MAFF|EVI2A|CXCL2|GLIPR1|STAT4|KYNU|PTPRC|EBI3|VNN1|PCDH9|CYTIP|SOD2|IL18R1|CCL19|PMCH|TNFSF10|FXR1|EMP1|FTH1|MLLT3|ALOX5|PPFIBP1|GBP2|TFPI	Male
GSE10239_NAIVE_VS_DAY4.5_EFF_CD8_TCELL_DN	0.00413223140495868	0.0401642874723111	0.441652261251206	1.57019252591084	0	190	SLC15A3|DNASE1L3|KLRC1|BUB1B|STX11|LRR1|LRP8|EXO1|PLIN2|IRF8|FEN1|E2F8|GIMAP7|NEIL3|CCNA2|CDKN1A|CDCA8|FRMD4B|PGK1|CCNB2|CASP1|AURKB|CKAP2|HMGB2|KIF22|CDCA5|FIGNL1|TNFRSF1B|APOO|IL1R2|IRF4|TMEM163|EHD4|LACTB2|MCM5|DECR1|DOC2A|SERPINB9|UHRF1|PLK1|PLSCR1|MELK|TEX30|TIAM1|RAD51|RAD54L|BARD1|TRIP13|MANF|INCENP|CDC20|DTL|LMNB1|KNTC1|TK1|CRELD2|CDC7|LITAF|CCNE1|KPNA2|MBNL3|RCC1|PRDM1|SMC2|MAD2L1|MCM4|U…	Male
GSE10239_NAIVE_VS_KLRG1HIGH_EFF_CD8_TCELL_DN	0.00416666666666667	0.0401642874723111	0.438959052148479	1.56591736139328	0	192	CCR5|GRIA2|PIK3AP1|S100A4|IKZF3|STX11|LRR1|EME1|LRP8|PTCHD1|PLIN2|NEK2|SLAMF7|IRF8|E2F8|SDF2L1|FHL1|NEIL3|HMMR|KIF4A|ITGA4|CDKN1A|CDCA8|LGALS3|NRP2|FRMD4B|ERCC6L|GAS2L3|AURKB|CKAP2|UBASH3B|PIF1|KIF22|CDCA5|SPDL1|SPAG5|TNFRSF1B|TMEM163|MCM5|MYO5A|PLSCR1|POU4F1|MELK|TEX30|ANLN|TIAM1|RAD54L|BARD1|MANF|INCENP|CDC20|KNTC1|TK1|SNX10|TACC3|E2F7|NDUFAF5|CCNE1|NME1|ARHGAP19|KPNA2|MBNL3|PDK3|PRDM1|MAD2L1|M…	Male
GSE10325_BCELL_VS_LUPUS_BCELL_DN	0.00389105058365759	0.0401642874723111	0.569255854186221	1.99486673584883	0	173	OAS3|ISG15|OASL|AICDA|IFI44|DHRS9|OAS2|RGS13|CCR1|USP18|CCR2|IRF7|RTP4|CTSC|THEMIS2|IL12A|XAF1|DDX60|CD38|RGS1|CEP55|LRP8|HERC6|KIF11|SLAMF1|HMMR|CDCA8|LGALS3|UBE2L6|EIF2AK2|DUSP5|EAF2|CYCS|TBX21|NKG7|COX5A|GPR137B|RSAD2|PGAM1|TAP1|RAB27A|GLRX|STAT1|EHD4|DLGAP5|ISG20|NMI|TMEM140|PLSCR1|IFIT3|ATP5MF|ADAR|HLA-E|VRK2|TMED5|IFI35|NDUFA4|PSME1|BLVRA|PPIF|MAN1A1|PSMB9|MRPL42|SLC43A3|RALA|PDIA5	Male
GSE10325_BCELL_VS_MYELOID_DN	0.00390625	0.0401642874723111	0.594433506048855	2.08929389031504	0	175	IL1RN|FCER1A|OASL|CXCR2|MS4A6A|P2RY13|HMOX1|PILRA|DHRS9|CCR5|CCR1|CD300A|ADORA2B|LILRB3|CCR2|NFE2|PTGDR2|TLR2|CLEC4A|IGSF6|FPR1|NLRP3|S100A4|SLC11A1|MYO1F|THEMIS2|CFP|HK3|RRAGD|CLEC7A|FCGR2A|C5AR1|CSF1R|PLAUR|AIF1|C3AR1|ICAM1|SLC7A7|NCF2|GNA15|HBEGF|CYP1B1|SIRPA|CPVL|NPL|TM6SF1|LMO2|VNN1|FGL2|MAFB|LGALS3|NOD2|QPRT|CLEC10A|PLBD1|CASP1|PGAM1|LGALS2|IMPA2|TNFRSF1B|RAB27A|TGFBI|TBXAS1|PTGIR|KCTD12|CD…	Male
GSE10325_CD4_TCELL_VS_BCELL_DN	0.00383141762452107	0.0401642874723111	0.618648205398135	2.15475454362273	0	161	TCL1A|COCH|TLR7|MZB1|SLC15A3|CYBB|PLAC8|MS4A1|CD180|LY86|POU2AF1|CD22|CIITA|BANK1|ADAM28|CD72|SYK|RNASE6|CXCR5|SLC2A6|BCL11A|CD19|KMO|BTK|CD40|LYN|CR2|BLK|SLC7A7|SPIB|HLA-DOB|IRF8|CD83|PLCG2|CD79A|FCER2|CD79B|SP140|PTPN6|AIM2|HLA-DQA1|ABCB4|BLNK|RASGRP3|LMO2|MEF2C|LAT2|PCDH9|DYRK4|IRF5|EAF2|HLA-DQB1|STAP1|VPREB3|LYL1|TBC1D9|HHEX|SWAP70|DENND3|IRF4|TPD52|PRKCB	Male
GSE10325_CD4_TCELL_VS_LUPUS_CD4_TCELL_DN	0.0037593984962406	0.0401642874723111	0.561801194339761	1.95441742356903	0	158	OAS3|ISG15|OASL|FRZB|TFEC|IFI44|OAS2|PHF11|CCR1|RNASE2|CXCL13|USP18|IRF7|LAMP3|PLA2G7|DHX58|RTP4|IFI16|XAF1|DDX60|RGS1|IFI30|LRP8|HERC6|SELP|KIF4A|CENPE|AIM2|PTH2R|HLA-DQA1|RASGRP3|UBE2L6|EIF2AK2|SPO11|GCH1|CASP1|KIF18B|RSAD2|LGALS3BP|IFIH1|PFKP|TAP1|IRF4|STAT1|CENPI|ISG20|ME2|EIF5A2|CDCA3|NMI|PMCH|TLR5|PLSCR1|PARP12|IFIT3|ATP5MF|C1orf21|TRIM21|HDAC9|ARHGEF3|VRK2|IFI35|STAMBPL1|CAPZA1|PSME1|PPIF|…	Male
GSE10325_CD4_TCELL_VS_MYELOID_DN	0.00390625	0.0401642874723111	0.565143484677804	1.98865303231665	0	176	CXCR2|P2RY13|FGR|DHRS9|MSR1|CCR1|HCK|TLR7|DGKG|SLC15A3|ADORA2B|PLEK|CD86|LILRB3|ITGAM|NFE2|CYBB|SLC16A3|LY86|SLC11A1|THEMIS2|CLEC7A|SYK|FCGR2A|CSF2RB|RNASE6|ITGAX|IFI30|CSF1R|SLC2A6|PLAUR|KMO|BTK|LYN|ICAM1|SLC7A7|KYNU|CBFA2T3|IRF8|PLCG2|PLXNC1|CYP1B1|SIRPA|NCF4|CDKN1A|NPL|LMO2|VNN1|MEF2C|FGL2|LAT2|TLR6|QPRT|IRF5|PLEKHO1|PRCP|EAF2|HLA-DQB1|SH3BP2|ENC1|LYL1|TBC1D9|HHEX|DENND3|NFKBIE|ADM|CARD9|GCNT1…	Male
GSE10325_LUPUS_BCELL_VS_LUPUS_MYELOID_DN	0.0040650406504065	0.0401642874723111	0.509986188750258	1.80045186993404	0	181	IL1RN|HMOX1|PILRA|HPSE|MARCO|CSF3R|TIMP1|LILRB3|ITGAM|TLR2|FCER1G|CLEC4A|TYROBP|IGSF6|NLRP3|S100A4|SLC11A1|MYO1F|VCAN|NAIP|CFP|HK3|RRAGD|CLEC7A|FCGR2A|C5AR1|CSF1R|PLAUR|AIF1|C3AR1|SLC7A7|NCF2|GNA15|CYP1B1|SIRPA|NPL|DOK2|FGL2|MAFB|UPP1|LGALS3|NOD2|ALDH3B1|ADAP2|RASSF4|TNFRSF1B|TGFBI|TBXAS1|KCTD12|CD163|EFHD2|C1orf54|ITGA5|STAB1|PSTPIP2|S100A6|CARD9|RAB31|TLR5|HEXB|QPCT|BEST1|RHOG|ACTB|P2RY2|DUSP6|…	Male
GSE10325_LUPUS_BCELL_VS_LUPUS_MYELOID_UP	0.00378787878787879	0.0401642874723111	0.457700004522318	1.59845927752767	0	162	TCL1A|ATF7IP2|MS4A1|POU2AF1|BANK1|CD72|CD69|BCL11A|CD19|SPIB|LY9|IL2RG|CD79A|CD79B|SP140|BLNK|RASGRP3|PCDH9|STAP1|VPREB3|PPP1R16B|PFKM|ATP2A3|BACH2|IRF4|RHOH|LDHB|TPD52|RASGRP1|FCHSD2|PTPRCAP|PKIA|S1PR1|PARP1|PAX5|PPP3CC|MCM3|DPH5|UXT|TMEM243|REXO2|SEL1L3|ISCU|MDN1|ADAM19|KIF20B|DNAJC9|PIM2|TRAF5|NPM1|ALDH18A1|ODC1|ABLIM1|ADK|PEBP1|RPUSD2|RFC4	Male
GSE10325_LUPUS_CD4_TCELL_VS_LUPUS_BCELL_DN	0.0037593984962406	0.0401642874723111	0.615682873532699	2.14186325616394	0	158	TCL1A|COCH|FGR|HCK|MZB1|CD86|TNFRSF17|CYBB|MS4A1|CD180|LY86|POU2AF1|CD22|BANK1|ADAM28|CD72|SYK|FCGR2A|CSF2RB|RNASE6|IFI30|SLC2A6|BCL11A|CD19|KMO|BTK|CD40|LYN|BLK|SLC7A7|KYNU|SPIB|HLA-DOB|CBFA2T3|IRF8|PLCG2|CD79A|FCER2|CD79B|MAP3K8|HLA-DQA1|ABCB4|BLNK|RASGRP3|CD37|MEF2C|LAT2|CD74|PCDH9|PRCP|EAF2|HLA-DQB1|STAP1|VPREB3|TBC1D9|HHEX|SWAP70|DENND3|BTN2A2|TPD52|FCHSD2|RAB31|ORAI2|SCN3A|FCGR2B|TUBB6|PRKC…	Male
GSE10325_LUPUS_CD4_TCELL_VS_LUPUS_MYELOID_DN	0.00396825396825397	0.0401642874723111	0.629002930984374	2.22529847125842	0	178	IL1RN|TFEC|HMOX1|PILRA|FCN1|CCR1|HCK|S100A9|MARCO|CSF3R|SLC15A3|CD86|LILRB3|CYBB|TLR2|FCER1G|CLEC4A|TYROBP|IGSF6|FPR1|NLRP3|SLC11A1|VCAN|NAIP|CFP|HK3|CLEC7A|SYK|FCGR2A|CSF2RB|RNASE6|ITGAX|C5AR1|IFI30|CSF1R|SLC2A6|PLAUR|AIF1|BTK|LYN|SLC7A7|NCF2|KYNU|IRF8|PLCG2|CYP1B1|SIRPA|NPL|LMO2|MEF2C|FGL2|LAT2|MAFB|LGALS3|CD74|ALDH3B1|ADAP2|RASSF4|TGFBI|TBXAS1|KCTD12|STAB1|AP1S2|RAB31|CKAP4|TIMP2|DSE|HEXB|P2RX…	Male
GSE10325_MYELOID_VS_LUPUS_MYELOID_DN	0.00380228136882129	0.0401642874723111	0.617416756991728	2.15619823506616	0	165	IL1RN|CCL2|CXCL10|ISG15|OASL|TFEC|IFIT2|IFI44|SIGLEC1|MARCO|PLEK|USP18|IRF7|IGSF6|LAIR1|DHX58|RTP4|NAIP|IFI16|XAF1|DDX60|KMO|PDPN|C1QB|PLIN2|KYNU|HERC6|GMPR|GIMAP4|UPP1|UBE2L6|SLC16A6|PKM|EIF2AK2|RAB8B|SERPING1|TRANK1|RSAD2|LGALS3BP|IFIH1|TMEM255A|TAP1|STAT1|EHD4|SEMA4D|RGL1|ADM|NMI|SRP54|PLSCR1|PARP12|IFIT3|ADAR|PANX1	Male
GSE11057_NAIVE_VS_EFF_MEMORY_CD4_TCELL_DN	0.00387596899224806	0.0401642874723111	0.489012328426143	1.70923129363464	0	171	ASB2|CCR2|MLF1|CCR6|S100A4|MYO1F|CTSC|IFI16|STX11|NETO2|TIGIT|ALOX5AP|GZMA|IL10RA|GZMK|GLIPR1|TOR3A|SH2D1A|PLXNC1|CXCR3|TNF|NCF4|TMEM156|PFKL|LGALS3|NOD2|CD74|CD84|FRMD4B|DUSP5|PREX1|TBX21|CALHM2|NCAPH|IQGAP2|RAB27A|RFTN1|EFHD2|MYBL1|CCL5|TNFRSF4|IQGAP1|CD226|CD28|STOM|COTL1|OGDH|CRELD2|CLIC1|CRIP1|AHR|PAM|NINJ2|MIS18BP1|SEC11C|PPIF|B3GNT9|PHTF2|TLR3|SAP30|LACC1|CHST7|SH3BGRL3|ADAM19|AQP3|MDFIC|I…	Male
GSE11057_PBMC_VS_MEM_CD4_TCELL_UP	0.00389105058365759	0.0401642874723111	0.600474122962334	2.09255747457943	0	169	IL1RN|CLEC4E|FCER1A|TCL1A|SERPINB2|SIRPB1|FPR2|P2RY13|TFEC|HMOX1|TREM1|CCR1|RNASE2|IL18|CSF3R|MCEMP1|SLC15A3|CD300LF|CD86|CD300LB|LILRB3|NFE2|TNFRSF17|NFAM1|CLEC4A|CD180|IGSF6|SLC37A2|PLA2G7|CTSS|BST1|FCRL1|B3GNT5|HK3|PTAFR|WDFY4|P2RY12|FCGR2A|RNASE6|OSCAR|C5AR1|IFI30|SPI1|SLC2A6|CD19|ATP8B4|TUBB1|SLC7A7|KYNU|HDC|CD79A|ARL11|HLA-DOA|LPCAT2|OLIG1|CYP1B1|TM6SF1|MEF2C|MAFB|FES|PCDH9|RTN1|LRRK2|F13A1…	Male
GSE1112_HY_CD8AB_VS_HY_CD8AA_THYMOCYTE_RTOC_CULTURE_DN	0.00378787878787879	0.0401642874723111	0.438254194988519	1.52587101229971	0	159	CCL20|CLEC4E|IL1B|SERPINB2|ASB11|CXCL3|FCGR1A|PNPLA1|IL1A|DDIT4L|CXCL2|ALOX5AP|BCAT1|PLAUR|ATP8B4|BCL2A1|JAKMIP2|PROCR|RHCG|SUSD3|UPP1|FAM124A|STK17B|MYH7B|EAF2|CASP1|CD55|NDUFA10|BTN2A2|RCAN2|RASAL3|ADM|S100A6|IL16	Male
GSE11386_NAIVE_VS_MEMORY_BCELL_UP	0.00390625	0.0401642874723111	0.521782534874392	1.83394282302883	0	175	COX7A1|KLRC1|SHCBP1|BUB1B|LRR1|NCAPG|CEP55|ITGB2|KIF15|HAVCR2|SLAMF1|CXCR6|TOP2A|CDC25C|KIF4A|CENPE|MYO1G|NDC80|CDCA8|BUB1|PGK1|GAS2L3|RRM2|NDUFB8|KIF22|GFM1|SPDL1|FIGNL1|IDH3A|RAB27A|GLRX|GHITM|IL2RA|SERPINB9|HSD17B12|MELK|TEX30|EPHA3|RAD51|NDUFA9|RAD54L|CENPF|TRIP13|CIT|TNFSF10|SPN|MCM8|DTL|KNTC1|ECH1|ASPM|ATP5F1A|CRIP1|SDHD|CDK1|PYCARD|F2RL2|BLVRA|CFL1|PRDM1|SMC2|AUNIP|UBE2T|EGLN1|RRM1|PSMB7|P…	Male
GSE11864_CSF1_PAM3CYS_VS_CSF1_IFNG_PAM3CYS_IN_MAC_DN	0.00378787878787879	0.0401642874723111	0.470018756938814	1.63646578778069	0	159	CCL20|CLEC4E|OASL|PDCD1LG2|DHRS9|ANO5|ST3GAL5|STAC3|CTSC|MAFF|SMPD3|CSF2RB|GBP4|CHST4|CBFA2T3|DOCK8|HLA-DQA1|ITGAL|EDN1|ITGAD|PARVG|RMI2|PARP9|GIMAP8|TRANK1|IL12RB1|CTRL|IFIH1|SELPLG|LRRFIP1|DTX3L|SNTG1|NFKBIE|GHITM|DECR1|CENPN|NMI|TMEM140|RELL2|LMCD1|ARHGEF3|ICAM2|EFEMP1|STAMBPL1|HLA-DMB|PCGF5|DLAT|ENTPD1|F2RL2|MITF|RUNX2|ATF5|JAK2|MALT1|HLA-A|MBNL1	Male
GSE11961_MARGINAL_ZONE_BCELL_VS_MEMORY_BCELL_DAY7_DN	0.00134589502018843	0.0401642874723111	-0.495886116825248	-1.54985907511143	0	170	GRHL2|RAB25|FOXI1|TFAP2C|WFDC2|TFAP2A|PRR15L|IRX4|BNIPL|KIF12|LRRC75B|GFAP|GSG1L|MS4A13|CCNA1|PAQR6|SYT5|SORCS3|TTLL8|FAT1|OSBP2|ZNF704|MUC5B|RNF112|ANXA13|HRH3|CNGA2|GPA33|TBC1D2|HAL|KCNMB1|CCDC92|LIPH|TSSK3|SSUH2|CA5A|UBQLN3|GRM2|LAMC3|GNAZ|PTGDS|GPAT2|LIF|CCT8L2|SLC46A1|C12orf56|RSPH9|MYOM3|CLDN19|PMP22	Male
GSE11961_MEMORY_BCELL_DAY7_VS_GERMINAL_CENTER_BCELL_DAY7_DN	0.0040650406504065	0.0401642874723111	0.463453569186236	1.63617341738952	0	181	MYOZ1|IFIT2|SLC16A14|PILRA|KCNJ16|CD300A|CYBB|CCR6|CXorf21|SLFN13|SLC37A2|GDAP1|GPR183|CDH17|CSF1R|FAM111A|CASP4|TNFRSF11A|SLC7A7|RASGEF1B|SIRPA|PTPN6|POU2F2|NXPE2|ABCB4|GFI1|SASH3|RAC2|RASAL1|CASP1|PREX1|ACKR1|APOBEC1|HAUS8|ADAMDEC1|STK10|DENND3|KRT80|VEGFC|RHOH|AP1S2|SDC4|TRPM1|DSCAM|FRMD5|RNASEL|PIWIL2|CLEC4G|PGLYRP2|TNFSF10|EFEMP1|HLA-DMB|KLRG1|ST8SIA6|SLC44A2|SCN2B|FBXW10|HCAR2|TMEM86A|ANKRD…	Male
GSE12366_GC_BCELL_VS_PLASMA_CELL_UP	0.00386100386100386	0.0401642874723111	0.444481527415568	1.55176999293922	0	170	CYBB|GCSAM|LY86|CD22|CD53|BUB1B|GCNT2|PTPRC|ARL11|DTX1|INPP5D|FERMT3|ESPL1|TUBB3|RMI2|KIF22|CDCA5|FIGNL1|IMPA2|RAPGEF5|BACH2|CYP2U1|DUSP2|DLD|ETS1|TBC1D10C|CCDC18|ENO1|GMIP|LMCD1|RAD51|PBX3|SKAP2|CPM|KPNA2|S1PR2|OSTF1|POLD4|DCP2|XYLT1|MCM4|SNRPD1|ETV3|SNX5|MYL12B|NAP1L1|BCL2L13|SNX29|UVRAG|UBE2C|RASGRP2|VASP|SKP2|MGME1|ADD3|VRK1|PCNA|KCTD10|POT1|MASTL|ARPC5|NAA38|OTULIN|TUBB2A|TFAM|TP53|GMFB|EEA1…	Male
GSE12366_GC_VS_NAIVE_BCELL_DN	0.00383141762452107	0.0401642874723111	0.443665629105076	1.5452894259156	0	161	IFIT2|ZBP1|CCR6|GSAP|ADAM8|LAIR1|SELL|MYO1F|IFI16|GPR183|ADAM28|DDX60|CD72|BTLA|CD69|GAPT|HERC6|CYTH4|CD83|FCER2|ABCB4|PLEKHO1|CAMK1D|CASP1|IFITM3|PLCB2|EMP3|CD55|ENC1|PARP9|LYL1|FXYD5|HHEX|DTX3L|EFEMP2|STAT1|DOCK10|ROR1|TXNIP|MSN|IL16|IRF9|CHKB|PDE4B|ARHGAP15|HEXB|RGS19|TGFBR2|SLC25A24|SLC12A6|RAB37|DPH5|PECAM1|JAM3|PSMB9|TRIM38|PSTPIP1|RBMS1|HLA-A|CD47|LY6E	Male
GSE12366_NAIVE_VS_MEMORY_BCELL_UP	0.0037037037037037	0.0401642874723111	0.478559996524722	1.65894184818281	0	152	MSTN|TCL1A|NEB|XIRP1|IL6|IFI44|SCN3B|DNASE1L3|WDR63|LAIR1|PLCD4|FCRL1|CD72|RNASE6|SLA|TREML2|PARP14|DPP6|CD83|BATF2|FCER2|CD79B|KCNB2|CYFIP2|DTX1|ABCB4|TM6SF1|PCDH9|RFX4|EDN1|SH3BP2|SLC38A1|BIRC3|ENC1|LYL1|GNB4|BACH2|EHD4|RFTN1|TMEM71|ROR1	Male
GSE12366_PLASMA_CELL_VS_MEMORY_BCELL_DN	0.0037593984962406	0.0401642874723111	0.444085216796994	1.54490217180381	0	158	CYBB|PLAC8|CCR6|CD22|P2RY12|CXCR5|CD69|HCLS1|CBFA2T3|ERMAP|TNF|INPP5D|TRIM59|BIRC3|DCK|FXYD5|DCLRE1C|STK10|DENND3|BACH2|DOCK10|IL27RA|RASAL3|NMI|GMIP|RASSF5|RASGRP1|DPEP2|PARP11|ATP8A1|JAK1|DENND1C|PLEKHA2|SKAP2|AHR|NOD1|CFL1|ANKRD44|NFKB1|SNAP23|ETV3|ITSN2|MBNL1|NAP1L1|PRIM1|RPL27A|TMOD3|RPS28|TRIT1|MORC3|RIN3|VASP|BTG1	Male
GSE12392_CD8A_POS_VS_NEG_SPLEEN_DC_DN	0.00403225806451613	0.0401642874723111	0.53007388549166	1.8805548984641	0	182	SMPX|OASL|IFI44|OAS2|ZBP1|CCR5|ADORA2B|SYNDIG1L|IRF7|SHCBP1|SDC3|BUB1B|ALOX5AP|P2RY6|SLC27A2|C19orf38|KIF11|E2F8|MKI67|FLT3|TOP2A|KIF4A|SLFN5|CXCR3|CENPE|PRR11|CDCA8|QPRT|FANCI|FRMD4B|ERCC6L|CYSLTR1|GAS2L3|SMIM5|IFITM3|RRM2|PIF1|KIF22|FXYD5|CDCA5|NCAPH|IMPA2|SPAG5|IQGAP2|ACADL|ACSS1|TRIM25|FRMD4A|DEPDC1B|CKS2|NLRC5|ANLN|TIAM1|SLC43A2|CKAP4|CENPF|TRIP13|ITGB7|BRCA1|SPN|INCENP|DPP7|KNTC1|CDC7|KIFC1	Male
GSE12392_WT_VS_IFNB_KO_CD8A_NEG_SPLEEN_DC_DN	0.00413223140495868	0.0401642874723111	0.489872309840498	1.74162776249145	0	190	PDCD1LG2|OAS2|IL31RA|GRPR|CD300LB|ASB2|USP18|IGSF6|HSH2D|NLRP10|MYO1F|CD53|FCRL1|GPR183|LCP2|CDH17|NAPSA|IFI30|CSF1R|PLAUR|CR2|HELZ2|LY9|HLA-DOA|PIK3CG|SIGLEC10|APBB1IP|FILIP1L|IL21R|RAC2|CASP1|STAP1|PGLYRP1|TEC|RSAD2|RUNDC3B|PTPRJ|BCL3|CRLF3|NFKBIE|MPC1|GPM6B|PRKCB|TXNIP|EIF5A2|MSN|S100A6|DAPP1|IL7R|ITGB3|DSCAM|B4GALT6|PANX1|GRAP|RAP1A|PIK3R6|RAB37|SLC44A2|HSD17B4|CNTRL|SLCO5A1|PHTF2|MMP9|PYGL|R…	Male
GSE12845_IGD_POS_BLOOD_VS_PRE_GC_TONSIL_BCELL_DN	0.0040650406504065	0.0401642874723111	0.495422269691747	1.75776971139668	0	183	RARRES1|SHCBP1|PLA2G7|RNASE1|LGMN|NCAPG|CD69|KIF15|CDKN3|KIF11|FEN1|MKI67|MAP3K8|LPXN|KIF4A|CENPE|CCNB1|MAFB|SKA1|FANCI|DEPDC1|ESPL1|CCNB2|RACGAP1|AURKB|ADAMDEC1|SPDL1|PGAM1|SPAG5|EHD4|DLGAP5|DUSP2|MCTP2|SPC25|SRP54|ADA|MTHFD2|MELK|LNPEP|RAD54L|TRIP13|RBBP8|MANF|CDC20|FOXM1|DDX21|DTL|KIF20A|TACC3|ASPM|POLD1|TNS3|NME1|HMGA1|PPIF|DCP2|DDIT4|SMC2|MAD2L1|SLC43A3|GRB2|PBK|LRRK1|MRPL35|NCAPG2|WSB1|UBE2…	Male
GSE13484_3H_UNSTIM_VS_YF17D_VACCINE_STIM_PBMC_DN	0.00381679389312977	0.0401642874723111	0.451277283094607	1.5752907688998	0	164	OASL|IL10|OAS2|CCL4|P2RY14|IL1A|IGSF6|NLRP3|XAF1|IL18RAP|PLAUR|KMO|GPR171|ICAM1|HLA-DOB|TOR3A|FGD2|ULBP1|TRAF1|GIMAP4|UBE2L6|ERCC6L|TRIM5|KCNA3|STAP1|GIMAP6|PPP1R16B|SERPINB8|TRANK1|TMEM255A|EHD4|TRIM36|TRIM25|SOD2|UBA7|IL2RA|NMI|IRF9|ARID5A|PDE4B|TNFRSF4|FCGR2B|NDUFV2|PSMB8|BAK1|BAZ1A|LMNB1|IFI35|ABTB2|CLIC4|SPSB1|CCR7|ZC3HAV1|BLVRA|RAB29|AGFG1|GATA6|GEM|JAK2|CD47|LY6E|ADAM19|RNF122|IFNG|USP25|F…	Male
GSE13484_UNSTIM_VS_YF17D_VACCINE_STIM_PBMC_DN	0.00389105058365759	0.0401642874723111	0.602910951887352	2.10104943848982	0	169	IL1RN|OAS3|ISG15|IL6|OASL|IFIT2|IFI44|OAS2|ZBP1|PHF11|CCL4|USP18|CH25H|IRF7|LAMP3|DHX58|RTP4|BATF|IFI16|IKZF3|XAF1|DDX60|CD38|SLC2A6|SOCS3|CASP4|SLAMF7|HERC6|HBEGF|SP140|TNF|AIM2|RASGRP3|TRAF1|DDX58|UBE2L6|ATF3|OLIG2|PML|EIF2AK2|TRIM5|DUSP5|KCNA3|IFITM3|STAP1|HRH1|STAT2|TRANK1|RSAD2|LGALS3BP|IFIH1|TMEM255A|TAP1|STAT1|TRIM25|ISG20|IL2RA|NMI|TMEM140|IRF9|PLSCR1|PARP12|IFIT3|ADAR|LNPEP|SMCHD1|PARP11…	Male
GSE13485_CTRL_VS_DAY3_YF17D_VACCINE_PBMC_DN	0.00381679389312977	0.0401642874723111	0.644776262010033	2.24892654650422	0	163	CXCL10|OAS3|ISG15|OASL|IFIT2|IFI44|OAS2|PHF11|SIGLEC1|MS4A4A|C1orf162|USP18|PIK3AP1|IRF7|LAMP3|PLAC8|ST3GAL5|DHX58|RTP4|XAF1|LCP2|DDX60|PARP14|KMO|BTK|C3AR1|C1QB|HERC6|SAMD9L|IRF8|BATF2|FGD2|C1QA|PLXNC1|AIM2|EPSTI1|SAMHD1|DDX58|UBE2L6|PML|CYSLTR1|EIF2AK2|TRIM5|GCH1|EAF2|IFITM3|PHF19|ADAP2|PARP9|SERPING1|STAT2|TLL1|RSAD2|SERPINA7|IFIH1|SELPLG|TAP1|DTX3L|STAT1|IL27RA|DECR1|RGL1|TLR5|PLSCR1|PARP12|I…	Male
GSE13485_CTRL_VS_DAY7_YF17D_VACCINE_PBMC_DN	0.00389105058365759	0.0401642874723111	0.668072805218271	2.32812820513572	0	169	IL1RN|CXCL10|OAS3|ISG15|OASL|IFIT2|IFI44|MSR1|OAS2|ZBP1|CCR5|PHF11|CCR1|SIGLEC1|MS4A4A|USP18|PIK3AP1|IRF7|LAMP3|PLAC8|LAIR1|DHX58|NLRP3|RTP4|IFI16|XAF1|LCP2|DDX60|IL4I1|CD38|MS4A7|PARP14|KMO|C3AR1|GBP4|GRIN3A|HERC6|SAMD9L|BATF2|PLXNC1|MKI67|HMMR|AIM2|TPX2|AXL|EPSTI1|GNGT2|GMPR|DDX58|UBE2L6|CYSLTR1|EIF2AK2|TRIM5|GCH1|IFITM3|ADAP2|PARP9|SERPING1|STAT2|RSAD2|LGALS3BP|IFIH1|TMEM255A|TAP1|DTX3L|STAT1|…	Male
GSE13485_DAY1_VS_DAY3_YF17D_VACCINE_PBMC_DN	0.00387596899224806	0.0401642874723111	0.513915687280494	1.79627531644582	0	171	ISG15|IFI44|PHF11|CCR1|SIGLEC1|TLR7|USP18|LAMP3|DHX58|CTSC|XAF1|DDX60|TLR1|HERC6|HAVCR2|FGD2|CLEC12A|EPSTI1|EIF2AK2|SUCLA2|GCH1|CASP1|PARP9|SERPING1|RSAD2|IFIH1|TAP1|C11orf54|STAT1|CYP2U1|ME2|ACYP2|NMI|FH|PLSCR1|IFIT3|FAM210A|TRIM69|BMP2K|CHCHD3|RBBP8|VRK2|MRPS18B|SAMD4A|AURKA|DUSP6|FMNL2|SLC25A43|CMPK2|SMC2|PARPBP|YARS2|SLC25A12|SCARB2|FNIP2|C12orf4|PSME2|CNDP2|MRPL50|TMEM65|CARD6|ZNF106|DPH3|TL…	Male
GSE13485_DAY1_VS_DAY7_YF17D_VACCINE_PBMC_DN	0.00378787878787879	0.0401642874723111	0.680209344717058	2.37554495735422	0	162	IL1RN|CXCL10|OAS3|ISG15|OASL|IFIT2|HMOX1|IFI44|OAS2|ZBP1|CCR5|PHF11|CCR1|SIGLEC1|TLR7|MS4A4A|USP18|PIK3AP1|IRF7|LAMP3|PLAC8|DHX58|RTP4|XAF1|DDX60|LRR1|CD38|TLR1|PARP14|KMO|C3AR1|GBP4|HERC6|SAMD9L|HAVCR2|AIM2|EPSTI1|GMPR|DDX58|UBE2L6|EIF2AK2|SUCLA2|TRIM5|GCH1|CASP1|IFITM3|RRM2|PARP9|SERPING1|RSAD2|LGALS3BP|IFIH1|TMEM255A|TAP1|DTX3L|STAT1|RGL1|NEXN|NMI|PLSCR1|PARP12|IFIT3|ADAR|NCOA7|TRIM69|BMP2K|RB…	Male
GSE13485_DAY3_VS_DAY7_YF17D_VACCINE_PBMC_DN	0.00367647058823529	0.0401642874723111	0.611769317831281	2.1273865058211	0	155	CCL20|IL1RN|TCEAL7|CCL2|CXCL10|OAS3|FPR2|ISG15|OASL|OLR1|IFIT2|IFI44|OAS2|ZBP1|CCR5|PHF11|CCR1|SIGLEC1|CHRND|CCL4|GPR84|USP18|IRF7|LAMP3|FRMD3|PLAC8|DHX58|RTP4|IFI16|XAF1|DDX60|IL4I1|CD38|PARP14|C3AR1|HELZ2|HERC6|SAMD9L|HMMR|SLFN5|TNF|AXL|EPSTI1|GMPR|DDX58|UBE2L6|EIF2AK2|GCH1|IFITM3|PARP9|SERPING1|RSAD2|LGALS3BP|IFIH1|TAP1|DTX3L|STAT1|TRIM25|DLGAP5|SPC25|SLC7A13|RGL1|NEXN|NMI|SHISA5|KIF2C|SPOCD1|…	Male
GSE13485_DAY7_VS_DAY21_YF17D_VACCINE_PBMC_UP	0.00374531835205993	0.0401642874723111	0.557802670541851	1.95243162974066	0	167	OAS3|ISG15|OASL|HMOX1|OAS2|ZBP1|PHF11|SIGLEC1|HPSE|USP18|PIK3AP1|IRF7|LAMP3|ST3GAL5|DHX58|XAF1|DDX60|PARP14|LYN|HERC6|SAMD9L|EMILIN2|SLC9A9|EPSTI1|CDKN1A|GMPR|MAFB|UPP1|NOD2|PML|EIF2AK2|ELF4|PARP9|HAUS8|SERPING1|STAT2|RSAD2|TMEM255A|DTX3L|STAT1|TRIM25|RGL1|NEXN|SDSL|PLSCR1|PARP12|IFIT3|ADAR|CKAP4|PARP11|NCOA7|TRIM69|RBBP8|SNN|SAMD4A|DAB2|TNS3|PNPT1|FMNL2|BLVRA|RAP2B	Male
GSE13485_PRE_VS_POST_YF17D_VACCINATION_PBMC_DN	0.00381679389312977	0.0401642874723111	0.632965948121241	2.20951829940499	0	164	CXCL10|OAS3|ISG15|OASL|IFIT2|IFI44|MSR1|OAS2|ZBP1|SIGLEC1|MS4A4A|C1orf162|USP18|PIK3AP1|TLR8|IRF7|LAMP3|PLAC8|LAIR1|DHX58|RTP4|IFI16|XAF1|DDX60|ACSL5|PARP14|KMO|BTK|C3AR1|GAPT|SLAMF7|HERC6|SAMD9L|BATF2|C1QA|PLXNC1|AIM2|EPSTI1|FGL2|SAMHD1|DDX58|UBE2L6|CYSLTR1|EIF2AK2|TRIM5|IFITM3|ADAP2|PARP9|SERPING1|STAT2|TMEM154|RSAD2|LGALS3BP|IFIH1|TAP1|DTX3L|STAT1|DECR1|RGL1|IRF9|PARP12|IFIT3|ADAR|C2|GOT2|ECHD…	Male
GSE13547_2H_VS_12_H_ANTI_IGM_STIM_BCELL_DN	0.00386100386100386	0.0401642874723111	0.477617157373248	1.67310202669055	0	172	IL1B|CSF3R|PLAC8|SLC16A3|EME1|GZMK|KIF15|CDKN3|RIPK3|CKAP2L|NUF2|HAVCR2|MKI67|BIRC5|CCNA2|HMMR|CDCA8|BUB1|DEPDC1|CCNB2|RRM2|GMNN|AURKB|DCK|KIF22|SPDL1|FIGNL1|IMPA2|SPAG5|ACADL|IRF4|CENPN|SPC25|CDCA3|TNFRSF9|PLK1|CKS2|PMPCB|TEX30|RAD51|TRIP13|ASF1B|CCRL2|FAM72A|ZBTB32|AURKA|SDHB|PNO1|NME1|MIS18BP1|CDK1|RCC1|DBI|MRPL42|DSCC1|MAD2L1|VIM|FBXO5|UCK2|PBK|PRIM1|UGP2|MRPS18A|MDH2|EIF1AD|LYAR|RFC3|TIMM17A…	Male
GSE13547_2H_VS_12_H_ANTI_IGM_STIM_BCELL_UP	0.00386100386100386	0.0401642874723111	0.523735604961167	1.82846113029295	0	170	NEB|CADPS|IL10|IFI44|HCK|TLR7|DGKG|SHCBP1|RTP4|TNFSF4|BUB1B|XAF1|NCAPG|CD38|SYCE1|CEP55|GZMK|KIF15|CDKN3|CASP4|CKAP2L|NUF2|HELZ2|KIF11|HAVCR2|NEIL3|MKI67|PDCD1|BIRC5|CLSPN|TOP2A|CDC25C|CCNA2|HMMR|KIF4A|CENPE|AIM2|TPX2|NDC80|PRR11|FGL2|LAT2|CDCA8|TRIM59|DCLK2|KIF14|BUB1|EIF2AK2|CFB|CCNB2|CASP1|IFITM3|RRM2|HMGB2|EOMES|XCL1|KIF22|RSAD2|IFIH1|NCAPH|EHD4|ISG20|SRXN1|CDCA3|GCNT1|MLKL|MYBL1|PLSCR1|STRC|…	Male
GSE13547_2H_VS_12_H_ANTI_IGM_STIM_ZFX_KO_BCELL_DN	0.00378787878787879	0.0401642874723111	0.45476230452142	1.5881997324662	0	162	CCR2|MLF1|PLAC8|GBP5|ITGAX|KIF15|EXO1|ATP8B4|NEK2|MPO|KIF11|E2F8|NEIL3|MKI67|BIRC5|PTPN6|MAP3K8|CDC25C|HMMR|GLIPR2|CENPE|TPX2|ACAA2|LGALS3|CCNB2|IL1RL1|RRM2|RACGAP1|AURKB|DCK|HELLS|BRIP1|CPT1A|EMB|SPAG5|GLRX|IL2RA|IL18R1|CCDC18|CDCA3|GPNMB|ITGB3|DEPDC1B|SERPINB9|CKS2|KNSTRN|MELK|IRAK3|CENPF|DPY19L1|TACC3|CLIC1|CRIP1|ARHGAP19|PSMD8|SDAD1|CCR9|DNAJC15|SMC2|TFRC|RPF2|SLC43A3|VIM|RRM1|MRPL20|RAP2C|MI…	Male
GSE13547_2H_VS_12_H_ANTI_IGM_STIM_ZFX_KO_BCELL_UP	0.0037593984962406	0.0401642874723111	0.450530093243024	1.56732287675385	0	158	PRAP1|SLPI|KLRC1|TNFSF4|THEMIS2|IKZF3|DDX60|CD38|CASP4|C1QC|LAX1|CXCR6|SH2D1A|APBB1IP|CELA1|CD7|DDX58|S1PR5|TRIM5|CASP1|CD55|CST7|ZNF831|EOMES|STAT2|NKG7|TEC|ST8SIA4|RSAD2|IFIH1|ISG20|DNAH8|GIMAP1|CCL5|CD226|CX3CR1|TNFSF10|SERPINI1|ABTB2|LRRC8C|FYN|ITPR2|CD3G|IRF2|GEM|UNC45B|ST6GALNAC3|AS3MT|TSGA10|LATS2	Male
GSE13547_CTRL_VS_ANTI_IGM_STIM_BCELL_12H_UP	0.00390625	0.0401642874723111	0.61237963492874	2.15486978253725	0	176	APOBEC2|ITGAM|PLAC8|SHCBP1|BUB1B|LRR1|NCAPG|ITGAX|CEP55|GZMA|EME1|KIF15|CDKN3|NUF2|KIF11|E2F8|NEIL3|MKI67|BIRC5|CLSPN|TOP2A|CDC25C|CCNA2|HMMR|KIF4A|CENPE|TPX2|NDC80|PRR11|ESCO2|CDCA8|SKA1|KIF14|SCD|ECT2|BUB1|DEPDC1|PLEKHO1|CCNB2|RRM2|RACGAP1|PCDHB6|AURKB|CKAP2|HMGB2|LSP1|HELLS|RINL|BRIP1|CPT1A|NCAPH|FIGNL1|SPAG5|DLGAP5|TSPAN32|MCM5|EIF5A2|CENPN|SPC25|MYO5A|TUBE1|CDCA3|MYBL1|UHRF1|PLK1|WDR76|KNSTR…	Male
GSE13547_CTRL_VS_ANTI_IGM_STIM_BCELL_2H_UP	0.00374531835205993	0.0401642874723111	0.627134361244886	2.19510774626141	0	167	CXCL10|APOBEC2|NEB|ZBP1|CD86|USP18|TNFRSF17|DHX58|TIGIT|DDX60|NCAPG|CD38|ACSL5|GZMK|KIF15|CDKN3|RIPK3|CASP4|NUF2|NCF1|KIF11|HAVCR2|NEIL3|MKI67|PDCD1|CLSPN|TOP2A|CDC25C|CCNA2|HMMR|KIF4A|CENPE|AIM2|TPX2|MYO1G|CELA1|PRR11|CD7|ESCO2|FGL2|CDCA8|LY75|KIF14|ECT2|BUB1|FRMD4B|EIF2AK2|CCNB2|TRIM5|RRM2|CTLA4|AURKB|CKAP2|EOMES|HELLS|KIF22|INPP4B|BRIP1|TEC|RSAD2|CPT1A|IFIH1|FIGNL1|STAT1|EHD4|SEMA4D|TRIM25|ISG…	Male
GSE13547_CTRL_VS_ANTI_IGM_STIM_ZFX_KO_BCELL_2H_UP	0.00363636363636364	0.0401642874723111	0.535465458364112	1.8484075340794	0	145	SLPI|MZB1|TNFRSF17|PLAC8|CAMP|NCAPG|ACSL5|NUF2|HCLS1|LTF|KIF11|NEIL3|BIRC5|CLSPN|TOP2A|CCNA2|KIF4A|TPX2|CYBA|PRG2|CDCA8|KIF14|ECT2|SASH3|RAC2|PGLYRP1|KIF22|CORO1A|LGALS3BP|RAB27A|EHD4|TRIM25|DLGAP5|SPC25|CENPA|PLK1|KNSTRN|RAD51|TRIP13|BRCA1|INCENP|SMAP2|UQCRQ|TACC3|HLA-DMA|C20orf27|CDK1|PSMD8|MCM6|KPNA2|MBNL3|MAD2L1|G6PD|HSPD1|GUSB|RAB5C|DERL3|NCAPG2|DNAJC9|S1PR4|CHEK1|EPHX1|ARHGAP11A|AHSA1	Male
GSE13547_WT_VS_ZFX_KO_BCELL_DN	0.00374531835205993	0.0401642874723111	0.532241209562496	1.86492454589053	0	166	CXCL10|APOBEC2|PHF11|S100A9|PLAC8|CXorf21|GSAP|LAIR1|CD44|BATF|RGS1|ITGAX|KIF15|AIF1|SLAMF7|KIF11|HAVCR2|GIMAP7|MKI67|PRR11|CDCA8|BUB1|DEPDC1|PGK1|CASP1|IFITM3|CTLA4|NKG7|COX5A|NCAPH|FIGNL1|ACADL|IRF4|GLRX|TMEM163|EFHD2|FASLG|SPC25|GCNT1|TNFRSF9|SERPINB9|KNSTRN|RAD51|TRIP13|ID2|SERPINB6|NDUFS6|RBBP8|GADD45B|GYG1|SNX10|TACC3|CLIC1|CLIC4|CRIP1|EMP1|NME1|MIS18BP1|PSMD8|NDUFA12|DBI|PRDM1|DSCC1|MAD2L1…	Male
GSE14000_UNSTIM_VS_16H_LPS_DC_DN	0.00389105058365759	0.0401642874723111	0.47227236659478	1.65500350580907	0	173	IFI44|SLC38A5|ALOX15B|CD86|IRF7|WDR63|ST3GAL5|HSH2D|DHX58|SLAMF7|IRF8|BATF2|EBI3|TRAF1|GMPR|GPD2|PML|RAB8B|TUBB3|GCH1|FUT4|SLC41A2|PARP9|RASSF4|IFIH1|DTX3L|CD274|RUNX3|RHOH|MSN|IRF9|TNFRSF9|DAPP1|PARP12|SGPP2|ADAR|CKAP4|TRIM21|HILPDA|GADD45B|IL15|TNFSF10|SMAP2|IFI35|CNP|FTH1|CMPK2|PSME1|STARD5|AIDA|IRF2|CHST7|ETV3|TDRD7|SMAD6|LY6E|ADAM19|KIAA0040	Male
GSE14000_UNSTIM_VS_16H_LPS_DC_TRANSLATED_RNA_DN	0.00374531835205993	0.0401642874723111	0.481290116210203	1.68639657224723	0	166	CCL20|OAS3|IFIT2|OAS2|PHF11|CCL4|TGM1|USP18|IRF7|WDR63|GCSAM|CD38|BCL2A1|SLAMF7|HERC6|SAMD9L|AIM2|EBI3|DNAJC6|GMPR|B4GALT5|ATF3|EIF2AK2|GCH1|FUT4|EAF2|BIRC3|CYTIP|STAT2|TRANK1|BRIP1|RSAD2|IFIH1|EHHADH|CD274|RUNX3|NR4A3|SOD2|IL2RA|NEURL3|NEXN|C1QTNF1|TNFRSF9|CCL5|PARP12|MARCKSL1|NLRC5|IFIT3|MELK|SGPP2|PDE4B|CKAP4|TRIM69|C1orf21|HILPDA|AKT3|IL15|TNFSF10|NT5C3A|ABTB2|CNP|RAB23|SLCO5A1|CMPK2	Male
GSE14000_UNSTIM_VS_4H_LPS_DC_DN	0.00383141762452107	0.0401642874723111	0.602632016515224	2.09897008410948	0	161	IL1B|OAS3|ISG15|OASL|TFEC|IFIT2|IFI44|OAS2|MCOLN2|CCL4|PLEK|USP18|IRF7|WDR63|CD80|HSH2D|GBP5|TNFSF15|RTP4|XAF1|TNC|PARP14|KMO|CCL1|BCL2A1|SLAMF7|KYNU|BATF2|EPSTI1|TRAF1|GMPR|GPD2|NINJ1|DDX58|UBE2L6|ATF3|PML|EIF2AK2|GCH1|DUSP5|FUT4|STAP1|SLC41A2|PARP9|SERPING1|MAK|BRIP1|IFIH1|DTX3L|CD274|RUNX3|NR4A3|ISG20|SOD2|NEURL3|TMEM140|IRF9|IL7R|CCL5|NLRC5|IFIT3|MELK|SGPP2|ADAR|CKAP4|NCOA7|TRIM21|IL15|TNFSF1…	Male
GSE14000_UNSTIM_VS_4H_LPS_DC_TRANSLATED_RNA_DN	0.00381679389312977	0.0401642874723111	0.545585488224909	1.89649847849324	0	160	IL1B|ISG15|OASL|ATP6V1G3|IFIT2|IFI44|OAS2|MCOLN2|DNAJC22|CCL4|USP18|LILRB3|IRF7|CD80|GBP5|TNFSF15|RTP4|XAF1|CDKL1|STX11|CD38|OVOL3|SOCS3|CCL1|OSM|BCL2A1|SLAMF7|HERC6|BATF2|CD48|SLFN5|AIM2|EPSTI1|CELA1|TRAF1|GMPR|GPD2|DDX58|UBE2L6|ATF3|FNDC5|GCH1|DUSP5|FUT4|SLC41A2|ELF4|BIRC3|PARP9|SERPING1|BRIP1|RSAD2|IFIH1|TMEM74B|DTX3L|VEGFC|CD274|STAT1|NR4A3|ISG20|SOD2|NEURL3|CCL5|MTHFD2|NLRC5|IFIT3|MELK|SGPP2…	Male
GSE1432_CTRL_VS_IFNG_24H_MICROGLIA_DN	0.00381679389312977	0.0401642874723111	0.536758692414023	1.86581583537569	0	160	CXCL10|OAS3|ISG15|IFI44|PHF11|P2RY14|PLEK|IRF7|ST3GAL5|SELL|RTP4|CIITA|MMP20|DDX60|SYNC|CD38|CD40|LYN|ICAM1|SLAMF7|SP140|AIM2|GIMAP4|FGL2|NOD2|UBE2L6|PML|CFB|GCH1|HLA-DQB1|IFITM3|STAP1|GIMAP6|CST7|SERPING1|RSAD2|LGALS3BP|IFIH1|SNAP91|BTN2A2|TAP1|GLRX|STAT1|ISG20|PSTPIP2|NMI|HLA-F|ARID5A|PARP12|IFIT3|PDE4B|ADAR|PANX1|STOM|PSMB8|HLA-E|SBNO2|IL15|TNFSF10|BAZ1A|VRK2|LMNB1|PPP3CC|SNX10|IFI35|PNO1|PSME…	Male
GSE1432_CTRL_VS_IFNG_6H_MICROGLIA_DN	0.00389105058365759	0.0401642874723111	0.511483539729613	1.79715886255818	0	174	CXCL10|ISG15|PDCD1LG2|IFI44|ELAVL4|PHF11|P2RY14|PLEK|IRF7|GSAP|CD53|CIITA|LCP2|STX11|DDX60|CSF2RB|LYN|SLAMF8|CASP4|ICAM1|SLAMF7|HERC6|SP140|DDX58|NOD2|EDN1|CFB|GCH1|FUT4|STAP1|ELF4|TBX21|SERPING1|RSAD2|IFIH1|TAP1|RAB27A|GNG10|STAT1|RFTN1|ISG20|NMI|CNTN5|HLA-F|SRP54|MTHFD2|PLSCR1|PARP12|ADAR|SMCHD1|STOM|PSMB8|HLA-E|SBNO2|IL15|TNFSF10|BAZ1A|VRK2|RAB20|DDX21|LITAF|FLT3LG|AIDA|PSMB9|SOCS1|ATF5|HEG1|R…	Male
GSE14386_UNTREATED_VS_IFNA_TREATED_ACT_PBMC_MS_PATIENT_DN	0.0037593984962406	0.0401642874723111	0.550389954097928	1.91471952513472	0	158	CCL2|CXCL10|NEB|P2RY13|TFEC|IFI44|PHF11|TLR7|MS4A4A|SERPINB1|IRF7|CD180|FPR1|CD44|BST1|RTP4|VCAN|BATF|MAFF|STX11|TIGIT|CD38|IFI30|EXO1|PLIN2|MPO|PDCD1|FABP7|FGL2|DDX58|CXCR4|CLEC4C|EIF2AK2|TRIM5|IL1RL1|CTLA4|F13A1|UBASH3B|BIRC3|XCL1|PPP1R16B|HELLS|RSAD2|CPT1A|IL1R2|IRF4|ISG20|TPD52|NEURL3|TNFRSF9|SERPINB9|PARP12|IFIT3|TNFRSF4|CCRL2|SERPINB6|HILPDA|BRCA1|LITAF|SKAP2|NINJ2|ENTPD1|CCR9|ITIH5	Male
GSE14415_ACT_TCONV_VS_ACT_NATURAL_TREG_DN	0.00387596899224806	0.0401642874723111	0.513170074939562	1.79366919821125	0	171	MMP8|CXCL10|APOBEC2|GPR141|PHF11|CCR1|CD300A|ITGAM|MPEG1|SERPINB1|CYBB|FCER1G|CD80|LY86|PLA2G7|LAIR1|GBP5|ICOS|F10|MYO1F|CLEC5A|ITGAX|AIF1|EXO1|SAMSN1|CYSLTR2|NEK2|MPO|CXCR6|SDF2L1|SIRPA|CDKN1A|GPD2|KIF14|ECT2|ERCC6L|CLEC4C|PLBD1|STAP1|RACGAP1|PGLYRP1|PTPRJ|GNG10|ACADL|GLRX|PRF1|MYO5A|C1orf54|AP1S2|CENPA|GCNT1|IFIT3|KNSTRN|MELK|RAD54L|ASF1B|GADD45B|BAZ1A|DTL|CRELD2|SNX10|CLIC1|MIS18BP1|NDUFA1|PRD…	Male
GSE14415_INDUCED_TREG_VS_FAILED_INDUCED_TREG_DN	0.00374531835205993	0.0401642874723111	0.525024897128196	1.83770223717048	0	167	CXCL10|APOBEC2|PHF11|USP18|ITGAM|FCER1G|CXorf21|GSAP|LY86|CD44|DHX58|ICOS|MYO1F|CD38|RGS1|ACSL5|SLA|IL10RA|AIF1|CYSLTR2|NEK2|SLAMF1|CD48|LAX1|CXCR6|SH2D1A|SDF2L1|CLSPN|CELA1|ITGAL|CD7|GIMAP4|CRMP1|KIF14|ECT2|FRMD4B|ERCC6L|TRIM5|DUSP5|MICAL1|PREX1|CST7|EOMES|XCL1|TEC|CDCA5|RSAD2|IFIH1|SWAP70|PFKP|PTPRJ|ACADL|F2R|TMEM163|EHD4|SEMA4D|PRF1|SH2D2A|MYO5A|AP1S2|CENPA|PLSCR1|PBX3|TICRR|PSMB8|RBBP8|GADD45…	Male
GSE14415_INDUCED_TREG_VS_FOXP3_KO_INDUCED_TREG_IL2_CULTURE_UP	0.00381679389312977	0.0401642874723111	0.535825484728471	1.87042639072321	0	164	IL1B|CXCL10|APOBEC2|PILRA|CLEC4D|TREM1|PHF11|SLC15A3|CCL4|ITGAM|MPEG1|KLRC1|CXorf21|PLA2G7|ICOS|BST1|CIDEB|RTP4|TNFSF4|CD38|RGS1|IL18RAP|IL10RA|AIF1|CYSLTR2|CXCR6|GIMAP7|CXCR3|AIM2|SAMD3|FGL2|KIF14|ERCC6L|GCH1|MICAL1|EOMES|XCL1|PGLYRP1|NKG7|ST8SIA4|IFIH1|ACADL|F2R|TMEM163|EHD4|PRF1|ISG20|FASLG|C1orf54|MLKL|MYBL1|PLSCR1|ANLN|PANX1|C1orf21|FCGR2B|ID2|CX3CR1|SERPINI1|CRELD2|SNX10|CENPQ|SV2C|ITIH5|XY…	Male
GSE14415_INDUCED_TREG_VS_TCONV_UP	0.00380228136882129	0.0401642874723111	0.464654136078572	1.62270689414125	0	165	ZBP1|LRR1|GZMK|KIF15|CDKN3|RIPK3|CKAP2L|NUF2|HAVCR2|IRF8|NEIL3|MKI67|BIRC5|CDC25C|CCNA2|HMMR|CDCA8|BUB1|CCNB2|RRM2|GMNN|AURKB|DCK|KIF22|KIF18B|SPDL1|FIGNL1|IMPA2|SPAG5|CENPN|SPC25|CDCA3|PLK1|RAD51|BARD1|TRIP13|ASF1B|FAM72A|MXD3|POLQ|CDC20|ZBTB32|AURKA|CLIC1|CHTF18|E2F7|SDHD|NME1|HADH|CS|MIS18BP1|CDK1|PYCARD|RCC1|DBI|DSCC1|MAD2L1|VIM|FBXO5|LY6E|PBK|PRIM1	Male
GSE14415_INDUCED_VS_NATURAL_TREG_DN	0.00383141762452107	0.0401642874723111	0.617317916471081	2.15460818471169	0	168	MMP8|P2RY13|SERPINB1|PLAC8|SHCBP1|PLA2G7|FPR1|GPR55|VCAN|BUB1B|NCAPG|ITGAX|CEP55|KIF15|EXO1|CKAP2L|NUF2|MPO|KIF11|E2F8|NEIL3|MKI67|BIRC5|CLSPN|PTPN6|TOP2A|CLEC12A|CDC25C|CCNA2|HMMR|KIF4A|GLIPR2|TPX2|ACAA2|EPSTI1|CDCA8|LGALS3|KIF14|ECT2|BUB1|CCNB2|IL1RL1|KIF22|CORO1A|ALDOA|CD274|DLGAP5|MCM5|CENPN|CDCA3|KIF2C|CENPA|ITGB3|DEPDC1B|PLK1|KNSTRN|MELK|RAD51|RAD54L|CENPF|TRIP13|ASF1B|BRCA1|INCENP|LMNB1|TA…	Male
GSE14415_NATURAL_TREG_VS_TCONV_DN	0.00389105058365759	0.0401642874723111	0.505421632469394	1.76131455860307	0	169	CKM|ZBP1|ITGAM|GPR55|CTSC|BUB1B|LRR1|NCAPG|ITGAX|CEP55|GZMA|GZMK|KIF15|CDKN3|PAX1|CKAP2L|NUF2|HCLS1|CYP4F2|KIF11|E2F8|NEIL3|BIRC5|CLSPN|TOP2A|CDC25C|CCNA2|HMMR|KIF4A|CENPE|TPX2|NDC80|PRR11|ESCO2|CDCA8|KIF14|SCD|BUB1|CCNB2|RRM2|CKAP2|HMGB2|RAB39A|LSP1|HELLS|BRIP1|NCAPH|SPAG5|DLGAP5|MCM5|CENPN|CDCA3|MSN|MYBL1|ZNF382|UHRF1|PLK1|RAD51|RAD54L|CENPF|ASF1B|BRCA1|SPN|LMNB1|TK1|ZBTB32|MRPL34|AURKA|TACC3|A…	Male
GSE14415_TCONV_VS_FOXP3_KO_INDUCED_TREG_DN	0.00381679389312977	0.0401642874723111	0.587952064073218	2.04376806019839	0	160	PLAC8|SHCBP1|PLA2G7|FPR1|BUB1B|NCAPG|CEP55|KIF15|NUF2|HCLS1|KIF11|E2F8|BIRC5|CLSPN|PTPN6|CDC25C|CCNA2|KIF4A|TPX2|ACAA2|EPSTI1|CDCA8|SKA1|KIF14|BUB1|CCNB2|SUCLA2|RRM2|RACGAP1|BRIP1|CORO1A|ALDOA|FIGNL1|RAB27A|DLGAP5|CDCA3|ATP5F1B|CENPA|SERPINB9|UHRF1|PLK1|MTHFD2|WDR76|GATM|IRAK3|TRIP13|BRCA1|MRPS18B|SMAP2|DDX21|DTL|KNTC1|CAPZA2|CDC7|TACC3|MCM3|CDK1|PSMD8|MCM6|KPNA2|ITIH5|PDK3|PDHX|DSCC1|SMC2|MAD2L1…	Male
GSE14699_DELETIONAL_TOLERANCE_VS_ACTIVATED_CD8_TCELL_DN	0.00386100386100386	0.0401642874723111	0.448852479537481	1.56702982248218	0	170	IL1B|CXCL10|APOBEC2|PHF11|PLAC8|CD80|GSAP|LAIR1|CD44|RGS1|EME1|AIF1|SAMSN1|CD48|CXCR3|CDKN1A|DEPDC1|DUSP5|CTLA4|DCK|KIF22|SPDL1|PGAM1|FIGNL1|IL1R2|ACADL|GLRX|TMEM163|PRF1|GCNT1|SERPINB9|TEX30|PANX1|IRAK3|ASF1B|ID2|SERPINB6|MXD3|NDUFS6|ZBTB32|CRELD2|SNX10|AURKA|CLIC1|E2F7|EMP1|NME1|MIS18BP1|TIMM23|PYCARD|DLAT|PSMD8|DBI|MRPL42|DSCC1|GEM|VIM|FBXO5|UCK2|ITSN1|PBK|SAR1B|CHST11|ANXA4|CISD1	Male
GSE14699_DELETIONAL_TOLERANCE_VS_ACTIVATED_CD8_TCELL_UP	0.00389105058365759	0.0401642874723111	0.493343451059183	1.73342148180319	0	174	APOBEC2|ITGAM|PIK3AP1|KLRC1|CXorf21|CD80|GSAP|LAIR1|CD44|MYO1F|THEMIS2|CD38|IL18RAP|ITGAX|SLA|EME1|HCLS1|CXCR6|GIMAP7|NEIL3|SIRPA|CLSPN|PRR11|ITGAL|ESCO2|FGL2|RAB8B|MICAL1|IL1RL1|TBX21|PGLYRP1|SWAP70|PFKP|PTPRJ|GLRX|F2R|FASLG|MCM5|MYO5A|IL18R1|TUBE1|MYBL1|ZNF382|SERPINB9|KNSTRN|RAD51|RAP1B|C1orf21|ASF1B|ID2|CX3CR1|SPN|LMNB1|ZBTB32|CRELD2|SNX10|ASPM|SLC25A24|EMP1|COX8A|MIS18BP1|PYCARD|BLVRA|PRDM1|…	Male
GSE14769_UNSTIM_VS_120MIN_LPS_BMDM_DN	0.00411522633744856	0.0401642874723111	0.471623314214173	1.67902831603685	0	193	IL1RN|ISG15|FABP3|CCL13|TFEC|IL10|CLEC4D|MCOLN2|TMEM171|SLC15A3|GRIA2|VCAM1|SELE|C15orf48|SERPINE1|IGSF6|NLRP3|CXCL2|CD69|PARP14|IFIT1B|PLAUR|GBP4|BCL2A1|SLAMF7|GPR174|HBEGF|MKI67|FAM20C|EBI3|FILIP1L|B4GALT5|CD74|ATF3|IRF5|EDN1|APAF1|TNFRSF12A|RSAD2|IFIH1|IRF4|CD274|CSF1|KCTD12|DUSP2	Male
GSE14769_UNSTIM_VS_240MIN_LPS_BMDM_DN	0.0040650406504065	0.0401642874723111	0.471867270250551	1.66587709201536	0	181	IL1RN|OAS3|CXCL3|TFEC|IL10|NKX2-8|P2RY14|ALDH1B1|CSF2RB|IL10RA|BCL2A1|CD83|TOR3A|GBP7|MAP3K8|SLFN5|CDKN1A|FILIP1L|ATF3|RASA4|MGAT4A|ADAP2|APAF1|GALR1|MMP13|CD274|SEMA4D|DOCK10|KCTD12|RGL1|IRF9|ADAR|TIAM1|NCOA7|RBBP8|AKT3|LY96|PLEKHA2|CLIC4|PSME1|RMDN3|DCP2|MITF|RAB29|PLCL2|AGFG1|TANK|FEZ2|CHST7|NAT1|SLC25A12|ARHGAP26|PHOSPHO2|CPSF2|TMOD3|TRAF5|ATP6V0A2|LRCH1|BIRC2|FCF1|ZDHHC18|TXLNG	Male
GSE14769_UNSTIM_VS_40MIN_LPS_BMDM_DN	0.00411522633744856	0.0401642874723111	0.501328285583794	1.78478112034798	0	193	CLEC4E|CCL2|CXCL10|CXCL3|CCL13|IL10|CCL4|GDF15|GPR84|USP18|TLR2|CXorf21|MAFF|CXCL2|RGS1|REL|CD69|IL10RA|SLC2A6|SOCS3|OSM|NRROS|LHCGR|SLAMF7|SLFN12L|CDH11|RASGEF1B|PROCR|MAP3K8|TNF|FILIP1L|TRAF1|ATF3|HLA-G|DUSP5|SETDB2|HMGB2|BIRC3|MMP13|NFKBIE|DUSP2|SDC4|ARID5A|CKS2|PLSCR1|MARCKSL1|TNFAIP3|NFKBID|PDE4B|TEX30|ANLN|CCRL2|ID2|FAM72A|HILPDA|GADD45B|RELB	Male
GSE14769_UNSTIM_VS_60MIN_LPS_BMDM_DN	0.00403225806451613	0.0401642874723111	0.47273403557021	1.68095758577415	0	186	CLEC4E|IL1B|CCL13|IL10|CCL4|GDF15|PLEK|GPR84|SELE|TLR2|CXorf21|STX11|REL|CD69|IL10RA|PLAUR|OSM|NRROS|ICAM1|BCL2A1|SLAMF7|SLFN12L|CD83|RASGEF1B|MAP3K8|B4GALT5|ATF3|HLA-G|DUSP5|HMGB2|BIRC3|NUAK2|MMP13|NFKBIE|KCTD12|STIL|DUSP2|SOD2|FRMD4A|ARID5A|CCL5|PLSCR1|MARCKSL1|NFKBID|CCRL2|ID2|FAM72A|HILPDA|GADD45B|RNASE10|RELB|RAB20|TNS3|P2RY2|CSRNP1|FABP4|UAP1|GEM|VIM|ETV3|MALT1	Male
GSE14769_UNSTIM_VS_80MIN_LPS_BMDM_DN	0.00403225806451613	0.0401642874723111	0.554962401035596	1.97334693008723	0	186	IL1RN|CLEC4E|IL1B|ISG15|CCL13|IL10|TMEM171|SLC15A3|CCL4|GDF15|PLEK|GPR84|USP18|CH25H|SELE|SERPINE1|TLR2|CXorf21|MAFF|STX11|RGS1|REL|CD69|IL10RA|PLAUR|OSM|ICAM1|BCL2A1|HELZ2|SLAMF7|SLFN12L|CD83|TMEM108|HBEGF|RASGEF1B|MAP3K8|PSMB11|TNFSF14|EBI3|FILIP1L|TRAF1|ATF3|DUSP5|BIRC3|MMP13|NFKBIE|KCTD12|STIL|SOD2|ARID5A|CCL5|PLSCR1|NFKBID|CCRL2|ID2|FAM72A|HILPDA|GADD45B	Male
GSE15330_HSC_VS_LYMPHOID_PRIMED_MULTIPOTENT_PROGENITOR_DN	0.00386100386100386	0.0401642874723111	0.570819996820443	1.99284174437121	0	170	APOBEC2|S100A8|CCL4|PLEK|ITGAM|CCR2|PIK3AP1|KLRC1|PLAC8|CD68|CXorf21|GSAP|LAIR1|CD44|GPR55|MYO1F|THEMIS2|NCAPG|CD38|IL18RAP|ITGAX|CEP55|AIF1|SLAMF7|KIF11|CD48|CXCR6|GIMAP7|MKI67|CXCR3|CENPE|TPX2|PRR11|ITGAL|ESCO2|FGL2|CDCA8|RAB8B|CASP1|TBX21|COX5A|SWAP70|NCAPH|PTPRJ|GNG10|EFHD2|FASLG|MCM5|SPC25|MYO5A|IL18R1|SERPINB9|KNSTRN|RAD51|RAP1B|ASF1B|GNG2|CX3CR1|LMNB1|SNX10|AURKA|TACC3|MCM3|CRIP1|SLC25A24|…	Male
GSE15330_LYMPHOID_MULTIPOTENT_VS_MEGAKARYOCYTE_ERYTHROID_PROGENITOR_IKAROS_KO_DN	0.00383141762452107	0.0401642874723111	0.481453366877647	1.68040378734119	0	168	APOBEC2|PHF11|S100A9|S100A8|CCL4|PLEK|CCR2|PIK3AP1|SERPINB1|KLRC1|CXorf21|CD80|GSAP|LAIR1|CD44|S100A4|MYO1F|TIGIT|RGS1|IL18RAP|ITGAX|SLA|GZMA|GZMK|AIF1|CASP4|CYSLTR2|SLAMF7|CD48|GIMAP7|CXCR3|FGL2|DUSP5|HLA-DQB1|CASP1|TBX21|PGLYRP1|NKG7|ARHGAP10|SWAP70|PTPRJ|GNG10|TMEM163|PRF1|EFHD2|FASLG|IL18R1|AP1S2|GAPDH|S100A6|CCL5|SERPINB9|CKS2|PLSCR1|MARCKSL1|GNG2|ID2|SERPINB6|NDUFS6|ECH1|SNX10|CLIC4|CRIP1|K…	Male
GSE15330_MEGAKARYOCYTE_ERYTHROID_VS_GRANULOCYTE_MONOCYTE_PROGENITOR_UP	0.00386100386100386	0.0401642874723111	0.50628867020422	1.77353888387886	0	172	APOBEC2|MS4A6A|PHF11|S100A9|S100A8|CCL4|PLEK|PIK3AP1|KLRC1|CXorf21|GSAP|LAIR1|CD44|GPR55|MYO1F|RGS1|IL18RAP|ITGAX|SLA|AIF1|CYSLTR2|SLAMF7|GNA15|CD48|CXCR6|GIMAP7|SDF2L1|CXCR3|ITGAL|GMFG|S1PR5|DUSP5|MICAL1|CASP1|TBX21|NKG7|PFKP|PTPRJ|GNG10|F2R|PRF1|FASLG|IL18R1|AP1S2|GIMAP1|CCL5|SERPINB9|PLSCR1|GNG2|ID2|SERPINB6|CX3CR1|NDUFS6|SPN|ECH1|SNX10|FTH1|SYTL2|ENTPD1|F2RL2|BLVRA|NDUFS4|NDUFA1|PRDM1|RAP2A|R…	Male
GSE15735_CTRL_VS_HDAC_INHIBITOR_TREATED_CD4_TCELL_2H_UP	0.00403225806451613	0.0401642874723111	0.492682383723207	1.74790023703634	0	182	FGR|IL18|HPSE|PLEK|PLAC8|CXorf21|TYROBP|LGMN|CTSC|CFP|REL|SLC2A6|BFSP2|CD40|CNR2|NCF1|IL5RA|RASGEF1B|LYNX1|FGD2|PIK3CG|PTPN6|POU2F2|NOXRED1|FILIP1L|DCLK2|RGS18|PRCP|STAP1|SH3BP2|PARVG|VPREB3|IRGC|BIRC3|NUAK2|PPP1R16B|ATP2A3|ACSF3|SWAP70|DENND3|GNG10|EHD4|CERK|PRKCB|MAP4K1|GCNT1|NXPE3|RAB31|CKAP4|IRAK3|BMP2K|TMEM123|LTA|HDAC9|AKT3|PRKCD|DPP7|ICOSLG|CLIC4	Male
GSE15750_DAY6_VS_DAY10_EFF_CD8_TCELL_UP	0.00403225806451613	0.0401642874723111	0.580543931387364	2.05960860141504	0	182	PLEK|SHCBP1|BUB1B|LRR1|SRL|NCAPG|CEP55|CDKN3|NEK2|CKAP2L|NUF2|SLAMF7|KIF11|FEN1|NEIL3|BIRC5|TOP2A|CDC25C|HMMR|CENPE|TPX2|NDC80|PRR11|ESCO2|CDCA8|SKA1|BUB1|DEPDC1|ESPL1|PGK1|CCNB2|RRM2|GMNN|RACGAP1|AURKB|CKAP2|CD109|NUSAP1|TRIM66|HELLS|KIF22|KIF18B|SPDL1|NCAPH|FIGNL1|SPAG5|IDH3A|ACADL|GLRX|CENPI|STIL|TSPAN32|MCM5|CENPN|SPC25|KIF2C|CENPA|PMCH|MYBL1|UHRF1|PLK1|CKS2|KNSTRN|MELK|STMN2|RAD51|OIP5|DNA2|…	Male
GSE15750_DAY6_VS_DAY10_TRAF6KO_EFF_CD8_TCELL_UP	0.00403225806451613	0.0401642874723111	0.518187597927821	1.84258231489551	0	186	COX7A1|MLF1|SHCBP1|BUB1B|LRR1|SRL|NCAPG|BCAT1|CEP55|EME1|CDKN3|EXO1|NEK2|CKAP2L|NUF2|FEN1|E2F8|MKI67|BIRC5|CLSPN|TOP2A|CDC25C|CCNA2|HMMR|KIF4A|CENPE|TPX2|CDKN1A|PRR11|ESCO2|SKA1|ECT2|BUB1|DEPDC1|CCNB2|RRM2|CTLA4|RACGAP1|AURKB|CKAP2|HMGB2|PIF1|KIF22|BRIP1|CDCA5|KIF18B|SPDL1|NCAPH|SPAG5|ACADL|CENPI|STIL|TSPAN32|CENPN|SPC25|CDCA3|CENPA|PMCH|UHRF1|PLK1|KNSTRN|MELK|ANLN|RAD51|DNA2|CENPF|TICRR|MXD3|GTS…	Male
GSE15767_MED_VS_SCS_MAC_LN_UP	0.00403225806451613	0.0401642874723111	0.547302079913161	1.9416757465153	0	182	NRAP|FPR2|MSR1|GPR35|SIGLEC1|FCGR3A|MCEMP1|KCNK13|TLR8|CYBB|FCER1G|PROK2|CD68|LY86|PHOSPHO1|NKPD1|SELL|CPA3|FCRL1|CLEC7A|SRL|MAG|CSF2RB|RNASE6|GZMA|C5AR1|P2RY6|LYN|SLAMF8|NCKAP1L|SLC7A7|NCF1|IRF8|SLAMF9|PTPRO|PTPN6|BTNL2|HLA-DQA1|LMO2|SUSD3|THBS1|NINJ1|NRP2|CLEC10A|PLBD1|TMEM106A|UNC93B1|IFITM3|TPPP|KRT80|IQGAP2|ACSS1|STAB1|KPNA7|RAB31|TLR5|C6|C19orf71|DSE|PROS1|DPY19L1|PRKCD|SKAP2|CLVS1|NOD1|STA…	Male
GSE15930_NAIVE_VS_72H_IN_VITRO_STIM_IFNAB_CD8_TCELL_DN	0.00409836065573771	0.0401642874723111	0.455028719660866	1.59916581314913	0	179	MCOLN2|CCR5|IFI30|IL10RA|BCL2A1|MKI67|BIRC5|TOP2A|KIF4A|TG|LGALS3|BUB1|EIF2AK2|MRPS36|IFITM3|GMNN|CKAP2|XCL1|NUSAP1|DCK|GFM1|COMT|NCAPH|PGAM1|SPAG5|GLRX|MCM5|DECR1|S100A6|TNFRSF9|SERPINB9|MTHFD2|ANLN|NDUFS6|TRIB3|NDUFV1|BRCA1|CDC20|LMNB1|CHCHD10|TACC3|SKAP2|CLIC4|CNTRL|CDK1|CMPK2|RNASEH2B|RCC1|SH3BGRL|DDIT4|MAD2L1|SAP30|MLLT3|XDH|MTX2|PTGR1|LXN|CHEK1|CISD1|OLA1|SYNGR2|ALDH18A1|CTPS1|TIMM9|RFC4|HK…	Male
GSE16450_CTRL_VS_IFNA_12H_STIM_MATURE_NEURON_CELL_LINE_UP	0.00133333333333333	0.0401642874723111	-0.507108000506248	-1.59305460404581	0	178	ELF3|LYPD3|TFAP2C|KLC3|PPP1R1B|SOX9|DNALI1|GPR87|COL25A1|TMEM200A|GRB7|ANK3|GFAP|PPP1R26|GPR179|CTXN1|GK2|FOXD1|C4orf36|PACRG|LRIT2|INHBC|NFE2L3|SLURP1|PDGFRL|ODF3B|FAM227B|SYT2|SBSPON|FAM229A|FAM227A|CELSR2|MPP2|INSC|CASZ1|MAPK4|C10orf62|GRAMD1B|CHIA|SLC16A11	Male
GSE16697_CD4_TCELL_VS_TFH_CD4_TCELL_UP	0.00409836065573771	0.0401642874723111	0.46534262284047	1.65181342824061	0	184	TLR7|HPSE|PLEK|CYBB|TLR2|IKZF3|KCNG1|REL|BFSP2|GBP4|CD40|CNR2|ICAM1|C19orf38|IL5RA|RASGEF1B|POU2F2|CYBA|NOXRED1|RASGRP3|FES|RGS18|SLC16A6|HLA-G|ABI3|PRCP|PLBD1|LRRK2|PARVG|NUAK2|ATP2A3|IDH3G|EHD4|NFKBIE|CERK|PRKCB|MAP4K1|GCNT1|NFKB2|IRAK3|GNG2|LTA|RELB|HDAC9|PRKCD|SERPINI1|CLIC4|ATG16L2|SNRNP35|GRB2|COASY|CHCHD4|KLHL14|NAT1|TDRD7|TSGA10|ARHGAP26|NAP1L1|PDE7A|PTGR2|CNRIP1|DNAJC9|ARHGAP11A|HES5|ADA…	Male
GSE17186_CD21LOW_VS_CD21HIGH_TRANSITIONAL_BCELL_DN	0.00403225806451613	0.0401642874723111	0.485412533946696	1.72604005587062	0	186	IL1B|SERPINB2|ADORA2B|MPEG1|TLR2|ST3GAL5|NLRP10|CTSC|BUB1B|NCAPG|REL|CEP55|CD40|NRROS|RASGEF1B|NOSTRIN|SDF2L1|LPCAT2|CCNA2|RASGRP4|DTX1|ESCO2|HPGDS|ABI3|CCNB2|MYO1H|CADM3|AURKB|TPCN2|BIRC3|NUAK2|LYL1|FIGNL1|KRT80|GNG10|TRIM36|DOCK10|PRKCB|FH|GCNT1|KNSTRN|DSCAM|B4GALT6|SLC43A2|RAD51|CCRL2|ID2|CA9|RAP1A|AURKA|E2F7|CDK1|NOD1|CEBPD|RCC1|DENND4B|SH3BGRL|TLR3|UBE2F|SMC2|ISCU|PLA2G4A|MALT1|ACP2|CORO1C|F…	Male
GSE17186_CD21LOW_VS_CD21HIGH_TRANSITIONAL_BCELL_UP	0.00409836065573771	0.0401642874723111	0.480057365207327	1.70404592928749	0	184	CACNA1S|CXCL10|IFI44|OAS2|SERPINB1|CD180|CXorf21|NLRP3|LGMN|BUB1B|SAPCD2|CD72|ITGB2|GCNT2|LRP8|NRROS|FEN1|TNFRSF13B|PTPN6|SLFN5|TNF|TPX2|NCF4|NDC80|FILIP1L|RASGRP3|ESCO2|HLA-G|ERCC6L|CADM3|PARVG|AURKB|BIRC3|ELMO1|COMT|SWAP70|CASS4|FIGNL1|SPAG5|KRT80|C11orf54|PRKCB|RAB31|PLSCR1|GATM|TIAM1|CENPF|TUBB6|HDAC9|ACER3|BRCA1|BAZ1A|MCM8|KIF20A|AURKA|ASPM|FUT7|MIS18BP1|TTC7A|WDR86|MAN1A1|SMC2|REM1|HPS3	Male
GSE17186_NAIVE_VS_CD21LOW_TRANSITIONAL_BCELL_CORD_BLOOD_DN	0.0040650406504065	0.0401642874723111	0.456757966802882	1.62058786736573	0	183	CACNA1S|SERPINB2|FCGR3A|CD300LB|ITGAM|ENO3|ST3GAL5|CD80|NLRP10|BUB1B|TLR1|CEP55|SLC2A6|ITGB2|NRROS|FGD2|BIRC5|CCNA2|AIM2|NOXRED1|TRAF1|SAMHD1|ESPL1|CADM3|DPP4|AURKB|BIRC3|AMZ1|APAF1|LSP1|GPR137B|SWAP70|FIGNL1|KRT80|GNG10|EHD4|PRKCB|S100A6|GCNT1|RAB31|PLK1|PLSCR1|DSCAM|GATM|RAD51|CENPF|TRIP13|TMEM123|TUBB6|AKT3|INCENP|CDC20|ARHGEF6|KIF20A|AURKA|HSD17B4|NOD1|CEBPD|SH3BGRL|MAD2L1|FAM43A|HPS3|MALT1|A…	Male
GSE17301_ACD3_ACD28_VS_ACD3_ACD28_AND_IFNA5_STIM_CD8_TCELL_DN	0.00390625	0.0401642874723111	0.495539529082706	1.74170483323495	0	175	TCL1A|MS4A6A|IGLL1|TFEC|MS4A4A|CD300A|P2RY14|USP18|DNASE1L3|CCR2|SERPINB1|TNFRSF17|IRF7|CYBB|FCER1G|PLAC8|TYROBP|CTSS|CTSC|THEMIS2|GPR183|ALOX5AP|CSF2RB|RNASE6|TLR1|IL10RA|GLIPR1|LYN|CASP4|STAT4|SPIB|IRF8|BLNK|MEF2C|CD74|STAP1|DPP4|CD55|SERPING1|TAOK3|HHEX|UGCG|IQGAP2|TGFBI|KCTD12|GPM6B|WIPF1|MYO5A|ACYP2	Male
GSE17301_CTRL_VS_48H_ACD3_ACD28_STIM_CD8_TCELL_DN	0.00396825396825397	0.0401642874723111	0.49403032785062	1.76205006988061	0	187	PPP1R3A|FPR2|CXCL3|PILRA|HCK|MARCO|GPR84|ITGAM|TLR2|PSMA8|CLEC4A|GSAP|IGSF6|PLA2G7|FPR1|S100A4|GCM1|LCP2|STX11|CD72|SPI1|LYN|CASP4|ICAM1|TNFRSF11A|GNA15|IL2RG|SLAMF9|PIK3R5|MMP12|PTPN6|MAP3K8|PILRB|TNF|POU2F2|GPR18|NCF4|EBI3|FYB1|ARHGDIB|CD74|FGD3|ST18|TLL1|SERPINB8|CTSZ|BOLA3|RASSF4|SWAP70|RAPGEF5|PTPRJ|SYN1|GLRX|NFKBIE|SOD2|AOAH|S100A6|CCL5|MARCKSL1|TNFAIP3|PDE4B|IRAK3|RELB|RAB20|EXOC3L4|ZMYND1…	Male
GSE17721_0.5H_VS_24H_CPG_BMDC_DN	0.00409836065573771	0.0401642874723111	0.514920686894108	1.82646460703433	0	188	CXCL6|OASL|SLPI|FCGR3A|MARCO|SLC15A3|USP18|CH25H|NPY|SERPINE1|SLFN13|SLC1A2|FPR1|SLC11A1|BATF|IL12A|CD72|RGS1|ACSL5|SLA|MS4A7|PARP14|GLIPR1|GBP4|HCLS1|SLAMF7|SLAMF9|CYP1B1|PROCR|POU2F2|EBI3|BLNK|FYB1|IL12B|STAP1|LRRK2|IRGM|BIRC3|HSPH1|TAP1|AMPD3|VEGFC|SUSD2|SCHIP1|ADAMTS4|GHITM|AOAH|ITGA5|SLC13A3|CCL5|MTHFD2|PANX1|TRIP13|TRIM21|CX3CR1|HLA-E|GADD45B|IGF2BP2|ARHGEF3|SNX10|NT5C3A|TANK|PLA2G4A|JAK2|S…	Male
GSE17721_0.5H_VS_4H_CPG_BMDC_DN	0.00409836065573771	0.0401642874723111	0.471706830883722	1.67318162473169	0	188	ALPK2|COCH|PILRA|IL18|FCGR3A|SLC15A3|SLC1A2|FPR1|NLRP3|F10|RTP4|THEMIS2|RRAGD|CD72|REL|SLC27A2|ICAM1|HELZ2|HBEGF|TOR3A|GBP7|E2F8|MKI67|AIM2|SYNPO2|APBB1IP|GPD2|UPP1|COL10A1|NRP2|GFI1|HLA-G|EDN1|RTN1|TNFSF8|IRGM|BIRC3|TAP1|CSF1|GHITM|ISG20|MPC1|CALCRL|UBA7|ITGA5|MITD1|CCL5|LTA|IGF2BP2|IL15|LY96|ARHGEF3|TNFSF10|IFI35|RMDN3|STARD5|ADAM17|TANK|CACNA1D|NFKB1|CD247|JAK2|SLC28A2|MAFK|NAT1|ATP10A|SGCB|IK…	Male
GSE17721_12H_VS_24H_POLYIC_BMDC_UP	0.00408163265306122	0.0401642874723111	0.481565451859366	1.70743732441909	0	185	TNNT3|ATP2A1|ASB11|IL6|TXLNB|TFEC|CEMIP|S100A9|USP18|GPM6A|SLFN13|IGSF6|CD44|NKX3-2|CTSC|IL12A|CAMP|RRAGD|CXCL2|CLEC5A|GRIN2C|KYNU|HDC|HADHA|DOCK8|HRH2|COLEC12|NRP2|CASP1|NUSAP1|CPT1A|SPDL1|LDHB|PMPCB|DSCAM|GATM|NFKB2|TIMP2|GADD45B|RAB20|PPP3CC|NT5C3A|LRRC8C|PNPT1|PADI4|RMDN3|TMEM243|STARD5|MITF|NDUFS8|PLA2G4A|NDST3|CCDC88A	Male
GSE17721_CTRL_VS_GARDIQUIMOD_12H_BMDC_DN	0.00408163265306122	0.0401642874723111	0.445791145941817	1.58059603017141	0	185	CCL2|FABP3|CCL13|IFIT2|OAS2|ZBP1|TIMP1|UCN|SERPINE1|LEPR|ST3GAL5|GHRH|SMYD1|DHX58|VCAN|FCRL1|MAFF|CDKN2A|PARP14|LYN|CASP4|HELZ2|SLFN12L|SYNPO2|EBI3|CDKN1A|ABCB4|PROKR1|DMKN|BCL2L15|PFKP|LBP|VEGFC|NR5A2|SRXN1|GLIS1|SRP54|SERPINB9|HSD17B12|ACTN1|DSCAM|CCRL2|LTA|P2RX1|LHX2|NMD3	Male
GSE17721_LPS_VS_PAM3CSK4_6H_BMDC_DN	0.00409836065573771	0.0401642874723111	0.45348773135522	1.60973245825307	0	184	CLEC6A|CXCL6|MEFV|SPIC|RAG1|TRPM8|CIDEA|TYROBP|SYK|CSF1R|NCF2|FAM20C|ACADVL|ARHGDIB|RAC2|CAMK1D|LAPTM5|CDCA5|HSPH1|KCTD12|KCNAB2|STAB1|PSTPIP2|RAB31|HSD17B12|COX19|TMEM14C|PNO1|AHCYL1|KPNA2|REXO2|AIFM1|RPF2|CORO1C|MRPL20|UQCRHL|THUMPD3|SAA1|SOX18|UTP20|GRK6|TRMT10C|PRMT3|COQ9|ZC3H8|MYC	Male
GSE17721_LPS_VS_POLYIC_24H_BMDC_DN	0.0040650406504065	0.0401642874723111	0.464674203416929	1.64048273640959	0	181	CXCL10|CASR|GCNT3|GPR35|FCGR3A|PTGDR2|ALDH1B1|CLEC4A|CD68|TREM2|CD200R1|NAPSA|C3AR1|PLIN2|CNR2|TNFRSF11A|HELZ2|TIMP4|EPSTI1|DOK3|PLEKHO2|ARNT2|LAT2|CXCR4|SLC16A6|ERCC6L|CYSLTR1|IKZF1|IFITM3|RRM2|PLCB2|EMP3|PGLYRP1|HHEX|CPT1A|VIT|EHD4|KCTD12|WIPF1|C1orf54|STAB1|ADA|IQGAP1|ADAM23|RASA3|UNG|DAB2|TIMELESS|RPL38|AHCYL1|PSME1|RMDN3|GPSM3|FEZ2|ADAM11|IRF2|L1CAM|RBMS1|CYTH1|RAP2C|USP25|BATF3|PAG1|ARRB1|M…	Male
GSE17721_LPS_VS_POLYIC_8H_BMDC_DN	0.00409836065573771	0.0401642874723111	0.489685921599621	1.73822414113123	0	184	ISG15|FGR|TFEC|OAS2|ZBP1|MCOLN2|DUSP9|S100A8|CD300A|USP18|SERPINB1|IRF7|TLR2|SLC6A4|MYO1F|DDX60|IL18RAP|IFI30|ITGA9|LRP8|STAT4|EPSTI1|NPL|DOK2|LAT2|SAMHD1|SCD|HP|LCN8|IL21R|MICAL1|PARVG|SLC38A1|BIRC3|LYL1|SPDL1|REEP1|TMEM229B|TMEM140|GREM1|DAPP1|IQGAP1|B4GALT6|ACOT13|LHX2|IRAK4|ECH1|MKNK1|STAMBPL1|TMEM14C|SLC44A2|LTB|CYC1|ACADM|PALD1|GPSM3|MBD4|RBM43|VIM|SLC15A4|WNT11|CYTH1|SCARB2	Male
GSE17721_PAM3CSK4_VS_GADIQUIMOD_4H_BMDC_DN	0.0040650406504065	0.0401642874723111	0.468831582850901	1.66342533732735	0	183	FGF23|MB|CXCL10|OAS3|ISG15|CACNG1|CCR5|CCR1|HCK|MYOM1|F7|CD300LF|USP18|CH25H|LTB4R|GPR65|RTP4|RGS1|NAPSA|PLIN2|STAT4|IRF8|FLT3|GLIPR2|NCF4|EPSTI1|LMO2|TRAF1|CXCR4|ATF3|RASA4|CASP1|APOBEC1|TIFA|MAK|SELPLG|EHD4|RHOH|DUSP2|TMEM229B|RGS14|AP1S2|TMEM140|MITD1|KHDRBS2|DAPP1|PARP12|ADAR|B4GALT6|FCGR2B|CLCF1|CCRL2|CD96|SMPD5|SNX10|CNP|CMPK2|HCAR2|CCDC86|MMP9|UAP1|PRDM1|IRF2|RBM43|SAP30	Male
GSE17812_WT_VS_THPOK_KO_MEMORY_CD8_TCELL_DN	0.00408163265306122	0.0401642874723111	0.459151581280955	1.62796675803499	0	185	CXCL10|ADORA2B|ASB2|LAIR1|NLRP3|CEP55|EME1|GCNT2|CD40|NCKAP1L|SLAMF7|CYTH4|NOSTRIN|LPCAT2|CD79B|CCNA2|TPX2|ITGA4|CYBA|RASGRP3|ESCO2|BUB1|ABI3|MYO1H|CADM3|AURKB|BIRC3|ELMO1|FIGNL1|SPAG5|KRT80|C11orf54|SEMA4D|TRIM36|NFKBIE|DLGAP5|PRKCB|DECR1|SPC25|AP1S2|RAB31|HSD17B12|CKS2|IQGAP1|CENPF|GNG2|CCRL2|ID2|CA9|SBNO2|TK1|SNX10|AURKA|LITAF|CHTF18|IMMP2L|CDK1|NOD1|CEBPD|POLD4|SH3BGRL|SMC2|ISCU|MCM4|ADAM17|A…	Male
GSE1791_CTRL_VS_NEUROMEDINU_IN_T_CELL_LINE_3H_DN	0.00378787878787879	0.0401642874723111	0.452629701909148	1.57592226006443	0	159	MYOT|MSTN|OAS2|PDK4|PNPLA1|CYP7A1|CH25H|CPA5|PARP14|C1QB|PLIN2|C1QC|SOX7|FCER2|ETFDH|UBE2L6|SCD|GSDMD|DUSP5|NDUFA10|PTHLH|CPT1A|PRR32|APOO|STAT1|IL18R1|CENPA|TMEM182|ECH1|GRAP2|SLC12A6|EXOC3L4|CCNE1|TMA16|FMNL2|NDUFC1|RMDN3|ADAM17|TTPAL|SLCO3A1|IFNAR2|SYNGR2|CTSD|PSME2|HSPA4L|DCTD|COQ5|VRK1|NUBP1|TLR4|PCOLCE2|PHYH|CCNJ|PSMD4|PGM1	Male
GSE17974_0H_VS_24H_IN_VITRO_ACT_CD4_TCELL_DN	0.00393700787401575	0.0401642874723111	0.469054702010993	1.65505409765	0	177	MCOLN2|SLC38A5|DHX58|LRR1|NCAPG|BCAT1|CD38|CDKN3|EXO1|IRF8|SDF2L1|BIRC5|CCNA2|TNF|TPX2|SI|GNGT2|PHF19|RMI2|TBX21|XCL1|PFKM|BRIP1|CDCA5|IL2RA|TMEM140|MLKL|TNFRSF9|SDC4|CKS2|MELK|TEX30|TNFRSF4|RAD51|RAD54L|TRIM69|TRIP13|ACOT13|LTA|RBBP8|AURKA|PAM|PNO1|CCNE1|CCDC86|RCC1|SLC43A3|AUNIP|MMACHC|EIF3J|EGR3|UCK2|MYBL2|FSCN1|MRPL35|TIMM8A|ANXA4|JPH1|WDR12|SLC39A14|CHEK1|GINS3|COA7|UBE2C|NDUFV3|CTPS1|LYAR|Z…	Male
GSE17974_IL4_AND_ANTI_IL12_VS_UNTREATED_24H_ACT_CD4_TCELL_DN	0.00367647058823529	0.0401642874723111	0.524582844056675	1.803578133406	0	144	CCL20|CXCL10|ISG15|CXCL3|OASL|IFIT2|IFI44|OAS2|CCL4|USP18|TMEM132D|FCER1G|LAMP3|GCSAM|HSH2D|GBP5|DHX58|XAF1|FGF9|BEND6|SLC27A2|OSM|SLAMF7|PMFBP1|HERC6|SAMD9L|TPH2|CPNE5|SOX7|SP140|LOXL4|CXCR3|ZP2|MYO3B|EPSTI1|KHDC1L|GIMAP4|HSD11B1|ATF3|TNFAIP8L2|STAP1|TBX21|ENC1|ZNF831|KRT36|TMEM154|SLAMF6|IFIH1|IQGAP2|ISG20|ZNF691|TMEM140|GIMAP1|CABP5|MMP10|PLSCR1|IFIT3|PDE4B|LHX6|ARHGAP15	Male
GSE17974_IL4_AND_ANTI_IL12_VS_UNTREATED_72H_ACT_CD4_TCELL_DN	0.00378787878787879	0.0401642874723111	0.527160571422355	1.84104150712492	0	162	ISG15|PRG3|WNT9B|LAMP3|GBP5|SELL|SIAH3|LGMN|MAFF|STX11|NETO2|CD38|BTLA|TLR1|PARP14|GZMK|GBP4|SAMD9L|GPR174|IRF8|SLAMF1|GIMAP7|SP140|CHRDL1|EBI3|EPSTI1|SUSD3|GIMAP4|UBE2L6|FANCI|GCH1|GADD45G|TRIM6|DPP4|BIRC3|PARP9|GIMAP8|TIFA|IFIH1|CD59|IQGAP2|TAP1|DTX3L|CD274|STAT1|WIPF1|IL2RA|NEXN|GIMAP1|NXPE3|OXNAD1|PDE4B|RAD51|PARP11|CD226|ARHGAP15|LTA|TNFSF10|IFI35|CCNE1|SMAD9|PSMB10|TMEM243|REXO2|PSMB9|LACC1…	Male
GSE18203_CTRL_VS_INTRATUMORAL_CPG_INJ_MC38_TUMOR_DN	0.00409836065573771	0.0401642874723111	0.501143981518275	1.77889648943169	0	184	IL21|RGS8|PLAC8|TNFSF11|CD44|POU2AF1|S100A4|ICOS|NCAPG|CXCR5|CASP4|BCL2A1|CD83|PLXNC1|MKI67|TOP2A|LPXN|CCNA2|CXCR3|TPX2|LGALS3|SOSTDC1|CD84|BUB1|PGK1|CCNB2|CASP1|RRM2|CTLA4|TNFSF8|HMGB2|NUSAP1|NKG7|CALHM2|CDCA5|PGAM1|SASS6|ACADL|GPM6B|MCM5|DECR1|S100A6|GIMAP1|CENPA|FH|COX6A1|CKS2|MARCKSL1|TIAM1|RAD51|ASF1B|GNG2|ID2|GADD45B|PPP3CC|UQCRQ|AURKA|LITAF|C20orf27|TIMM23|CDK1|KPNA2|TMA7|DBI|RRM1|SLC25A4|…	Male
GSE18281_CORTICAL_VS_MEDULLARY_THYMOCYTE_UP	0.0040650406504065	0.0401642874723111	0.515376608284814	1.8285681678562	0	183	CXCL6|IL1RN|CXCL10|ISG15|CXCL3|CCL13|IFIT2|SLPI|USP18|CH25H|MPEG1|IRF7|CTSS|CHI3L1|CTSC|CXCL2|IL4I1|IFIT1B|PLAUR|BTK|GBP4|CASP4|ICAM1|SLFN12L|GATA4|HBEGF|TNF|FAM20C|AXL|CYBA|VNN1|GPD2|SAMHD1|CD74|ATF3|IRF5|HLA-G|RASA4|EIF2AK2|GCH1|GADD45G|IFITM3|IRGM|APOBEC1|RSAD2|LGALS3BP|IFIH1|TAP1|TNFRSF1B|GLRX|BCL3|STAT1|CSF1|ISG20|UBA7|IL18BP|NMI|IRF9|CCL5|MARCKSL1|IFIT3|ADAR|CCRL2|TRIM21|PSMB8|HLA-E|GADD45B…	Male
GSE18281_SUBCAPSULAR_VS_CENTRAL_CORTICAL_REGION_OF_THYMUS_DN	0.00418410041841004	0.0401642874723111	0.680621938137031	2.41993549320291	0	191	NTS|MMP8|CLEC6A|CXCL6|MEFV|FPR2|OASL|FGR|SPIC|IFIT2|IFI44|CLEC4D|OAS2|TREM1|ZBP1|HCK|S100A9|TIMP1|S100A8|CD86|USP18|IRF7|CYBB|FCER1G|LTB4R|FPR1|LIPG|SELL|DHX58|CHI3L1|BST1|CTSC|BATF|THEMIS2|DDX60|RGS1|PARP14|IFIT1B|SOCS3|CD40|SAMSN1|SLAMF8|CASP4|SLFN12L|HDC|ASPRV1|TOR3A|GBP7|PROCR|TNF|CDKN1A|UPP1|UBE2L6|HP|LGALS9B|TMEM106A|IRGM|STAT2|TIFA|RSAD2|LGALS3BP|TAP1|GNB4|CD274|STAT1|NFKBIE|UBA7|AOAH|ITGA…	Male
GSE18791_CTRL_VS_NEWCASTLE_VIRUS_DC_10H_DN	0.00367647058823529	0.0401642874723111	0.517226871198817	1.79862152965947	0	155	OAS3|ISG15|IL6|OASL|IFIT2|IFI44|OAS2|ZBP1|PHF11|TGM1|USP18|TLR2|SLFN13|CD80|GBP5|DHX58|TNFSF15|RTP4|SLC1A6|XAF1|STX11|DDX60|PARP14|GBP4|LYN|HERC6|SAMD9L|IRF8|BATF2|SP140|MAP3K8|TNF|AIM2|EPSTI1|TRAF1|DDX58|PML|TRIM5|GCH1|DUSP5|FUT4|SERPING1|STAT2|BRIP1|IFIH1|TAP1|DTX3L|CD274|NEXN|TMEM140|ARID5A|PLSCR1|NLRC5|TNFAIP3|IFIT3|PDE4B|ADAR|SMCHD1|NCOA7|TNFSF10|ADAMTSL5|PPP3CC|ABTB2|CNP|PNPT1|PCGF5|CMPK2|C…	Male
GSE18791_CTRL_VS_NEWCASTLE_VIRUS_DC_12H_DN	0.00374531835205993	0.0401642874723111	0.455879670418226	1.5783508388219	0	154	CCL20|OAS3|ISG15|IL6|ATP2B3|IFIT2|IFI44|ZBP1|SIGLEC1|TCERG1L|IRF7|LAMP3|CD80|IL1A|GBP5|DHX58|TNFSF15|RTP4|XAF1|DDX60|CD38|IL18RAP|PARP14|GBP4|LYN|HERC6|SAMD9L|SP140|MAP3K8|SLFN5|TNF|AIM2|GDF2|EPSTI1|DDX58|TRIM5|DUSP5|FUT4|GAL3ST2|STAT2|MAK|BRIP1|IFIH1|TAP1|DTX3L|CD274|TRIM25|NEXN|TMEM140|PLSCR1|NLRC5|IFIT3|PDE4B|NCOA7|STOM|COL27A1|IL15|PAX5	Male
GSE18791_CTRL_VS_NEWCASTLE_VIRUS_DC_16H_DN	0.00367647058823529	0.0401642874723111	0.518402910525566	1.80271112703076	0	155	OAS3|ISG15|OASL|IFIT2|IFI44|OAS2|PHF11|SULT4A1|SIGLEC1|HPSE|IRF7|LAMP3|GBP5|DHX58|TNFSF15|RTP4|SLC1A6|XAF1|DDX60|CD38|IL18RAP|PARP14|GBP4|HELZ2|SLAMF7|SFRP5|HERC6|IRF8|BATF2|SP140|SLFN5|TNF|EBI3|EPSTI1|NPC1L1|TRAF1|DDX58|GCH1|DUSP5|SERPING1|STAT2|TRANK1|TRIM25|ADCY10|SOD2|NEURL3|NEXN|ARID5A|PLSCR1|MARCKSL1|NLRC5|IFIT3|SGPP2|PDE4B|ADAR|LTA|HILPDA|COL27A1	Male
GSE18791_CTRL_VS_NEWCASTLE_VIRUS_DC_4H_DN	0.00363636363636364	0.0401642874723111	0.504770005743902	1.74244793388686	0	145	CXCL10|OAS3|ISG15|OASL|IFIT2|IFI44|OAS2|ZBP1|PHF11|TMEM212|USP18|IRF7|CD80|DHX58|RTP4|SLC1A6|XAF1|DDX60|PARP14|HELZ2|HERC6|SAMD9L|BATF2|EPSTI1|NDC80|TRAF1|B4GALT5|NINJ1|DDX58|PML|RASAL1|GCH1|UNC93B1|DUSP5|FUT4|PARP9|STAT2|MAK|RSAD2|IFIH1|TAP1|DTX3L|CD274|NR4A3|TRIM25|ISG20|ADM|PLSCR1|NLRC5|IFIT3|ADAR|NFKB2|TRIM21|GADD45B|TNFSF10|PPP3CC|IFI35|NT5C3A|PNPT1|SORBS3|MIS18BP1|CMPK2|CSRNP1	Male
GSE18791_CTRL_VS_NEWCASTLE_VIRUS_DC_6H_DN	0.00381679389312977	0.0401642874723111	0.589030747001371	2.05449077717129	0	163	CXCL10|OAS3|ISG15|OASL|IFIT2|IFI44|OAS2|ZBP1|PHF11|SIGLEC1|TGM1|USP18|IRF7|ST3GAL5|GBP5|DHX58|RTP4|XAF1|STX11|DDX60|PARP14|HELZ2|HERC6|SAMD9L|BATF2|EPSTI1|B4GALT5|NINJ1|DDX58|PML|TRIM5|GCH1|UNC93B1|FUT4|AURKB|PARP9|STAT2|TRANK1|MAK|BRIP1|RSAD2|IFIH1|TAP1|DTX3L|GLRX|BCL3|CD274|STAT1|SEMA4D|NR4A3|TRIM25|ISG20|RGL1|ADM|NEXN|TMEM140|ANGPTL4|PLSCR1|PARP12|NLRC5|IFIT3|ADAR|SMCHD1|NCOA7|TRIM69|IL15|TNFS…	Male
GSE18791_CTRL_VS_NEWCASTLE_VIRUS_DC_8H_DN	0.0037037037037037	0.0401642874723111	0.594785258940661	2.06184002821878	0	152	CXCL10|OAS3|ISG15|OASL|ATP2B3|IFIT2|IFI44|OAS2|ZBP1|PHF11|SIGLEC1|TGM1|USP18|IRF7|CD80|GBP5|DHX58|RTP4|GCM1|NPPA|XAF1|DDX60|PARP14|GBP4|HELZ2|HERC6|SAMD9L|BATF2|CDH11|SP140|XCR1|SLFN5|TNF|AIM2|EPSTI1|NINJ1|DDX58|UBE2L6|PML|CFB|TRIM5|GCH1|DUSP5|IFITM3|PARP9|SERPING1|STAT2|MAK|BRIP1|RSAD2|LGALS3BP|IFIH1|TAP1|DTX3L|BCL3|CD274|SEMA4D|TRIM25|ISG20|NEXN|TMEM140|MYBL1|PLSCR1|PARP12|NLRC5|IFIT3|ADAR|SMCH…	Male
GSE18791_UNSTIM_VS_NEWCATSLE_VIRUS_DC_10H_DN	0.0037037037037037	0.0401642874723111	0.581647420799709	2.00880798697779	0	147	CXCL10|OAS3|ISG15|IL6|OASL|IFIT2|IFI44|OAS2|ZBP1|PHF11|SIGLEC1|TGM1|USP18|IRF7|DOK7|GBP5|DHX58|RTP4|XAF1|STX11|DDX60|CD38|ASB10|IL10RA|PARP14|GBP4|FAM111A|HELZ2|HERC6|SAMD9L|VSIG1|BATF2|MAP3K8|SLFN5|TNF|AIM2|SYNPO2|EPSTI1|DDX58|PML|TRIM5|GCH1|FUT4|PARP9|SERPING1|STAT2|BRIP1|RSAD2|LGALS3BP|IFIH1|TAP1|DTX3L|EFEMP2|STAT1|ISG20|UBA7|RGL1|NEURL3|NEXN|ARID5A|PLSCR1|IFIT3|PDE4B|ADAR|TRIM69|GADD45B|TNFSF…	Male
GSE18791_UNSTIM_VS_NEWCATSLE_VIRUS_DC_6H_DN	0.00371747211895911	0.0401642874723111	0.607082684110207	2.10278167162268	0	151	CXCL10|OAS3|ISG15|OASL|IFIT2|IFI44|OAS2|ZBP1|PHF11|SIGLEC1|TGM1|USP18|IRF7|GBP5|DHX58|RTP4|IFI16|XAF1|DDX60|COL26A1|PARP14|HELZ2|HERC6|SAMD9L|BATF2|CCNA2|AIM2|EPSTI1|LMO2|DDX58|PML|EIF2AK2|TRIM5|GCH1|UNC93B1|FUT4|PARP9|STAT2|TRANK1|BRIP1|IL12RB1|RSAD2|LGALS3BP|IFIH1|TAP1|DTX3L|CD274|STAT1|SNX20|SEMA4D|TRIM25|ISG20|UBA7|RGL1|NEXN|IRF9|DAPP1|PLSCR1|TAGAP|NLRC5|IFIT3|ADAR|PARP11|TRIM69|STOM|TRIM21|T…	Male
GSE18804_SPLEEN_MACROPHAGE_VS_COLON_TUMORAL_MACROPHAGE_DN	0.004149377593361	0.0401642874723111	0.592688003206659	2.08246521394577	0	180	MYF6|ART1|COX6A2|C4orf54|POPDC3|MYPN|CACNA1S|RBFOX1|NRAP|PYGM|TRIM54|KLHL30|RYR1|MYOZ3|CAMK2A|ASB14|SCN4B|ASB2|ENO3|NEURL1|SMYD1|USP13|DUSP27|DES|JPH2|RRAGD|ATP13A5|AK1|SYNPO2|MEF2C|LRRC20|NDUFA10|CHAC1|REEP1|RCAN2|KCNC4|SMS|UQCRC2|CAMK2B|ACYP2	Male
GSE18893_TCONV_VS_TREG_24H_CULTURE_DN	0.00396825396825397	0.0401642874723111	0.534468075159582	1.90627873653266	0	187	OASL|IFIT2|IFI44|TREM1|RGS13|SLC15A3|ASB2|IRF7|SHCBP1|DHX58|LGMN|FCRL1|IL12A|CFP|IL4I1|TMEM26|CD72|BTLA|TLR1|CEP55|IFIT1B|KMO|CNR2|NUF2|SRPK3|RASGEF1B|ETV5|LPCAT2|FCER2|TOP2A|MCOLN3|CENPE|ARHGAP25|SKA1|DCLK2|BUB1|IL21R|PLEKHO1|CYSLTR1|LRRK2|VPREB3|AURKB|HAUS8|TIFA|SLAMF6|IFIH1|SPDL1|NCAPH|RAPGEF5|BACH2|BCL3|STAT1|CERK|SPC25|CDCA3|CENPA|SDC4|ITGB3|ARMCX4|ELOVL6|IFIT3|NFKBID|CENPF|TRIP13|ATP8A1|RBB…	Male
GSE18893_TCONV_VS_TREG_2H_CULTURE_DN	0.00408163265306122	0.0401642874723111	0.484995936243067	1.71960044171696	0	185	NEB|IL10|ZBP1|P2RY14|TLR2|PLAC8|CTSC|C3orf18|SOCS3|ITGB2|SH3RF2|CD40|ICAM1|NCF1|GPR18|CYBA|CDKN1A|DDX58|UBE2L6|IFITM3|MGAT4A|IRGM|TBX21|KRT80|TAP1|DTX3L|SUSD2|AGPAT4|RUNX3|CSF1|ISG20|UBA7|TUBE1|SERPINB9|PARP12|SNX2|ID2|PSMB8|PLEKHA2|TGFBR2|MAN2A1|ICOSLG|CLIC1|CCR7|HLA-DMA|PTPN1|FLT3LG|NIN|PSME1|PSMB10|MAN1A1|CFL2|FMR1|RBM43|VIM|GPCPD1|CD47|SCARB2|ZNF367|MYL12B|P2RX4|GBP2|IFNG|IDH2|ADAM9|PSME2|SH3…	Male
GSE19198_1H_VS_24H_IL21_TREATED_TCELL_UP	0.0040650406504065	0.0401642874723111	0.452571069817271	1.60573265968477	0	183	CLEC6A|CXCR2|PILRA|CD300A|TGM1|ENO3|STAB2|SLC40A1|FPR1|MYO1F|DES|EVI2A|CLEC7A|ITGAX|CSF1R|RASD2|SRPK3|NCF2|FHL1|KCNJ10|ACAA2|RASGRP4|PLEKHO2|ITGAL|NGFR|MAFB|LIPA|ALDH3B1|PRCP|PLBD1|STAP1|ARHGAP4|PARVG|BVES|ATP2A3|TEC|TGFBI|TMEM71|PRKCB|KCNAB2|PDLIM2|RAB6B|TIMP2|COTL1|ITGB7|RASA3|CX3CR1|CD96|SMPD5|PRKCD|SH3KBP1|LRRN1|HADH|HSD17B4|ADRB1|B3GNT9|CD3G|ANKRD44|PLVAP	Male
GSE19198_1H_VS_6H_IL21_TREATED_TCELL_DN	0.00403225806451613	0.0401642874723111	0.600678960879082	2.13590683117772	0	186	CXCL6|MEFV|FPR2|IL6|FGR|FCGR1A|IL10|CLEC4D|IL18|TLR7|FCGR3A|TIMP1|CCL4|CD300LF|LYVE1|PKIB|IRF7|TLR2|IL1A|FPR1|LIPG|SELL|BST1|MAFF|DDX60|ACSL5|PARP14|SOCS3|CD40|SAMSN1|CASP4|HELZ2|HDC|IRF8|PROCR|CDKN1A|THBS1|TLR6|UBE2L6|HP|PML|SH3GL3|CFB|IFITM3|SH3BP2|CST7|ENC1|TIFA|RSAD2|LGALS3BP|EMB|TAP1|SCHIP1|ADAMTS4|UBA7|AOAH|ITGA5|IRF9|PLXNA2|SERPINB9|MTHFD2|PLSCR1|IFIT3|TUBB6|PSMB8|AKT3|HEATR1|CLIC4|PNO1|DN…	Male
GSE19198_CTRL_VS_IL21_TREATED_TCELL_24H_UP	0.004149377593361	0.0401642874723111	0.480435966094557	1.68805709160186	0	180	IL1RN|CXCL3|IL6|CCL13|IL10|IFI44|PDK4|TIMP1|CCL4|SEMA3A|LYVE1|SERPINE1|IL1A|MMP20|MAFF|CXCL2|RGS1|GBP4|CD40|PLIN2|ICAM1|CD83|BATF2|TFPI2|MMP3|PROCR|TNF|UBD|CDKN1A|UPP1|ATF3|ANGPT2|EDN1|SH3GL3|RAB8B|GADD45G|IFITM3|ENC1|MMP13|CHAC1|AVPR1A|SUSD2|SCHIP1|ADAMTS4|SOD2|ADM|ITGA5|STAB1|SERPINB9|PDE4B|TNFRSF4|GADD45B|AKT3|LITAF|SPSB1|CCR7|EMP1	Male
GSE19198_CTRL_VS_IL21_TREATED_TCELL_6H_UP	0.00409836065573771	0.0401642874723111	0.568873209378215	1.99926411047655	0	179	CCL13|P2RY13|DHRS9|OAS2|SIGLEC1|P2RY14|PLEK|CD209|LRRC25|MPEG1|ST3GAL5|NAIP|IFI16|CXCL2|P2RY12|CSF2RB|IL10RA|AIF1|ATP8B4|NRROS|CYTH4|CD48|IL2RG|FCER2|EMILIN2|NCF4|INPP5D|SUCLG1|GMFG|NRP2|FRMD4B|CYSLTR1|IFITM3|ARHGAP4|BIRC3|HRH1|PFKM|CORO1A|EMB|PFKP|FIGNL1|SELPLG|IDH3G|EHD4|GPI|IL18BP|PDLIM2|ATP5F1B|RCSD1|GATM|FLI1|FCGR2B|OGDH|NDUFV1|PIK3R6|NME1|CYC1|MCM6|BLVRA|PHTF2|CHST15|SNAP23|TSPAN4|SLC25A12|…	Male
GSE19401_NAIVE_VS_IMMUNIZED_MOUSE_PLN_FOLLICULAR_DC_UP	0.004149377593361	0.0401642874723111	0.536453980442157	1.88488166979821	0	180	IL1B|SERPINB2|OASL|CEMIP|HMOX1|IFI44|S100A9|S100A8|CCL4|CD86|SERPINE1|SLC16A3|S100A4|LCP2|CXCL2|BCAT1|RGS1|CD69|P2RY6|ICAM1|CD83|GNA15|TNF|TNFSF14|CDKN1A|CD4|ARNT2|TRAF1|THBS1|UPP1|ATF3|VWA8|MRC1|DUSP5|EMP3|F13A1|SERPINB8|COMT|TGFBI|BCL3|RUNX3|TRIM25|CD163|DUSP2|STAB1|ARID5A|PXDC1|RAB31|SERPINB9|CKS2|MARCKSL1|IFIT3|TEX30|CKAP4|MANF|ICOSLG|CLIC1|CRIP1|EMP1|BIN1|ZC3HAV1|HMGA1|PPIF|UAP1|DDIT4|PRDM1|…	Male
GSE19401_PLN_VS_PEYERS_PATCH_FOLLICULAR_DC_DN	0.00383141762452107	0.0401642874723111	0.533987458684906	1.8637621204856	0	168	CCL2|IL1B|CXCL3|IL6|OASL|IFIT2|IFI44|NR0B1|CCR1|CCL4|ST3GAL5|MAFF|XAF1|STX11|PLAUR|BCL11A|LRP8|PROCR|CDKN1A|UPP1|NINJ1|IFITM3|HRH1|COX5A|RSAD2|LGALS3BP|PFKP|UGCG|PGAM1|TAP1|CRLF3|ME2|RGL1|SRP54|RAB31|IFIT3|BARD1|TRIM21|PSMB8|IFI35|NDUFA6|EMP1	Male
GSE19401_UNSTIM_VS_PAM2CSK4_STIM_FOLLICULAR_DC_DN	0.00390625	0.0401642874723111	0.476286898613631	1.67598036757105	0	176	IL1RN|TCL1A|ISG15|OASL|ST3GAL5|GSAP|CTSC|LRP2|PROCR|MAP3K8|ARHGAP25|GPR18|RASGRP3|GPD2|LIPA|IFITM3|ADAMDEC1|ST8SIA4|LGALS3BP|LRRFIP1|DOCK10|DECR1|RGL1|PLSCR1|NDUFB5|ADAR|BARD1|TRIM21|PSMB8|VRK2|FXR1|TMED5|IFI35|CPM|NDUFA6|DLAT|CCDC86|PDHX|ISCU|ATF5|IRF2|VIM|MTX2|NAT1|TDRD7|MRPL19|CD47|PDE4DIP|STARD8|HSPB1|HTATIP2|TIMM8A|ANXA4|COQ7|NUCB2|PTK2B|USP8|TIMM17A|HCCS|ELF1|PSMA3|PHYH|PDIA3|PSMD11|MYO1E|A…	Male
GSE19401_UNSTIM_VS_RETINOIC_ACID_AND_PAM2CSK4_STIM_FOLLICULAR_DC_DN	0.0040650406504065	0.0401642874723111	0.453398336910202	1.60067449182376	0	181	CCL20|IL1B|SERPINB2|CXCL3|IL6|TIMP1|TLR2|NLRP3|RNASE1|BATF|FN1|CXCL2|BCAT1|SLA|KMO|C3AR1|CCL1|PDPN|PLIN2|ICAM1|BCL2A1|IRF8|FOLR2|MAP3K8|TNF|CPVL|TRAF1|THBS1|IKZF1|TNFSF8|F13A1|CTSZ|STK10|AMPD3|PTPRJ|IL2RA|IL18R1|STAB1|SDC4|IL7R|GPNMB|CCL5|KCNJ15|TNFRSF4|TIMP2|PANX1|ATP8A1|GADD45B	Male
GSE19888_ADENOSINE_A3R_ACT_VS_TCELL_MEMBRANES_ACT_AND_A3R_INH_PRETREAT_IN_MAST_CELL_DN	0.00132275132275132	0.0401642874723111	-0.68346490525181	-2.1560096102177	0	183	GRHL2|DSP|ESRP1|PERP|CDH1|TFAP2A|KRT5|CDCP1|ANO9|WNT4|PKP1|ERBB3|C9|TNK1|TFAP2B|UCN2|LAD1|SPINT2|PRLR|PTPRF|GRB7|PLCH2|COL7A1|KLF5|ELL3|RAPGEFL1|RHBG|FGFR2|BAIAP2L1|SRCIN1|SERTAD4|ITGA3|FGFR3|TP63|FAM83H|ANO1|FAT1|FZD6|DUSP15|CELSR2|TNS4|TSPAN9|IL17RE|SVIL|PLXNA3|STAP2|SH3RF1|LDLRAD3|TP53BP2|MAST3	Male
GSE19888_ADENOSINE_A3R_ACT_VS_TCELL_MEMBRANES_ACT_IN_MAST_CELL_UP	0.004149377593361	0.0401642874723111	0.529227977082454	1.85949242528673	0	180	MS4A6A|MS4A8|TIMD4|HPSE|TIMP1|SLC13A5|ITGAM|TIFAB|NFAM1|SDC3|TYROBP|LAIR1|CTSS|SLC11A1|MYO1F|CTSC|PNLIP|HK3|P2RY6|AIF1|ATP8B4|C1QB|PLIN2|NCKAP1L|IRF8|LY9|C1QC|TNFRSF13B|GBP7|ARHGAP30|NRSN2|UBD|NCF4|MYO1G|CARD11|LMO2|FERMT3|ARHGDIB|NRP2|SASH3|CASP1|SERPING1|TIFA|CTSZ|LSP1|ECSCR|TRPV2|RARRES2|SELPLG|EFEMP2|STAT1|GPM6B|RGL1|ADA|ADAM12|EPHA3|GNG2|SNED1|LY96|BAK1|SNX10|DCN|CRIP1|C1R|SDHD|HLA-DMA|BLVRA…	Male
GSE19888_ADENOSINE_A3R_INH_PRETREAT_AND_ACT_BY_A3R_VS_TCELL_MEMBRANES_ACT_MAST_CELL_UP	0.004149377593361	0.0401642874723111	0.711488377173545	2.49988153560451	0	180	CCL2|CXCL10|OAS3|SIRPB1|ISG15|OASL|CLDN14|P2RY13|TFEC|FCGR1A|IFIT2|IL10|IFI44|OAS2|ZBP1|MS4A8|CCR5|HCK|FCGR3A|TIMP1|USP18|PIK3AP1|MPEG1|IRF7|CD180|SLFN13|LAIR1|LIPG|SELL|DHX58|BST1|RTP4|THEMIS2|XAF1|LCP2|HK3|CD72|RNASE6|PARP14|IFIT1B|AIF1|BTK|GBP4|CD40|LYN|SAMSN1|SLAMF8|CASP4|SLAMF7|HERC6|SAMD9L|IRF8|BATF2|PTPRC|TOR3A|IL2RG|GBP7|GIMAP7|SLFN5|UBD|EPSTI1|GIMAP4|B4GALT5|SAMHD1|DDX58|TLR6|UBE2L6|GSDM…	Male
GSE19888_ADENOSINE_A3R_INH_VS_ACT_IN_MAST_CELL_DN	0.004149377593361	0.0401642874723111	0.462281997629259	1.62427141073855	0	180	COCH|INSL5|IFIT2|MS4A8|MMRN1|IL21|FCGR3A|DPP10|P2RY14|CD300LF|CCR2|MPEG1|ACKR2|PLAC8|RAB9B|BST1|F10|CDH17|SERPINA10|WDFY4|SYK|RNASE6|PARP14|GBP4|SLAMF8|HDC|IRF8|IL2RG|GBP7|FGD2|ITGA4|TG|FLT4|TECTA|GDF11|DOCK2|FGL2|HSD11B1|PDYN|UBE2L6|LGALS9B|MYH7B|IL1RL1|IFITM3|UBXN10|C12orf42|TIFA|NAALAD2|TAOK3|DCLRE1C|GNB4|GNG10|CDHR1|GPM6B|UBA7|SHISA5|TMEM140|LHX5|PMCH|IFIT3|CD300C|GATM|C2|ARHGAP15|NCOA7|ITGB7	Male
GSE19888_ADENOSINE_A3R_INH_VS_ACT_WITH_INHIBITOR_PRETREATMENT_IN_MAST_CELL_UP	0.00389105058365759	0.0401642874723111	0.537705944807909	1.88929443295984	0	174	RYR2|CXCL10|OAS3|FPR2|ISG15|OASL|CCL13|FCGR1A|IFIT2|IL10|IFI44|OAS2|ZBP1|HCK|KCNJ1|FCGR3A|USP18|CH25H|PIK3AP1|MPEG1|IRF7|PABPC5|SLFN13|RAB9B|FPR1|DHX58|FGF12|RTP4|THEMIS2|SLC17A1|MMP20|XAF1|RNASE6|CD69|PARP14|IFIT1B|GBP4|CD40|SLAMF8|TNFRSF11A|HELZ2|HERC6|SAMD9L|BATF2|GBP7|BMP5|SLFN5|ZP2|FGL2|UPP1|SAMHD1|DDX58|UBE2L6|HLA-G|PML|EIF2AK2|TRIM5|GCH1|IFITM3|UBXN10|SETDB2|IRGM|PARP9|SLC6A16|STAT2|NKG7|D…	Male
GSE19888_ADENOSINE_A3R_INH_VS_TCELL_MEMBRANES_ACT_MAST_CELL_UP	0.00393700787401575	0.0401642874723111	0.605748680971494	2.13737722335946	0	177	ABRA|CXCL10|ISG15|IFIT2|IFI44|MYH1|OAS2|ZBP1|FCGR3A|SLC35D3|USP18|CH25H|SLFN13|FPR1|SLC25A31|DHX58|RTP4|MMP20|XAF1|B3GNT5|CD72|PARP14|IFIT1B|BCL11A|GBP4|CD40|CASP4|HELZ2|HERC6|SAMD9L|BATF2|GBP7|SH2D1A|SLFN5|UBD|TRAF1|SAMHD1|DDX58|UBE2L6|PML|TRIM5|KCNA3|SETDB2|IRGM|PARP9|KLRD1|STAT2|VWA3B|NKG7|DCK|RSAD2|IFIH1|RPGRIP1|TAP1|DTX3L|IL1R2|CD274|STAT1|TRIM25|UBA7|IL18BP|CCDC18|NMI|SHISA5|IRF9|MITD1|AFF3…	Male
GSE19888_CTRL_VS_T_CELL_MEMBRANES_ACT_MAST_CELL_DN	0.00132100396301189	0.0401642874723111	-0.539375914465399	-1.70179307989057	0	185	GRHL2|SERPINB5|C1orf210|CBLC|NIPAL2|S100A14|PKP1|PROM2|GRHL3|ERBB3|GPR87|SPINT1|AREG|ATP10B|ESRP2|GRB7|KLF5|SEC14L2|MAP2|RHBG|FGFR2|ALOX12B|MARVELD2|MBOAT1|HOMER2|NRTN|PLEK2|FAM83H|DAPL1|THEM5|ID4|PTPN3|NCK2|SH3YL1|IGSF9	Male
GSE19888_CTRL_VS_TCELL_MEMBRANES_ACT_MAST_CELL_PRETREAT_A3R_INH_DN	0.0040650406504065	0.0401642874723111	0.610688673775159	2.16673758836656	0	183	CCL2|CXCL10|SIRPB1|FPR2|IL6|IFIT2|OAS2|CD300LF|USP18|VCAM1|CH25H|PIK3AP1|MPEG1|C15orf48|IRF7|TLR2|PLAC8|SLFN13|GSAP|HSH2D|RTP4|DDX60|IL4I1|CD72|RGS1|GZMA|TREML2|PARP14|CD40|SLAMF8|C19orf38|HELZ2|SLAMF7|SAMD9L|HDC|BATF2|TOR3A|IL2RG|GBP7|ABCG1|SH2D1A|SLAMF9|PIK3R5|PTPRO|PTPN6|SLFN5|ARHGAP30|TPX2|GPR18|ITGAL|B4GALT5|SAMHD1|HLA-G|EIF2AK2|TRIM5|GCH1|IKZF1|IFITM3|SETDB2|PARP9|APOBEC1|STAT2|DCK|IL12RB1|…	Male
GSE20366_EX_VIVO_VS_DEC205_CONVERSION_NAIVE_CD4_TCELL_UP	0.0040650406504065	0.0401642874723111	0.490573654521869	1.73191798740418	0	181	AMPD1|ACTN2|RYR1|CCR5|CCR1|ASB2|CCR2|SERPINB1|SOAT2|PLAC8|CCR6|GPR65|LETMD1|RGS1|IL18RAP|GZMA|GZMK|FAM111A|CYSLTR2|PLIN2|NUF2|SLAMF7|MORC1|CYP1B1|CLSPN|IL22|AFP|GNGT2|NDC80|FGL2|SLC16A6|BUB1|ABI3|IL1R1|STAP1|MGAT4A|XCL1|NUSAP1|TMEM154|TEC|IL12RB1|FIGNL1|STAT1|CERK|CENPN|MITD1|RASGRP1|CCL5|ANLN|DNA2|NCOA7|B4GALNT2|GPR34|KNTC1|LITAF	Male
GSE20715_0H_VS_24H_OZONE_LUNG_UP	0.00396825396825397	0.0401642874723111	0.463242534968942	1.63886820570932	0	178	MS4A6A|ADCY8|SLC38A5|S100A9|S100A8|CCR2|SERPINB1|SLC40A1|TYROBP|SELL|MYO1F|CD53|FCRL1|THEMIS2|CLEC7A|CD19|PTPRC|PLCG2|IL2RG|NCF4|MYO1G|CD7|LMO2|FERMT3|ARHGDIB|CXCR4|NRP2|RAC2|RTN1|HMGB2|EVL|XCL1|LSP1|ST8SIA4|CORO1A|TRPV2|GNB4|BACH2|GNG10|CD2|SEMA4D|PRKCB|ETS1|MAP4K1|SHISA5|NUP210|CCL5|PMPCB|PARP12|SNX2|RASA3|TRIM21|ICAM2|TNFSF10|CRIP1|HADH|ADRB1|CASP8|PECAM1|CD3G|PRDM1|HPS3|ELK3|SLC6A6|LIMD2|CA2|…	Male
GSE20715_0H_VS_6H_OZONE_TLR4_KO_LUNG_DN	0.00131233595800525	0.0401642874723111	-0.496325041379941	-1.5707172588604	0	192	DSP|MSLN|SLC34A2|TACSTD2|AREG|SLC44A4|TNK1|KCNK1|ESRP2|LCN2|CXCL17|CD9|CLDN10|IRX1|NR4A1|SLC6A15|EPS8L1|STK39|RIPK4|SCNN1G|KCNJ4|RHPN2	Male
GSE20727_CTRL_VS_H2O2_TREATED_DC_DN	0.00380228136882129	0.0401642874723111	0.445628077818588	1.55626238518376	0	165	PYGM|HCK|PROX1|OR52N4|WDR17|GSAP|XAF1|FCRLA|CR2|PLCG2|CD79B|PTPN6|RALGPS2|ARHGAP25|EBI3|DOCK2|LAT2|FRMD4B|NEK6|CAMK1D|ELF4|ADAP2|APAF1|STK10|TSPAN32|ETS1|NEXN|KHDRBS2|PTPRCAP|IFIT3|CLCF1|RAD51B|LTA|PTGS1|HDAC9|PAQR8|ACTB|CYB561A3|LTB|DOCK11|LRPPRC|ZC3HAV1|RNASEH2B|PDK3|JAM3|AIDA	Male
GSE21033_1H_VS_24H_POLYIC_STIM_DC_DN	0.00381679389312977	0.0401642874723111	0.45876377395557	1.59469930574087	0	160	MS4A6A|MS4A4A|NXPH1|GPR65|CD53|LGMN|OSM|C19orf38|SLFN12L|CYTH4|LY9|MMP3|SLFN5|ARHGAP25|MYO1G|CELA1|ASCL4|CD7|TNFAIP8L2|FXYD5|ALDOA|CCR4|SRPX|NUP210L|SHISA5|KCNA2|IL7R|CD226|HEXB|MRPS18B|SMAP2|PCCA|IFI35|CLIC1|LTB|HADH|RAPGEF4|OSTF1|PSMB9|RIPPLY3|LCP1|B2M|AGFG1|RASSF3|RRP15|DHRS1|SNX5|GBP2|POLDIP2|PSME2|CCNG1|GID4|MRRF|HIGD2A|RPL31|C19orf12|RPS6KA1|NOP10|ISCA2|PRDX3|S100A10|SUCLG2|MRPL46|NME2|MED1…	Male
GSE21033_CTRL_VS_POLYIC_STIM_DC_12H_UP	0.0037037037037037	0.0401642874723111	0.506550312397362	1.75597107478382	0	152	MS4A6A|MS4A4A|SELL|GPR65|MYO1F|IL18RAP|C19orf38|SLFN12L|CYTH4|LY9|CD48|SH2D1A|GIMAP7|SLFN5|GPR18|MYO1G|DTX1|DDX58|SLC16A6|STK17B|FGD3|GIMAP6|ZNF831|NDUFA10|ALDOA|RUNDC3B|CCR4|CALCRL|TSPAN32|SHISA5|IL7R|ITGB3|FLI1|CD226|FAM210A|DSE|HEXB|SLC20A1|GNG2|NIPAL1|JAK1|SMAP2|KLF8|IRAK4|GRIA3|CNN2|CPM|LTB|RAPGEF4|DPH5|NIN|RAB23|PECAM1|STARD5|TMA7|LCP1|B2M|AGFG1|VIM|RASSF3|SNX5|P2RX4|GBP2|MFSD1|S1PR4	Male
GSE21033_CTRL_VS_POLYIC_STIM_DC_24H_UP	0.0037037037037037	0.0401642874723111	0.441251222506984	1.52762473825613	0	149	MS4A6A|IGFN1|NXPH1|SELL|GPR65|MYO1F|LGMN|CTSC|SLC27A6|IL18RAP|ATP8B4|SLFN12L|CYTH4|LY9|TMEM108|GIMAP7|SLFN5|ARHGAP25|LRRTM4|GPR18|MYO1G|DTX1|SLC16A6|TNFAIP8L2|FGD3|EVL|TMEM154|FXYD5|RUNDC3B|SHISA5|KCNA2|CARD9|ELOVL6|PDE4B|CD226|DSE|HEXB|SLC20A1|RASA3|ADCY7|AKT3|JAK1|SMAP2|PCCA|CPM|CCR7|RAPGEF4|GATA1|OSTF1|STARD5	Male
GSE21063_WT_VS_NFATC1_KO_3H_ANTI_IGM_STIM_BCELL_DN	0.0040650406504065	0.0401642874723111	0.526819849241149	1.85988131366649	0	181	FPR2|ASB15|TFEC|PILRA|PDCD1LG2|HTR7|DNASE1L3|CH25H|C15orf48|ALDH1B1|LY86|THEMIS2|HK3|CLEC7A|IL18RAP|ITGAX|ACSL5|IFI30|GBP4|SLAMF8|C8orf76|IRF8|BATF2|IL2RG|GBP7|KLHL6|AXL|UBD|GPD2|FGL2|UPP1|SAMHD1|CD74|EDN1|PLBD1|CASP1|CST7|IRGM|PARP9|EVL|TMEM154|TAP1|GNB4|DOCK10|SOD2|IL18BP|RASGRP1|CCL5|SERPINB9|PARP12|ARHGAP15|PANX1|TRIM21|PSMB8|HLA-E|TIMM10|TNFSF10|NDUFV1|PCCA|MAB21L3|PIK3R6|SDHB|EXOC3L4|LETM1|…	Male
GSE21063_WT_VS_NFATC1_KO_8H_ANTI_IGM_STIM_BCELL_UP	0.00389105058365759	0.0401642874723111	0.535150991366773	1.87535166038867	0	173	CCR2|ENO3|BUB1B|LRR1|GZMA|KIF15|SLC27A2|EXO1|NUF2|KIF11|E2F8|MKI67|BIRC5|TOP2A|CCNA2|TPX2|NCF4|NDC80|CCNB1|ITGAL|DOCK2|SKA1|ATF3|ECT2|BUB1|AURKB|LRRC20|PIF1|KIF22|INPP4B|KIF18B|NCAPH|SUV39H2|SPAG5|CSF1|DLGAP5|LACTB2|PRKCB|MCM5|MTHFD1L|KIF2C|NUP210|SDC4|DEPDC1B|ELOVL6|CKS2|MELK|ANLN|RAD51|RAD54L|ASF1B|ACOT13|ITGB7|SERPINB6|RBBP8|DTL|DBF4|AURKA|TACC3|ASPM|KIFC1|E2F7|HLA-DMB|CCNE1|DUSP6|CDK1|DLAT|TM…	Male
GSE2128_CTRL_VS_MIMETOPE_NEGATIVE_SELECTION_DP_THYMOCYTE_NOD_UP	0.00403225806451613	0.0401642874723111	0.591891423137269	2.09986634996602	0	182	MS4A6A|FCGR1A|FCGR3A|CCL4|GPR84|FCER1G|PLAC8|TYROBP|LY86|CTSS|RTP4|GPR183|LCP2|IL4I1|CD72|CLEC5A|SYK|FCGR2A|TLR1|CSF1R|MS4A7|LRP8|C3AR1|PDPN|GBP4|CASP4|C1QB|STAT4|HELZ2|C1QC|IL2RG|GBP7|C1QA|SLAMF9|RALGPS2|HPGD|BLNK|DOK2|B4GALT5|DDX58|SLC16A6|ATF3|LGALS9B|RAB3IL1|EDN1|RAC2|ST6GALNAC6|IFITM3|MGAT4A|SLC38A1|METRN|HRH1|DAZ2|LGALS3BP|COMT|TNFRSF1B|IRF4|BCL3|RHOH|SRXN1|IL18BP|ACYP2|DLST|SDC4|ARID5A|RAS…	Male
GSE21360_NAIVE_VS_PRIMARY_MEMORY_CD8_TCELL_DN	0.0040650406504065	0.0401642874723111	0.531903984985681	1.87783031289463	0	181	CD5L|MMP8|FCGR1A|IFIT2|MS4A4A|F7|CD300LF|PKIB|STAB2|CD68|TYROBP|LY86|CTSS|CLEC7A|RGS1|CNR2|SAMD9L|PLD4|HAVCR2|IRF8|ARL11|ABCG1|PLXNC1|MMP12|FAM20C|SLC9A9|UBE2L6|ATF3|LIPA|HPGDS|TRIM5|LAPTM5|CD109|DCK|RSAD2|LGALS3BP|TRPV2|COMT|PIANP|EYA4|TRIM25|LDHB|CERK|STAB1|GCNT1|IFIT3|HEXB|GNG2|STOM|COTL1|SERPINB6|CX3CR1|ADCY7|PTGS1|S1PR1|DAXX|GLA|ADRA1A	Male
GSE21360_NAIVE_VS_QUATERNARY_MEMORY_CD8_TCELL_DN	0.00374531835205993	0.0401642874723111	0.599215815655345	2.09738671632725	0	167	MYF6|OAS3|ISG15|OASL|IFIT2|IFI44|OAS2|PHF11|USP18|IRF7|LAMP3|DHX58|RTP4|GDAP1|XAF1|DDX60|CD38|CD69|SLC22A2|CASP4|HERC6|IRF8|LAX1|MORC1|SP140|RASGRP3|GMPR|DDX58|UBE2L6|SLC16A6|PML|EIF2AK2|CASP1|IFITM3|STAP1|STAT2|RSAD2|IFIH1|TAP1|EHD4|NFKBIE|ISG20|NMI|IRF9|FCHSD2|SERPINB9|ELOVL6|PLSCR1|PARP12|IFIT3|ADAR|LNPEP|TRIM21	Male
GSE21360_NAIVE_VS_QUATERNARY_MEMORY_CD8_TCELL_UP	0.00389105058365759	0.0401642874723111	0.559099552114773	1.96446344229677	0	174	OAS3|ISG15|OASL|IFIT2|IL10|IFI44|OAS2|PHF11|USP18|IRF7|LAMP3|DHX58|RTP4|XAF1|DDX60|CD38|CD69|HERC6|IRF8|CD48|LAX1|SP140|DDX58|EIF2AK2|STAP1|STAT2|SERPINB8|RSAD2|IFIH1|IDH3A|EHD4|TRIM25|ISG20|NMI|IRF9|FCHSD2|PLSCR1|PARP12|IFIT3|ADAR|LNPEP|RAP1B|SNX2|TRIM21|TMED5|IFI35|PNO1|MGAM|TRIM38|ETV3|SLC25A32|MAK16|TDRD7|WDR44|PALB2|AEN|SAR1B|BCAP29|SYNJ1|SLC39A14|UVRAG|C12orf4|RBM28|ARFGEF2|DDX10|TIMM17A|NO…	Male
GSE21360_NAIVE_VS_SECONDARY_MEMORY_CD8_TCELL_DN	0.00381679389312977	0.0401642874723111	0.584223599802707	2.03080762234081	0	160	CXCL10|OAS3|OASL|IFIT2|IFI44|ZBP1|MS4A4A|CD300A|P2RY14|IRF7|SLFN13|SLC40A1|MYO1F|THEMIS2|CLEC1B|XAF1|GPR183|HK3|DDX60|CLEC7A|RGS1|PTCHD1|SAMD9L|PLXNC1|PTPRO|KCNJ10|SLFN5|LGALS3|ATF3|SOAT1|ALOX15|GAS2L3|TRIM5|MICAL1|TPCN2|IRGM|STAT2|GPR137B|ST8SIA4|LGALS3BP|SEMA4D|DOCK10|TRIM25|S100A6|IL7R|PARP12|IFIT3|IQGAP1|PARP11|CD28|STOM|PSMB8|TRIB3|CLIC4|ENTPD1|ABCA9|FABP4|ZFYVE28|TFRC|L1CAM|GUSB|ATP6V0D2|AT…	Male
GSE21360_NAIVE_VS_SECONDARY_MEMORY_CD8_TCELL_UP	0.00396825396825397	0.0401642874723111	0.509757117523179	1.80342837602073	0	178	IL1RN|MEFV|SPIC|HCK|TARM1|FCRL5|LRRC25|CH25H|CYBB|GSAP|SLC1A2|POU2AF1|CHI3L1|VCAN|MGARP|TMEM26|PDPN|CD40|SAMSN1|BLK|HCLS1|CD79A|HLA-DOA|ETV5|PIK3CG|LPCAT2|PIK3R5|TNF|GPR18|PFKL|RELT|TRAF1|GPD2|GMFG|IL12B|KCNA3|EDNRB|ADAMDEC1|PGAM1|RAPGEF5|TGFBI|BCL3|NFKBIE|KCTD12|SOD2|AOAH|ETS1|ITGA5|SLC13A3|NXPE3|SDC4|CCL5|MARCKSL1|PDE4B|IRAK3|FCGR2B|GADD45B|IGF2BP2|SPN|RAB20|PDE10A|PIK3R6|LRRC8C|AHR|DRAXIN|PTPN…	Male
GSE21360_PRIMARY_VS_QUATERNARY_MEMORY_CD8_TCELL_UP	0.00387596899224806	0.0401642874723111	0.609227561722622	2.12941628034703	0	171	MMP8|CLEC6A|IL1RN|CLEC4E|CCL2|CXCL3|SPIC|IFIT2|IFI44|CLEC4D|DUSP9|HPSE|MS4A4A|GDF15|TNIP3|CD300LB|USP18|SERPINE1|IRF7|CYBB|CD180|MYO1F|TNFSF4|XAF1|DDX60|CLEC7A|RGS1|PTCHD1|SLAMF7|LTF|SAMD9L|CD83|LY9|IL2RG|PLXNC1|HPGD|LGALS3|SAMHD1|LY75|DDX58|UBE2L6|CD74|ATF3|PML|RASA4|CLEC4C|IFITM3|STAP1|CYTIP|RASSF4|GPR137B|RSAD2|MMP13|LGALS3BP|PIANP|PTPRJ|STAT1|TRIM25|SRXN1|MLKL|GPNMB|CCL5|MTHFD2|IFIT3	Male
GSE21360_PRIMARY_VS_TERTIARY_MEMORY_CD8_TCELL_DN	0.00389105058365759	0.0401642874723111	0.525518227216699	1.83134801707186	0	169	IL1B|CXCL10|SERPINB2|IL6|FCGR1A|OAS2|P2RY14|PLEK|IRF7|LAMP3|ST3GAL5|CIITA|BATF|LCP2|PTAFR|CD38|CD69|IL10RA|SOCS3|CASP4|C1QB|STAT4|ICAM1|BCL2A1|IRF8|CD83|PTPN6|TNF|ITGA4|CDKN1A|FYB1|TRAF1|B4GALT5|HSD11B1|UBE2L6|DYRK4|NRP2|IRF5|VWA8|GADD45G|DUSP5|SERPING1|STAT2|CTSZ|TAP1|IRF4|TRIM25|RHOH|ISG20|IL2RA|SDC4|ARID5A|CCL5|NDUFA9|CCRL2|PSMB8|GADD45B|SBNO2|IL15|SAMD4A|LMNB1|IFI35|LITAF|MAN1A1|PSMB9|SOCS1|P…	Male
GSE21360_SECONDARY_VS_QUATERNARY_MEMORY_CD8_TCELL_UP	0.00393700787401575	0.0401642874723111	0.501912672600374	1.77099306730806	0	177	IL1RN|CLEC4E|CCL2|IL36G|IL1B|CXCL3|IL6|OASL|CXCR2|IL10|CLEC4D|TREM1|MCOLN2|GPR35|S100A9|TARM1|CSF3R|SLC15A3|CCL4|ADORA2B|TNIP3|PLEK|VCAM1|IL1A|ADORA3|ADAM8|FPR1|STX11|CXCL2|SYK|CD69|IFIT1B|SOCS3|GCNT2|PDPN|CD40|SAMSN1|CASP4|BCL2A1|DSC3|SLAMF7|SLFN12L|HDC|ASPRV1|PIK3R5|PROCR|MAP3K8|TNF|GLIPR2|EBI3|FCRLB|IL12B|EDN1|DMKN|IL1RL1|RSAD2|MMP13|AMPD3|TNFRSF1B|BCL3|CD274|DUSP2|SOD2|RND1|GREM1|SLC13A3|TNFR…	Male
GSE21360_SECONDARY_VS_TERTIARY_MEMORY_CD8_TCELL_DN	0.00381679389312977	0.0401642874723111	0.442875547629576	1.54471346813672	0	163	SYT13|CD300A|LAIR1|GPR65|CIITA|BUB1B|SLC1A6|ALOX5AP|RNASE6|EXO1|NLRP1|CNR2|NCF1|FGD2|DOCK8|NEIL3|CLSPN|CXCR3|SLC9A9|LMO2|MEF2C|RAB3IL1|HAAO|MICAL1|EMP3|PFKM|SLC14A1|CMTM3|NFATC2|MRGPRF|MCM5|MAP4K1|IL16|CENPA|ASF1B|CX3CR1|ADCY7|GPR34|TK1|MCM3|CHTF18|HLA-DMA|SLC25A26|ABCA9|S1PR2|PALD1|CFL1|TMEM86A|GPR33|HPS3|GUSB|DERL3|LRRK1|CYP27A1|SNX29|DAGLB|ZNF770	Male
GSE21360_TERTIARY_VS_QUATERNARY_MEMORY_CD8_TCELL_DN	0.00390625	0.0401642874723111	0.539445741008568	1.89822662334786	0	176	IL36G|MEFV|S100A9|TARM1|FCRL5|USP18|CYBB|TLR2|MS4A1|CD300LD|CD80|GSAP|SLC1A2|NLRP3|F10|VCAN|LCP2|TMEM26|TLR1|CD69|KMO|CD40|SAMSN1|STAT4|ICAM1|SLAMF7|CD83|IL2RG|CXCR6|CD79A|PIK3R5|PROCR|CLEC12A|ITGA4|EBI3|TRAF1|FGL2|UPP1|LY75|DDX58|IL12B|PGK1|KCNA3|CST7|CLEC4M|SLAMF6|RAPGEF5|TNFRSF1B|PTPRJ|STAT1|SMS|SCHIP1|CMTM3|SRXN1|ETS1|SLC13A3|MLKL|NXPE3|SDC4|MTHFD2|MARCKSL1|PDE4B|HILPDA|RELB|IGF2BP2|PRKCD|RAB…	Male
GSE21380_NON_TFH_VS_GERMINAL_CENTER_TFH_CD4_TCELL_UP	0.00131406044678055	0.0401642874723111	-0.513637744596295	-1.62070282811021	0	180	ZNF750|RAB25|CYP17A1|ARMC12|C1orf158|CCDC120|ZNRF4|PAK6|TMEM184A|SPDEF|CCDC136|TMC4|LAMC2|TMEM158|FAM170B|GK2|PLEK2|TEAD2|CD70|C11orf65|PACRG|MFAP4|TEKT5|HEY1|CLIC3|ECHDC2|SMAGP|GABRA5|KLHDC9|TM7SF2|F2|GSTM1|FGF14|AK5|NRIP3|GMPPB|SERPIND1|ICA1|TEKT2|HPCAL4|PRSS21|IL36RN|CNTN3|SCRN2|KCNH7|ZSWIM1|TTC23|IL17RC|CC2D2A|SH3D19|BHLHE40|HEPH|GAS2L1|TMEM231	Male
GSE21380_NON_TFH_VS_TFH_CD4_TCELL_UP	0.00403225806451613	0.0401642874723111	0.458071589243114	1.62882055199825	0	186	TFEC|PDCD1LG2|IFI44|MYOM1|ACOT11|CCL4|CCR2|GSAP|LY86|CFP|LCP2|BTLA|RNASE6|CEP55|PARP14|NCKAP1L|STAT4|SLFN12L|IRF8|FGD2|DOCK8|HLA-DOA|MAP3K8|ARHGAP25|FILIP1L|TM6SF1|DOCK2|CD37|B4GALT5|RGS18|HLA-G|TMEM106A|UNC93B1|IFITM3|UBASH3B|AMZ1|ELMO1|LSP1|CORO1A|SWAP70|IQGAP2|TGFBI|C11orf54|TMEM71|CALCRL|TPD52|TXNIP|C1orf54|AP1S2|RCSD1|CYP7B1|PLCXD2|TCIRG1|PDE4B|PGLYRP2|VASH2|KLK8|SH3KBP1|C1R|FAM167B|ADCY4|FU…	Male
GSE21380_TFH_VS_GERMINAL_CENTER_TFH_CD4_TCELL_UP	0.00131578947368421	0.0401642874723111	-0.527949620005456	-1.66741861043695	0	189	KRT18|GJB1|AMBP|UPK2|GRHL3|TMEM40|C1orf158|CCDC120|ZNRF4|PAK6|PPP1R14D|C11orf52|SYNE4|RHBDL2|GFAP|GJB3|LCN2|BSPRY|TAT|PLXNB1|CITED1|NXNL2|CDK18|MPL|FADS1|TJP2|BPIFB3|SMAGP|RNF112|GSTM1|CUEDC1|BHLHA15|ZAP70|NPHS1|ALOXE3|CASKIN2|HSD17B14|HOXB5|DAPK1|HID1|MPZL1|FERD3L|RGS7BP|TAGLN|BAIAP2|PAK4|DTX3|UBE2V1|STX3|KRT1|NR0B2	Male
GSE21546_ELK1_KO_VS_SAP1A_KO_AND_ELK1_KO_DP_THYMOCYTES_UP	0.00359712230215827	0.0401642874723111	0.549877902447842	1.88685502440405	0	142	MYPN|OAS3|ISG15|OASL|IFIT2|PHF11|USP18|IRF7|IFI16|DDX60|P2RY6|IFI30|PARP14|HELZ2|GCM2|HERC6|SAMD9L|SLC9A9|DNAJC6|GMPR|CSMD1|DDX58|EIF2AK2|IFITM3|PARP9|STAT2|FUT2|RSAD2|LGALS3BP|PGAM1|LRRFIP1|DTX3L|STAT1|TRIM25|SHISA5|TMEM140|CARD9|IRF9|HLA-F|PLSCR1|PARP12|NLRC5|IFIT3|ADAR|TRIM69|TRIM21|ADCY7|HLA-E|IFI35|NT5C3A|PNPT1|CMPK2|PSME1|TLR3|B2M|RPRD1A	Male
GSE21546_UNSTIM_VS_ANTI_CD3_STIM_ELK1_KO_DP_THYMOCYTES_UP	0.00364963503649635	0.0401642874723111	0.555914866775032	1.90677780009698	0	143	XIRP2|DLGAP2|OAS3|ISG15|NEB|OASL|IFIT2|IFI44|PHF11|AQP8|ARMC4|CRYBA4|CD300LB|USP18|GPM6A|NFE2|IRF7|DNASE2B|GBP5|RTP4|IL27|THEMIS2|KNCN|IFI16|XAF1|DDX60|CSF2RB|C5AR1|PARP14|RSPH1|VWA5B1|MMP7|HELZ2|HERC6|MMP12|MYO3B|SAMHD1|DDX58|TNFAIP8L2|PML|EIF2AK2|SMIM5|IFITM3|RTN1|PARP9|CYTIP|STAT2|TEC|RSAD2|LGALS3BP|IQGAP2|TAP1|DTX3L|STAT1|TRIM25|ANKLE1|TMEM140|IRF9|CNTN5|PLSCR1|PARP12|NLRC5|IFIT3|ADAR|TRIM69|…	Male
GSE21546_WT_VS_SAP1A_KO_AND_ELK1_KO_DP_THYMOCYTES_UP	0.00403225806451613	0.0401642874723111	0.449114965757417	1.59697240259846	0	186	C4orf54|CCL13|IFIT2|PILRA|CAMK2A|SLC15A3|CCL4|SHISA3|GPR84|CH25H|ACKR2|OR52N4|TNFRSF17|CYBB|GSAP|RTP4|THEMIS2|XAF1|SLC2A6|IFIT1B|ICAM1|SLC7A7|HELZ2|TOR3A|GBP7|PIK3R5|MAP3K8|MYO3B|EBI3|CD37|TMEM132E|UPP1|DDX58|AVPR2|GSDMD|PARP9|STAT2|DCLRE1C|IFIH1|LBP|GLRX|LRP2BP|NFKBIE|TMEM71|DLD|CCL5|TTC21A|TCIRG1|HSD17B12|IFIT3|NFKBID|RAP1B|TRIM21|FGF7|RELB|KCNQ5|DENND1C|RGS19|RAB20|LITAF|PTPN1|ZMYND15|CMPK2|PA…	Male
GSE21546_WT_VS_SAP1A_KO_DP_THYMOCYTES_UP	0.00371747211895911	0.0401642874723111	0.581463633528842	2.01404372633632	0	151	CXCL10|OAS3|ISG15|OASL|IFIT2|IFI44|OAS2|PHF11|USP18|AKAP6|SERPINE1|IRF7|DHX58|THEMIS2|IFI16|XAF1|DDX60|PARP14|FAM111A|HELZ2|HERC6|SAMD9L|BATF2|GMPR|SAMHD1|DDX58|UBE2L6|HLA-G|ANGPT2|PML|EIF2AK2|TRIM5|CASP1|IFITM3|PARP9|STAT2|TRANK1|IL13RA2|RSAD2|LGALS3BP|IFIH1|TAP1|DTX3L|GNB4|CD274|STAT1|EHD4|TRIM25|NMI|TMEM140|IRF9|HLA-F|PLSCR1|PARP12|NLRC5|IFIT3|ADAR|LNPEP|TRIM69|TRIM21|PSMB8|HLA-E|BAZ1A|IFI35|P…	Male
GSE21670_STAT3_KO_VS_WT_CD4_TCELL_DN	0.00403225806451613	0.0401642874723111	0.461317411565937	1.63662602858173	0	182	CXCL6|CCL2|IL1B|CXCL3|IL6|CXCL13|IL1A|ICOS|SLC11A1|BATF|LCP2|SOCS3|LRP8|CCL1|IL13|CYSLTR2|TFPI2|CD7|UPP1|IL21R|STK17B|IKZF1|PIK3CD|DPP4|CYTIP|MEOX1|IRF4|CNKSR2|CSF1|TMEM71|IL2RA|MTHFD1L|ENO1|RASL11A|TNFRSF9|ARID5A|IL5|GNL3|TIAM1|ID2|RRP12|SBNO2|SLC7A1|HEATR1|BAZ1A|DDX21|STAMBPL1|PNO1|PTPN1|DACT1|PCGF5|IMMT|SLC39A8|REXO2|RPF2|SOCS1|XRN2|WDR43|SLC25A12|ADAM19|KIAA0040|CISH|PIM2|WDR12|NOP58|UTP20|PR…	Male
GSE21670_STAT3_KO_VS_WT_CD4_TCELL_TGFB_IL6_TREATED_DN	0.00390625	0.0401642874723111	0.558732463866702	1.96609363577063	0	176	CLEC6A|CLEC4E|CXCL10|TXLNB|WNT7A|DHRS9|MSR1|CLEC4D|PDK4|SIGLEC1|TIMD4|LYZ|CD180|SLC37A2|LAIR1|CTSS|NLRP3|RNASE1|ADAM28|RNASE6|ITGB2|FAM111A|SLAMF7|PMFBP1|NCEH1|XCR1|CPVL|APBB1IP|CD4|NPL|FGL2|MCTP1|PRCP|PLBD1|RTN1|LRRK2|ZNF831|SERPING1|ADAMDEC1|TGFBI|PTPRJ|WIPF1|TXNIP|ITGA5|STAB1|MSN|RGS10|IL16|RCSD1|GPNMB|ACTN1|DPEP2|TIMP2|ITGB7|PAQR8|LITAF|SLC12A6|SORBS3|CD40LG|RAP2B|GPX4|MITF|PSAP|CCDC88A|RASSF…	Male
GSE21670_UNTREATED_VS_IL6_TREATED_STAT3_KO_CD4_TCELL_UP	0.00387596899224806	0.0401642874723111	0.534328640160267	1.86762414720002	0	171	CLEC4E|DHRS9|PDK4|TIMD4|CSF3R|C1orf162|LYZ|CYBB|NFAM1|CD180|SLC8A1|LAIR1|CTSS|NLRP3|RNASE1|EVI2A|ADAM28|RNASE6|CSF1R|ITGB2|FAM111A|NCKAP1L|STAT4|ERMAP|APBB1IP|CD4|FGL2|CCDC65|LGALS3|TLR6|TNFAIP8L2|MREG|HAAO|PRCP|PLBD1|RAB8B|RTN1|CD109|CALHM2|TGFBI|PTPRJ|ECM1|TBXAS1|DECR1|TXNIP|STAB1|RCSD1|TNFAIP3|DPEP2|TIMP2|ADCY7|CD96|IL17RA|NRCAM|HLA-DMB|RAB37|SORBS3|CD40LG|TMEM144|FYN|RAP2B|CD3G|MITF|PYGL|PSAP…	Male
GSE21774_CD62L_POS_CD56_BRIGHT_VS_CD62L_NEG_CD56_DIM_NK_CELL_UP	0.00403225806451613	0.0401642874723111	0.44897151154811	1.59646230511616	0	186	ZIC1|TREM1|CTSG|GJB5|HCK|TLR7|DUSP9|HPSE|TIMP1|CD86|TMEM82|CCR2|PIK3AP1|ASTL|CYBB|ARHGEF37|PLAC8|TYROBP|IGSF6|LY86|SELL|THEMIS2|B3GNT5|BTLA|S1PR3|CD69|P2RY6|CSF1R|MS4A7|SPI1|KMO|ATP8B4|NCF1|PLD4|IRF8|SIGLEC10|LRTM2|CXCR3|TNF|POU2F2|GPR18|NCF4|TM6SF1|ARHGDIB|CXCR4|TNFAIP8L2|RASA4|SLCO4A1|DMKN|MRC1|F13A1|ENC1|RASSF4|PGAM1|SELPLG|VIT|DIRAS2|CD163|DNTT|GRIN2A|POU3F3|GPNMB|MARCKSL1|SH2D5|SLC43A2|CD28|…	Male
GSE21927_SPLEEN_C57BL6_VS_4T1_TUMOR_BALBC_MONOCYTES_DN	0.00378787878787879	0.0401642874723111	0.542299835630371	1.88812704732913	0	159	OAS3|ISG15|OASL|IFIT2|IFI44|OAS2|ZBP1|PHF11|USP18|IRF7|LAMP3|DHX58|RTP4|IFI16|XAF1|DDX60|HERC6|GPR176|DDX58|UBE2L6|GSDMD|HLA-G|PML|EIF2AK2|TRIM5|KCNA3|IFITM3|STAT2|TRANK1|RSAD2|LGALS3BP|IFIH1|EHD4|ISG20|UBA7|NMI|TMEM140|IRF9|FCHSD2|PLSCR1|PARP12|IFIT3|ADAR|SMCHD1|PARP11|NDUFV2|TRIM21|PSMB8|HLA-E|FKBP11	Male
GSE2197_IMMUNOSUPPRESSIVE_DNA_VS_UNTREATED_IN_DC_UP	0.00413223140495868	0.0401642874723111	0.523603735156198	1.8585056492736	0	189	NMRK2|CLEC4E|IL36G|COCH|FPR2|P2RY13|OLR1|IFI44|IL33|TMEM171|TLR7|P2RY14|PIK3AP1|ARHGEF37|CXorf21|GSAP|GPR65|GPR15|MROH9|RGS1|SOCS3|ICAM1|HDC|GBP7|HRH2|TRAF1|GPD2|UPP1|B4GALT5|ATF3|GSDMD|FRMD4B|EDN1|RASA4|CFB|GPR182|BIRC3|SERPING1|TIFA|PTHLH|GLRX|SCHIP1|CRLF3|IRF9|MLKL|ARID5A|PDE4B|LTA|SNN|RAB20|SPSB1|TIMELESS|TIMM23|CRTAM|NOD1|HCAR2|HMGA1|CASP8|CCDC86|TMEM243|WDR86|TLR3|ADAM17|TANK|PTPN2|FEZ2	Male
GSE22140_GERMFREE_VS_SPF_ARTHRITIC_MOUSE_CD4_TCELL_DN	0.00383141762452107	0.0401642874723111	0.475233809354984	1.65869583235388	0	168	CXCL10|FCGR1A|HCK|S100A8|P2RY14|PLEK|CCR2|FCER1G|LAMP3|ST3GAL5|IGSF6|SELL|CHI3L1|CTSC|CD38|IL10RA|CASP4|C1QB|SLC7A7|HBEGF|PLCG2|IL2RG|HLA-DQA1|CDKN1A|INPP5D|FGL2|HSD11B1|UBE2L6|SASH3|PRCP|HLA-DQB1|CD55|SERPING1|STAT2|TRANK1|TBC1D9|LGALS3BP|TAP1|IRF4|DECR1|HLA-F|CCL5|FCHSD2|C2|FLI1|SLC20A1|STOM|NDUFV2|SDHA|PSMB8|NDUFS2|VRK2|TGFBR2|SAMD4A|LMNB1|IFI35|ARHGAP19|PSMB10|PSMB9|GPX4|SOCS1|COASY|JAK2	Male
GSE22140_GERMFREE_VS_SPF_ARTHRITIC_MOUSE_CD4_TCELL_UP	0.00389105058365759	0.0401642874723111	0.478510748716705	1.67686492522009	0	173	CCL20|CXCL6|CXCL10|SERPINB2|ISG15|IL6|OASL|IFIT2|IFI44|OAS2|PPY|CSF3R|PLEK|USP9Y|IRF7|FN1|XAF1|LETMD1|PLIN2|MMP7|POU2F2|CD4|ARNT2|THBS1|PML|MRC1|FUT4|IKZF1|F13A1|FOXF1|RSAD2|CD59|HS3ST1|KCNC4|EFEMP2|RGL1|IRF9|IL7R|GPNMB|TLR5|IFIT3|S1PR1|GADD45B|TNFSF10	Male
GSE22140_GERMFREE_VS_SPF_MOUSE_CD4_TCELL_DN	0.0040650406504065	0.0401642874723111	0.514943493903194	1.81795310727992	0	181	IL1B|SERPINB2|CXCL3|OASL|VSIG4|IFIT2|IFI44|TIMP1|CCL4|SERPINE1|SLC16A3|CD180|LAIR1|S100A4|RNASE1|LGMN|FLRT2|ALOX5AP|RGS1|CSF1R|PLIN2|TNFRSF11A|GNA15|TNFSF14|PLEKHO2|TRAF1|THBS1|LGALS3|MRC1|TNFSF8|EMP3|SERPINB8|STK10|CD59|HS3ST1|TNFRSF1B|TGFBI|DOCK10|CD163|DUSP2|ADM|STAB1|DLST|ADA|IL7R|IFIT3|CD300C|RAD51|TIMP2|SNX2|CLIC1|CRIP1|EMP1|DAB2|BIN1|HMGA1|PPIF|DDIT4|NFKB1|HEG1|PLTP|LTBP2|RAB5C|ADAM19|AKAP…	Male
GSE22140_GERMFREE_VS_SPF_MOUSE_CD4_TCELL_UP	0.00389105058365759	0.0401642874723111	0.529501456509911	1.85555376270155	0	173	CXCL10|TTN|ISG15|OASL|CCL13|FCGR1A|IFIT2|IFI44|OAS2|HCK|P2RY14|PLEK|CD86|NPY|IRF7|CIITA|BATF|IFI16|XAF1|LCP2|CSF2RB|TLR1|CD69|IL10RA|SOCS3|CASP4|C1QB|ICAM1|BCL2A1|IRF8|TNF|CDKN1A|ARNT2|CD7|FYB1|B4GALT5|UBE2L6|DYRK4|PML|VWA8|MRC1|GCH1|DUSP5|SERPING1|STAT2|CTSZ|RSAD2|TAP1|RAB27A|IRF4|BCL3|TRIM25|ISG20|IRF9|HHLA1|ARID5A|IFIT3|CCRL2|TRIM21|CD96|GADD45B|SBNO2|TNFSF10|PTPRR|SAMD4A|IFI35|CLIC1|COX6B1	Male
GSE22140_HEALTHY_VS_ARTHRITIC_GERMFREE_MOUSE_CD4_TCELL_DN	0.0040650406504065	0.0401642874723111	0.513944777491795	1.81442724546228	0	181	IL1B|SERPINB2|OASL|VSIG4|IFIT2|HMOX1|IFI44|OAS2|CCR1|TIMP1|CCL4|SERPINE1|TLR2|LAIR1|S100A4|RNASE1|LGMN|BATF|LCP2|BCAT1|RGS1|FCGR2A|ICAM1|TNFRSF11A|IRF8|FOLR2|GNA15|TNF|TNFSF14|CDKN1A|TRAF1|THBS1|UPP1|MRC1|DUSP5|TNFSF8|EMP3|F13A1|SERPINB8|CTSZ|COMT|TNFRSF1B|TGFBI|DOCK10|TRIM25|CD163|DUSP2|STAB1|TNFRSF9|IL7R|GPNMB|IFIT3|TEX30|NFKB2|TIMP2|ATP8A1|SNN|CLIC1|CRIP1|EMP1|BIN1|FYN|HMGA1|PPIF|MAN1A1|UAP1|N…	Male
GSE22196_HEALTHY_VS_OBESE_MOUSE_SKIN_GAMMADELTA_TCELL_DN	0.00409836065573771	0.0401642874723111	0.479723561688821	1.7016176061407	0	188	IL1B|SERPINB2|OLR1|S100A9|S100A8|CCL4|SERPINE1|SLC16A3|CD180|LAIR1|S100A4|FLRT2|GPR183|CXCL2|PLAUR|PLIN2|TNFRSF11A|CD83|GNA15|TNFSF14|CD4|PLEKHO2|TRAF1|THBS1|UPP1|DPYSL3|ATF3|MRC1|TNFSF8|EMP3|F13A1|ENC1|NDUFB8|SERPINB8|COMT|AMPD3|TGFBI|SMS|CD163|DUSP2|STAB1|ADA|ORAI2|MARCKSL1|TNFAIP3|CKAP4|NDUFS6|MATK|UQCRQ|ICOSLG|CLIC1|CRIP1|RHOG|EMP1|BIN1|FYN|HMGA1|PPIF|ANXA3|UAP1|DDIT4|NFKB1|PLTP|GEM|CSF2RA|SM…	Male
GSE22229_RENAL_TRANSPLANT_VS_HEALTHY_PBMC_UP	0.00408163265306122	0.0401642874723111	0.499509394612068	1.77105932530164	0	185	MYBPC2|TREM1|RPL3L|SLC15A3|GFRA2|ALDH1B1|LY86|CTSC|THEMIS2|BUB1B|RRAGD|BCAT1|CD38|EXO1|NUF2|C19orf38|SLAMF7|SLC16A1|LY9|TNFRSF13C|ELFN1|PIK3CG|MKI67|CD79B|CCNA2|CENPE|GPR18|CDKN1A|DOK3|NDC80|TMEM132E|RXFP1|IRF5|GAS2L3|DPP4|CKAP2|F13A1|CYTIP|GFM1|NCAPH|CASS4|SPAG5|FZD9|DLGAP5|CERK|ETS1|SPC25|SDC4|RCSD1|TNFAIP3|KNSTRN|MROH2A|GTSE1|SNN|TK1|MAN2A1|AURKA|TACC3|LITAF|ATG16L2|BIN1|CYB561A3|MTOR|NUDT15|P…	Male
GSE22313_HEALTHY_VS_SLE_MOUSE_CD4_TCELL_DN	0.00396825396825397	0.0401642874723111	0.599588258558423	2.12123468656413	0	178	FPR2|VSIG4|GPR82|CRYBB1|SERPINB1|ALDH1B1|SHCBP1|C5AR2|FPR1|SELL|NLRP3|GPR65|BST1|NAIP|ADAM28|RNASE6|CEP55|BCL11A|AIF1|C3AR1|ATP8B4|GAPT|PMFBP1|GIMAP7|MKI67|BIRC5|CLSPN|CCNA2|TPX2|SLC9A9|COLEC12|BLNK|MEF2C|LAT2|CDCA8|RGS18|TRAF3IP3|FRMD4B|ABI3|CCNB2|TRIM5|EAF2|RRM2|GIMAP6|TNFSF8|GIMAP8|SERPINB8|HELLS|ST8SIA4|SELPLG|CENPI|CD163|AOAH|STAB1|CCL24|GIMAP1|GCNT1|RCSD1|UHRF1|PLK1|MELK|ASF1B|RASSF2|PARP1|…	Male
GSE22432_CDC_VS_COMMON_DC_PROGENITOR_UP	0.00409836065573771	0.0401642874723111	0.478014252271296	1.6967935496053	0	184	NFAM1|POU2AF1|CIITA|LGMN|CFP|LCP2|CDH17|TMEM26|CXCR5|ITGAX|HCLS1|CYTH4|GNA15|CPNE5|KLHL6|RALGPS2|ARHGAP25|INPP5D|BLNK|FERMT3|GPD2|FES|SCD|ATF3|CAMK1D|SLC41A2|BIRC3|RAB39A|TBC1D9|LSP1|TEC|TAOK3|TRPV2|CKLF|CERK|PSD4|TBC1D10C|KCNAB2|AP1S2|DNAH8|RCSD1|AFF3|ARHGAP15|COTL1|BMP2K|S1PR1|JAK1|SMAP2|GYG1|ICOSLG|POLD1|ITIH5|MAD2L1|GRB2|GAB3|SH3BGRL3|KLHL14|MBNL1|WDR44|DERL3|SNX29|LXN|TRAF5|FAM107B|PSD3|RIN3…	Male
GSE22432_PDC_VS_TGFB1_TREATEDCOMMON_DC_PROGENITOR_DN	0.00413223140495868	0.0401642874723111	0.519644418753392	1.84747561383765	0	190	MYLPF|OAS2|IRF7|PLAC8|NFAM1|CIITA|CFP|LCP2|TMEM26|IL10RA|SOCS3|BTK|CD40|GNA15|PIP4K2A|PTPN6|ARHGAP25|FERMT3|GPD2|DCLK2|ATF3|SASH3|PML|DUSP5|PIK3CD|APOBEC1|RAB39A|E2F2|LGALS3BP|TAP1|CKLF|TBC1D10C|AP1S2|DNAH8|CTSW|TCIRG1|IFIT3|PDE4B|FLI1|ARHGAP15|COTL1|CCRL2|ITGB7|TRIM21|JAK1|DENND1C|TGFBR2|PPP3CC|CMTM7|CHCHD10|CLIC1|CPM|LBR|SLC25A24|SLC44A2|RAPGEF4|TTC7A|CASP8|ITIH5|GOLM1|SLC28A2|GAB3|SH3BGRL3|MAL…	Male
GSE22443_NAIVE_VS_ACT_AND_IL12_TREATED_CD8_TCELL_UP	0.00396825396825397	0.0401642874723111	0.451578847027534	1.61063905210707	0	187	CCL2|FGR|HNF1B|CFP|CSF1R|BTK|NCKAP1L|SRPK3|LY9|CD48|PIP4K2A|SIRPA|TOP2A|POU2F2|AXL|TUB|FES|TLR6|LIPA|PLEKHO1|GZMM|IKZF1|PIK3CD|AURKB|EVL|STK10|NCAPH|IMPA2|IDH3A|IDH3G|ACSS1|CERK|SRPX|MECR|RGL1|STAB1|CENPA|FH|OR2H1|FLI1|TRIP13|ASF1B|PRKCD|SMAP2|MKNK1|NME1|ADCY4|SLC44A2|C20orf27|LRPPRC|GATA1|PECAM1|RCC1|MITF|GABPA|ACP2|CORO1C|AP1M1|MRPL39|CMC2|E2F1|PTPRE|IDH2|PPIH|ARRB1|CLPX	Male
GSE22601_DOUBLE_POSITIVE_VS_CD8_SINGLE_POSITIVE_THYMOCYTE_UP	0.00409836065573771	0.0401642874723111	0.487068445943732	1.71176713416553	0	179	ZBP1|KLRC1|SELL|S100A4|CD53|RRAGD|IL18RAP|PARP14|OSM|NRROS|SLAMF1|TOR3A|PLCG2|SH2D1A|SLC9A9|EPSTI1|DOCK2|GIMAP4|GMFG|HLA-G|LIPA|STK17B|SPO11|CPE|GADD45G|IL1RL1|UBASH3B|CYTIP|SLAMF6|LGALS3BP|CD274|CRLF3|TRIM25|NFKBIE|IRF9|NXPE3|TNFRSF9|AFF3|ORAI2|IRAK3|SLC20A1|GNG2|NIPAL1|TMEM123|TRIM21|CD96|IL17RA|CPM|ST8SIA6|CNP	Male
GSE22601_IMMATURE_CD4_SINGLE_POSITIVE_VS_CD8_SINGLE_POSITIVE_THYMOCYTE_DN	0.00413223140495868	0.0401642874723111	0.443077078161757	1.57268024946693	0	189	ZBP1|ADORA2B|P2RY14|ASB2|SERPINB1|IRF7|SLFN13|RTP4|XAF1|STX11|RRAGD|TREML2|PARP14|OSM|SAMSN1|CASP4|SELP|MAP3K8|FRMD4B|ABI3|IFITM3|IRGM|TBX21|BIRC3|PPP1R16B|CYTIP|STAT2|LGALS3BP|DTX3L|TNFRSF1B|RAB27A|STAT1|SEMA4D|RUNX3|TRIM25|CSF1|IRF9|RASGRP1|ELOVL6|PLSCR1|GNL3|BMP2K|PROS1|LTA|IFI35|SCO1|AHR|EMP1|PTPN1|PCGF5|CSRNP1|GATA1|CEBPD|PRDM1|SOCS1|GEM|MLLT3|JAK2|MALT1|GNA13|WDR44|UBA3|ADAM19|MDFIC|FFAR2|S…	Male
GSE22886_CD4_TCELL_VS_BCELL_NAIVE_DN	0.00381679389312977	0.0401642874723111	0.439339207306152	1.53237900407622	0	163	SMPX|TCL1A|FPR2|MYOZ3|SLC15A3|DNASE1L3|GPM6A|MS4A1|CLEC4A|CD80|LY86|POU2AF1|CD22|BANK1|MROH9|TMOD1|CD72|SYK|SLC9A7|TREML2|BCL11A|CD19|BTK|CR2|CNR2|KYNU|IRF8|TFPI2|PLCG2|CD79B|COLEC12|BLNK|MEF2C|CHL1|HLA-DQB1|SLC6A16|TLL1|HHEX|RIC3|IRF4|MCTP2|DPPA4|ITGB3|FRAS1|SLC35F2|GATM|HILPDA|PTGS1|CYP4B1|HDAC9|PDE10A|HLA-DMB|HLA-DMA|TNS3|TIMELESS|ENTPD1|NOD1	Male
GSE22886_CD8_TCELL_VS_BCELL_NAIVE_DN	0.00383141762452107	0.0401642874723111	0.52028888374739	1.81216857410844	0	161	SMPX|TCL1A|MYOZ3|SLC15A3|DNASE1L3|GPM6A|MS4A1|CLEC4A|CD180|CD80|LY86|CD22|BANK1|CD72|SYK|FCGR2A|SLC9A7|TREML2|BCL11A|CD19|KMO|BTK|CR2|SLC7A7|KYNU|SPIB|HLA-DOB|IRF8|CD83|PLCG2|BLNK|MEF2C|CHL1|TLR6|CYSLTR1|IL1R1|STAP1|SLC6A16|SPRY4|HHEX|RIC3|CNKSR2|TRIM25|ISL1|IFNA4|FRAS1|GATM|P2RX1|HILPDA|PTGS1|HDAC9|SAMD4A|PDE10A|HLA-DMB|BACE2|HLA-DMA|TNS3|TIMELESS|DUSP6|ACSL6|ENTPD1|NOD1	Male
GSE22886_CTRL_VS_LPS_24H_DC_DN	0.0037593984962406	0.0401642874723111	0.623441289258221	2.16885355633778	0	158	CCL20|OAS3|ISG15|OASL|IFIT2|IFI44|OAS2|PHF11|USP18|IRF7|LAMP3|DHX58|RTP4|TNFSF4|CFP|XAF1|DDX60|REL|SAMSN1|ICAM1|SLAMF7|KYNU|HERC6|SLAMF1|CD83|EBI3|TRAF1|GMPR|NINJ1|LY75|DDX58|CXCR4|UBE2L6|HLA-G|IL12B|EIF2AK2|CFB|RAB8B|GCH1|DUSP5|IFITM3|BIRC3|TBC1D9|RSAD2|LGALS3BP|IFIH1|TAP1|IRF4|STAT1|CRLF3|NR4A3|PTGIR|ISG20|DUSP2|SOD2|TPD52|IL2RA|NMI|IRF9|HLA-F|TNFRSF9|RASGRP1|CCL5|MARCKSL1|TNFAIP3|IFIT3|PDE4B|T…	Male
GSE22886_CTRL_VS_LPS_24H_DC_UP	0.00408163265306122	0.0401642874723111	0.476543940570823	1.68963306589941	0	185	CXCR2|MS4A6A|S100B|CD209|ADORA3|S100A4|SYK|GLIPR1|SLAMF8|SLC16A1|APBB1IP|TM6SF1|DOCK2|LMO2|DOK2|LAT2|FES|CLEC10A|MGAT4A|ARHGAP4|PLCB2|F13A1|HHEX|ACO2|IMPA2|TBXAS1|CERK|AP1S2|PDLIM2|IL16|UQCR10|NDUFB5|GOT2|FLI1|ACTR2|FCGR2B|COTL1|ADCY7|PTGS1|RAP1A|NDUFV1|ARHGEF6|CAPZA2|NDUFA4|HLA-DMA|COX8A|TMEM243|SH3BGRL|ATP5PD|PSTPIP1|EGLN1|SNX5|PPIH|CD36|MAF|SLCO2B1|PABPC4|RPL30|RAB7A|IFNGR1|ANAPC13|BICD2|HAT1|…	Male
GSE22886_DAY0_VS_DAY1_MONOCYTE_IN_CULTURE_DN	0.0040650406504065	0.0401642874723111	0.458021259995884	1.62507006093497	0	183	IL1RN|CCL2|IL1B|SERPINB2|CXCL3|IL6|CCL4|LAMP3|PLA2G7|MAFF|CXCL2|BCAT1|CLEC5A|ACSL5|PLIN2|STAT4|SLAMF7|KYNU|GNA15|FEN1|HBEGF|CYP1B1|TNFSF14|EBI3|CDKN1A|TRAF1|UPP1|NINJ1|SLCO4A1|MRC1|GADD45G|BIRC3|ADAMDEC1|GPR137B|UGCG|TNFRSF1B|AGPAT4|NFKBIE|RFTN1|SOD2|RGL1|SDC4|IL7R|PXDC1|TNFRSF4|CCRL2|TUBB6|MANF|CCR7|EMP1|DAB2|FTH1|PPIF|MMP9|GPX4|MITF|SLC43A3|TNIP2|RALA	Male
GSE22886_DAY0_VS_DAY1_MONOCYTE_IN_CULTURE_UP	0.00389105058365759	0.0401642874723111	0.492468149354844	1.72577641914182	0	173	MS4A6A|P2RY13|FCN1|RNASE2|TLR7|CSF3R|CCR2|LY86|SELL|S100A4|HK3|AIF1|BTK|NLRP1|CBFA2T3|TOR3A|ARHGAP25|CPVL|ITGA4|APBB1IP|BIN2|INPP5D|LMO2|FYB1|DOK2|CD37|MEF2C|GIMAP4|FGL2|FES|SAMHD1|LY75|CD74|PLBD1|UNC93B1|IKZF1|PLCB2|PIK3CD|HMGB2|F13A1|IMPA2|TGFBI|UBA7|NUP210|TLR5|DPEP2|CX3CR1|ATP8A1|ADCY7|ICAM2|TNFSF10|NINJ2|ENTPD1|CEBPD|PECAM1|PYGL|PLCL2|MBNL1|LIMD2|KIAA0040|GBP2|AGTPBP1|ATR|CD36|ASGR2|RASGRP2|…	Male
GSE22886_DAY0_VS_DAY7_MONOCYTE_IN_CULTURE_UP	0.00383141762452107	0.0401642874723111	0.486702138178567	1.698723433188	0	168	S100A9|CSF3R|NFE2|IRF7|PLAC8|SELL|NLRP3|CIDEB|MYO1F|EVI2A|CFP|FCGR2A|IL10RA|LYN|NLRP1|CBFA2T3|PTPRC|CPVL|ITGA4|FYB1|LAT2|NOD2|TRAF3IP3|GCH1|CASP1|ARHGAP4|PIK3CD|HMGB2|STK10|DENND3|TNFRSF1B|CRLF3|SEMA4D|RGS14|IL16|CHKB|DAPP1|IRAK3|CX3CR1|GADD45B|IL15|ICAM2|TNFSF10|DUSP6|MIS18BP1|CNTRL|LPCAT1|WAS|CEBPD|GPSM3|PSMB10|ARHGAP26|LIMD2|UBA3|KIAA0040|AGTPBP1|EXT1|S1PR4|ARID3A|IL6R|ASGR2|PDP1	Male
GSE22886_DAY1_VS_DAY7_MONOCYTE_IN_CULTURE_UP	0.00393700787401575	0.0401642874723111	0.472821723090583	1.66834598801371	0	177	CCL20|IL36G|IL6|OASL|IL10|TNIP3|IRF7|LAMP3|PLAC8|IL1A|NLRP3|CFP|LCP2|ACSL5|SLC2A6|CCL1|LYN|STAT4|ICAM1|SLAMF1|GNA15|HBEGF|TFPI2|EBI3|TRAF1|UPP1|NINJ1|IL12B|GCH1|EMP3|HRH1|SERPINB8|RSAD2|TRIM36|RHOH|PTGIR|ISG20|SOD2|IL2RA|IL16|TNFRSF9|RASGRP1|CCL5|SERPINB9|TNFAIP3|PDE4B|TNFRSF4|IRAK3|CCRL2|HLA-E|GADD45B|RELB|ARID3B|ABTB2|RHOG|CCR7	Male
GSE22886_DC_VS_MONOCYTE_DN	0.00387596899224806	0.0401642874723111	0.547389003744582	1.91327367553892	0	171	FCN1|S100A9|HPSE|CSF3R|CD300A|LILRB3|NFE2|IRF7|TLR2|ADAM8|FPR1|SELL|CIDEB|SLC11A1|MYO1F|VCAN|THEMIS2|CFP|BCL11A|LYN|NLRP1|SLC7A7|CD48|PLXNC1|ITGA4|ITGAL|CD37|LAT2|NOD2|GSDMD|GCH1|CASP1|PIK3CD|CD55|CORO1A|STK10|TNFRSF1B|RAB27A|CRLF3|SEMA4D|AP1S2|HLA-F|TLR5|PLSCR1|KCNJ15|CKAP4|IRAK3|CX3CR1|GADD45B|IL15|ICAM2|TNFSF10|P2RY2|DUSP6|FYN|CNTRL|CEBPD|GPSM3|PSMB10|CCDC88C|PTPN2|PSTPIP1|CHST15|ELK3|ARHGAP26…	Male
GSE22886_IGM_MEMORY_BCELL_VS_BM_PLASMA_CELL_UP	0.00380228136882129	0.0401642874723111	0.461557736470556	1.6118933694122	0	165	GSAP|LY86|IKZF3|CD72|REL|FAM111A|CR2|KYNU|IRF8|CD79B|INPP5D|ARHGDIB|CD74|PIK3CD|PPP1R16B|DCK|LSP1|CORO1A|BACH2|CSF1|TCFL5|PRKCB|PSTPIP2|ARHGAP15|PKIA|KIF21B|S1PR1|SNN|BAZ1A|PAX5|NIPSNAP1|TGFBR2|SIPA1|SNX10|HLA-DMB|KLRG1|SLC25A24|HLA-DMA|BIN1|CFL1|OPA1|DENND4B|TRIM38|ITSN2|SLC4A4|USP25|ABCA7|PKIG|RPS28|MORC3|RASGRP2|NSL1|FSTL1|DENND5A|RPS29|RFC3|ADD3|PTPN18|AGL|CASP8AP2|RPL31|RPL39|STAT6|TOPBP1|EL…	Male
GSE22886_NAIVE_BCELL_VS_MONOCYTE_DN	0.0040650406504065	0.0401642874723111	0.511763925606794	1.81575028586583	0	183	HCK|S100A9|S100A8|CD300A|LILRB3|ITGAM|LYZ|TLR2|FCER1G|SLC16A3|TYROBP|S100A4|SLC11A1|MYO1F|VCAN|THEMIS2|EVI2A|CLEC7A|FCGR2A|CSF2RB|C5AR1|IFI30|IL10RA|SLC7A7|NCF2|HADHB|NPL|ITGAL|MAFB|LGALS3|NOD2|SLC16A6|PKM|PLBD1|CASP1|UQCRC1|ALDOA|IQGAP2|TNFRSF1B|GLRX|BCL3|SEMA4D|CKLF|KCTD12|EFHD2|GAPDH|RAB31|CKAP4|TIMP2|IRAK3|HEXB|ID2|SERPINB6|NDUFS1|NDUFS6|LY96|PRKCD|GYG1|QPCT|RHOG|DUSP3|DUSP6|IMMT|PSAP|G6PD|FE…	Male
GSE22886_NAIVE_BCELL_VS_MONOCYTE_UP	0.00371747211895911	0.0401642874723111	0.464784176134283	1.60989544326716	0	151	SMPX|TCL1A|MYOZ3|HRH4|MZB1|GPM6A|USP9Y|MS4A1|CCR6|POU2AF1|CD22|CPA3|TNFSF4|BANK1|CD72|SLC9A7|CD69|BCL11A|CD19|CR2|SPIB|HLA-DOB|CHST3|CD79A|HLA-DOA|ULBP1|NEIL3|CD79B|SP140|GPR18|TMEM156|ABCB4|BLNK|RASGRP3|NOS1|CDCA8|CHL1|CXCR4|IL21R|STAP1|SLC38A1|VPREB3|SLC6A16|SPRY4|SNAP91|BACH2|RIC3|CNKSR2|MCTP2|TPD52|ISL1|DPPA4|FRAS1|SLC35F2|PTPRCAP|SCN3A|OIP5|PKIA|FGF7|PAX5|BACE2|CD40LG|TIMELESS|LTB	Male
GSE22886_NAIVE_BCELL_VS_NEUTROPHIL_DN	0.00381679389312977	0.0401642874723111	0.608765559250706	2.12504108191663	0	164	CXCR2|P2RY13|SLPI|PILRA|TREM1|FCN1|CXCR1|HCK|S100A9|CSF3R|S100A8|CD300A|PLEK|LILRB3|NFE2|FCER1G|CLEC4A|SLC16A3|TYROBP|IGSF6|ADAM8|FPR1|BST1|MYO1F|CTSC|EVI2A|CFP|CAMP|CLEC7A|FCGR2A|CSF2RB|C5AR1|AIF1|CASP4|BCL2A1|NCF2|PLXNC1|BIN2|PLEKHO2|NPL|GIMAP4|FGL2|B4GALT5|NINJ1|PLBD1|IFITM3|IMPA2|TNFRSF1B|IL1R2|BCL3|SEMA4D|CKLF|EFHD2|SOD2|ADM|NMI|S100A6|TMEM140|RAB31|IFIT3|CKAP4|ID2|RASSF2|LY96|TNFSF10|QPCT|L…	Male
GSE22886_NAIVE_BCELL_VS_NEUTROPHIL_UP	0.00381679389312977	0.0401642874723111	0.504693298455257	1.75435397986898	0	160	TCL1A|USP9Y|PLAC8|GSAP|LY86|POU2AF1|CD22|BANK1|CD72|CD69|BCL11A|CD19|CR2|SPIB|HLA-DOB|IRF8|CD83|CD79A|CD79B|GPR18|TMEM156|BLNK|CD74|HLA-DQB1|STAP1|VPREB3|EVL|BACH2|IRF4|RFTN1|TPD52|SLC35F2|SERPINB9|DDHD2|PKIA|NMD3|PARP1|HLA-DMB|TIMELESS|RPL38|LRPPRC|PDHX|MALT1|MDN1|MUTYH|AKAP1|NAP1L1|MDFIC|ACAT1|RPL27A|TRAF5|PKIG|NPM1|ODC1|ZBTB40|RPL35A|RPL30|RPL37|HYOU1|RPS25	Male
GSE22886_NAIVE_CD4_TCELL_VS_MONOCYTE_DN	0.00409836065573771	0.0401642874723111	0.527308452059296	1.85318775075624	0	179	FGR|PILRA|FCN1|CCR1|HCK|S100A9|CSF3R|SLC15A3|S100A8|LILRB3|ITGAM|NFE2|LYZ|CYBB|TLR2|FCER1G|CLEC4A|IGSF6|FPR1|CTSS|SLC11A1|VCAN|HK3|CLEC7A|SYK|FCGR2A|CSF2RB|C5AR1|IFI30|SPI1|SLC7A7|NCF2|IRF8|PLCG2|PLXNC1|SIRPA|FGL2|LAT2|LGALS3|NOD2|SLC16A6|PLBD1|FUT4|CASP1|ADAP2|GNG10|GLRX|KCTD12|AP1S2|GAPDH|RAB31|PLSCR1|CKAP4|TIMP2|IRAK3|HEXB|SIGLEC9|PTGS1|LY96|PRKCD|QPCT|SNX10|TNS3|DUSP3|DUSP6|CAPZA1|CEBPD|PSAP|…	Male
GSE22886_NAIVE_CD8_TCELL_VS_MONOCYTE_DN	0.0040650406504065	0.0401642874723111	0.555619881408376	1.96155675687155	0	181	MS4A6A|FGR|HMOX1|PILRA|FCN1|CCR1|HCK|S100A9|CSF3R|SLC15A3|S100A8|LILRB3|LYZ|CYBB|TLR2|FCER1G|CLEC4A|SLC16A3|TYROBP|IGSF6|FPR1|CTSS|SLC11A1|VCAN|CFP|PTAFR|CLEC7A|SYK|FCGR2A|CSF2RB|C5AR1|IFI30|CSF1R|LYN|SLC7A7|NCF2|IRF8|PLCG2|PLXNC1|SIRPA|CPVL|NPL|FGL2|LAT2|MAFB|LGALS3|NOD2|SLC16A6|MCTP1|PLBD1|LAPTM5|RTN1|ADAP2|TNFRSF1B|TGFBI|BCL3|KCTD12|AP1S2|RAB31|CKAP4|TIMP2|IRAK3|HEXB|SIGLEC9|PTGS1|LY96|PRKCD|Q…	Male
GSE22886_NAIVE_TCELL_VS_MONOCYTE_DN	0.004149377593361	0.0401642874723111	0.490644169240447	1.72392457640532	0	180	FGR|PILRA|CCR1|S100A9|CSF3R|SLC15A3|LILRB3|CYBB|TLR2|CLEC4A|IGSF6|FPR1|NLRP3|SLC11A1|VCAN|HK3|PTAFR|CLEC7A|SYK|FCGR2A|CSF2RB|IFI30|SLC7A7|NCF2|PLXNC1|SIRPA|CPVL|NCF4|NPL|FGL2|LAT2|LGALS3|NOD2|SLC16A6|MCTP1|PLBD1|FUT4|LAPTM5|CASP1|RTN1|ADAP2|TNFRSF1B|GLRX|KCTD12|AP1S2|GAPDH|PLSCR1|CKAP4|TIMP2|IRAK3|HEXB|SIGLEC9|PTGS1|LY96|PRKCD|QPCT|SNX10|TNS3|DUSP3|DUSP6|CEBPD|PSAP|FEZ2|CCDC88A|CHST15|CORO1C|SDCB…	Male
GSE22886_NAIVE_VS_IGM_MEMORY_BCELL_DN	0.00393700787401575	0.0401642874723111	0.466546844194224	1.64620515031364	0	177	COCH|TFEC|SLC15A3|PLEK|ITGAM|GPM6A|ST3GAL5|S100A4|CTSC|EVI2A|GPR183|FCGR2A|IFI30|IL10RA|SOCS3|SAMSN1|SLC7A7|CBFA2T3|TOR3A|SP140|LPXN|ARHGAP25|AIM2|NCF4|EIF2AK2|CYCS|PPP1R16B|TBC1D9|ALDOA|PFKP|TNFRSF1B|DOCK10|LDHB|DUSP2|MCM5|DECR1|MAP4K1|GAPDH|RGS10|FH|PXDC1|RAB31|CKAP4|COTL1|ITGB7|GRAP|LY96|ZBTB32|ATP5F1A|SDHB|CRIP1|TNS3|CNP|PYCARD|KPNA2|PPIF|JAM3|VIM|EGLN1|PHB|SLC25A4|HTATIP2|MDFIC|M6PR|DNAJC9|A…	Male
GSE22935_WT_VS_MYD88_KO_MACROPHAGE_UP	0.00408163265306122	0.0401642874723111	0.600495830665058	2.14305689164146	0	194	MEFV|PILRA|CCR1|HCK|HPSE|MARCO|SLC15A3|CCR2|CYBB|FCER1G|CLEC4A|CD80|TYROBP|IGSF6|SLC37A2|PLA2G7|ICOS|SULF1|CFP|LCP2|STX11|CD200R1|CSF2RB|ITGAX|IFI30|LRP8|BTK|GLIPR1|CD40|SLAMF8|NCKAP1L|TNFRSF11A|NCF2|NCF1|CD48|C1QA|PIK3CG|LPCAT2|EMILIN2|NCF4|INPP5D|DOK3|CD37|FES|SAMHD1|GSDMD|ESPL1|CYSLTR1|RAB8B|UNC93B1|STAC2|LGALS3BP|TRPV2|SELPLG|SEMA4D|CKLF|NFKBIE|C18orf54|EFHD2|IL27RA|ITGA5|SHISA5|RGS10|CCL5|CY…	Male
GSE23308_WT_VS_MINERALCORTICOID_REC_KO_MACROPHAGE_DN	0.00416666666666667	0.0401642874723111	0.455738918098442	1.62577689335712	0	192	CCL2|IL1B|CXCL10|FABP3|FGR|OLR1|TFEC|HCK|CCL4|ADORA2B|GPR84|CH25H|SLC16A3|FPR1|LIPG|TNFSF4|MAFF|SYK|LYN|CASP4|HELZ2|CD83|GBP7|HLA-DOA|PIK3CG|AIM2|ITGA4|EBI3|PFKL|PLEKHO2|TLR6|DLL3|BIRC3|PARP9|TXK|MMP13|IFIH1|PFKP|CPA2|CD274|SCHIP1|PTGIR|DUSP2|SOD2|DLD|MECR|CCL24|MSN	Male
GSE23321_CENTRAL_MEMORY_VS_NAIVE_CD8_TCELL_UP	0.00408163265306122	0.0401642874723111	0.455079669726945	1.61352939808277	0	185	MMP8|CD177|SERPINB2|CXCL3|CXCR2|S100A9|MARCO|S100A8|NFE2|IRF7|PLAC8|CXorf21|TYROBP|IL1A|FPR1|SELL|CD44|CTSS|CHI3L1|CD53|CLEC1B|CAMP|CD38|OSM|LTF|ASPRV1|HBEGF|RASGEF1B|RALGPS2|ARHGAP25|FAM20C|UPP1|CD84|ASB4|FGD3|LRRC20|LYL1|STK10|AMPD3|IL1R2|CENPI|CKLF|CSF1|MCTP2|ITGA2B	Male
GSE23502_BM_VS_COLON_TUMOR_MYELOID_DERIVED_SUPPRESSOR_CELL_DN	0.00403225806451613	0.0401642874723111	0.562845516460305	1.99681954163093	0	182	SPIC|VCAM1|PKIB|GCSAM|SELL|FCRL1|BUB1B|B3GNT5|NCAPG|CD72|BTLA|RNASE6|TLR1|BCL11A|KMO|CR2|SLAMF7|HLA-DOB|GPR174|TMEM108|LAX1|ULBP1|TNFRSF13C|NEIL3|MKI67|KLHL6|FCER2|PTPN6|HPGD|PRR11|RASGRP3|TM6SF1|LMO2|TRIM59|ECT2|BUB1|HLA-G|GAS2L3|LAPTM5|RRM2|LRRK2|VPREB3|HMGB2|KLRD1|XCL1|ADRB2|ST8SIA4|HHEX|BACH2|DOCK10|DUSP2|TXNIP|SHISA5|FRMD4A|FH|GCNT1|PXDC1|FCHSD2|PDE4B|FLI1|SMCHD1|BMP2K|TRIM21|DDX3Y|ATP8A1|AK…	Male
GSE23502_BM_VS_COLON_TUMOR_MYELOID_DERIVED_SUPPRESSOR_CELL_UP	0.00413223140495868	0.0401642874723111	0.471275980132755	1.67277086207644	0	189	CXCL3|IL10|HS3ST2|MCOLN2|CCR5|CCR1|CD300LF|CD86|PLAC8|CMA1|BATF|CDH17|STX11|CXCL2|CSF2RB|CD69|OSM|CASP4|SLC7A7|HDC|IL5RA|GBP7|SIRPA|TG|GIMAP4|TUB|FGL2|LIPA|MREG|TMEM106A|DUSP5|CTLA4|UBASH3B|PPP1R16B|CYTIP|TBC1D9|FXYD5|GPR137B|TNFRSF1B|CD274|DIRAS2|TPD52|BCO2|ADM|PSTPIP2|S100A6|TRIM40|ARID5A|RAB31|ACTN1|B4GALT6|KCNC1|FCGR2B|ID2|SBNO2|ZBTB32|LITAF|CRIP1|AHR|CLVS1|CCR9|RAB29|PRDM1|GEM|VIM|CHST7	Male
GSE23502_WT_VS_HDC_KO_MYELOID_DERIVED_SUPPRESSOR_CELL_BM_DN	0.00396825396825397	0.0401642874723111	0.539722328705723	1.92501899863039	0	187	IL1RN|CLEC4E|IL1B|CXCL3|PDCD1LG2|CLEC4D|MCOLN2|CCR5|PLAC8|CD68|CD300LD|CD80|POU2AF1|NLRP3|CDH17|CD38|FCGR2A|CSF2RB|C5AR1|HDC|SIRPA|LPXN|ZC3H12D|TG|EMILIN2|FGL2|NRP2|SH3GL3|CTLA4|CYTIP|CTSZ|TBC1D9|TMEM154|RASSF4|FXYD5|CASS4|DTX3L|IL1R2|BCL3|AGPAT4|CSF1|TCFL5|TPD52|BCO2|PSTPIP2|IRF9|RAB31|ACTN1|GNL3|FCGR2B|ID2|SBNO2|RAP1A|FUCA2|TMED5|SNX10|LITAF|CRIP1|AHR|NINL|CLVS1|PTPN1|DUSP3	Male
GSE23502_WT_VS_HDC_KO_MYELOID_DERIVED_SUPPRESSOR_CELL_COLON_TUMOR_UP	0.00408163265306122	0.0401642874723111	0.541927753817343	1.92145775913459	0	185	CLEC6A|IL1B|FPR2|SLPI|PILRA|AICDA|RGS13|S100A9|FCGR3A|CSF3R|S100A8|VCAM1|GFRA2|SHCBP1|GCSAM|SLC40A1|IGSF6|BST1|SLC11A1|CFP|BUB1B|CLEC1B|CLEC7A|SMPD3|FCGR2A|C5AR1|CDKN3|C1QB|PLIN2|CKAP2L|NUF2|ETV5|MKI67|BIRC5|TOP2A|PILRB|CCNA2|HMMR|TPX2|EMILIN2|FYB1|BUB1|NEK6|CCNB2|MRC1|EAF2|IFITM3|RRM2|RACGAP1|HMGB2|XCL1|HELLS|CDCA5|IFIH1|SPAG5|GNB4|DLGAP5|CDCA3|TMEM38B|ADA|IL7R|CKS2|IFIT3|ANLN|TRIP13|FAM72A	Male
GSE23505_IL6_IL1_IL23_VS_IL6_IL1_TGFB_TREATED_CD4_TCELL_UP	0.00408163265306122	0.0401642874723111	0.490131727770867	1.73780989198201	0	185	CLEC6A|IFIT2|HMOX1|SPOCK3|PILRA|OAS2|IL33|ZBP1|CCR5|CSF3R|SLFN13|SLC40A1|RHAG|DHX58|VCAN|CLEC1B|ALOX5AP|FCGR2A|CXCR5|SOCS3|BCL11A|RIPK3|SFRP4|MMP3|SLAMF9|FCER2|POU2F2|DOK3|FERMT3|CLEC4F|SLC16A6|ATF3|ERCC6L|EDN1|ADAP2|CKAP2|LYL1|TIFA|GDF10|RPGRIP1|CLEC14A|SUV39H2|GLRX|EHD4|TMEM140|ARMCX4|IFIT3|RNASEL|P2RY4|NDUFA9|PBX3|LTA|ATP8A1	Male
GSE23505_UNTREATED_VS_4DAY_IL6_IL1_IL23_TREATED_CD4_TCELL_DN	0.0040650406504065	0.0401642874723111	0.468238967488683	1.66132272426787	0	183	TNNI2|CCR5|ALDH1B1|CD22|ERICH2|BANK1|CD38|S1PR3|SMPD3|TREML2|KMO|CD40|CR2|CNR2|P2RY10|HLA-DOB|CD48|TNFRSF13B|HLA-DOA|KLHL6|FCER2|PTPN6|RALGPS2|FAM20C|GPR18|EBI3|HLA-DQA1|LMO2|SUSD3|FERMT3|TRIM59|CD74|TNFAIP8L2|MREG|HAAO|LRRK2|PREX1|KLRD1|CYTIP|ATP2A3|RINL|TEC|DNAH12|CD2|RGL1|GIMAP1|UNC13D|GCNT1|RMND1|CD28|CCRL2|KIF21B|RAD51B|HLA-E|S1PR1|JAK1|SERPINI1|PPP3CC|ICOSLG|HLA-DMB|CRIP1|HLA-DMA|RTN4R|LTB|…	Male
GSE23568_CTRL_TRANSDUCED_VS_WT_CD8_TCELL_UP	0.00408163265306122	0.0401642874723111	0.567991178194329	2.02705388890511	0	194	CACNA1S|RYR1|MCOLN2|CCR1|HCK|IL18|PKIB|MPEG1|PLAC8|MS4A1|CD180|POU2AF1|S100A4|CD22|CIITA|CTSC|EVI2A|FCRLA|IL4I1|SYK|CXCR5|IFI30|IL10RA|CD19|BTK|CD40|LYN|NEK2|BLK|SLC7A7|GCM2|NCF2|SPIB|PLD4|CBFA2T3|IL5RA|IRF8|TOR3A|CD79B|MAP3K8|NCF4|BLNK|LMO2|CD37|FGL2|LAT2|LGALS3|SCD|PML|PLBD1|RACGAP1|APOBEC1|LYL1|CTSZ|GPR137B|HHEX|PTP4A3|ACADL|KCTD12|TPD52|MYO5A|ADM|SIRT3|S100A6|RAB31|PLSCR1|IQGAP1|SNX2|PBX3|FCG…	Male
GSE23568_CTRL_VS_ID3_TRANSDUCED_CD8_TCELL_DN	0.0040650406504065	0.0401642874723111	0.518916289630575	1.84112703942539	0	183	ACTN2|MCOLN2|NFE2|PLAC8|EXO1|NEK2|KIF11|HLA-DOA|HEMGN|E2F8|BIRC5|FLT3|TOP2A|MAP3K8|CDC25C|CCNA2|KIF4A|CENPE|EVX1|CDCA8|ECT2|CCNB2|GCH1|RRM2|RACGAP1|AURKB|CKAP2|NUSAP1|KIF22|CDCA5|NDUFB6|NCAPH|PGAM1|F2R|NDUFAB1|SOD2|RGL1|CDCA3|SIRT3|ADA|CTSW|UHRF1|ELOVL6|ATP5MG|ANLN|RAD51|ASF1B|RAD51B|IL15|BRCA1|CDC20|DTL|MRPL34|UQCRQ|AURKA|CDK1|NDUFA5|CCR9|MAD2L1|ATF5|SAP30|MYBL2|SLC25A4|ADAM19|CMC2|MRPS10|E2F1|M…	Male
GSE23568_ID3_KO_VS_WT_CD8_TCELL_DN	0.00413223140495868	0.0401642874723111	0.647633084363578	2.29874171082286	0	189	RYR1|MCOLN2|HCK|PKIB|SERPINB1|PLAC8|MS4A1|CCR6|LY86|PLA2G7|POU2AF1|CD22|CIITA|LGMN|CTSC|FCRLA|IL4I1|CD72|NAPSA|SYK|CXCR5|IFI30|IL10RA|CD19|BTK|CD40|LYN|CR2|BLK|CNR2|SRPK3|SLC7A7|NCF2|SPIB|HLA-DOB|PLD4|CBFA2T3|IRF8|CD83|TOR3A|PLCG2|HLA-DOA|FCER2|CD79B|PTPN6|MAP3K8|RALGPS2|NCF4|HLA-DQA1|BLNK|LMO2|CD37|MEF2C|GPD2|LAT2|CXCR4|SCD|IRF5|PML|PLBD1|LYL1|CTSZ|ADRB2|TEC|GPR137B|HHEX|PTP4A3|HS3ST1|IRF4|KCTD1…	Male
GSE24026_PD1_LIGATION_VS_CTRL_IN_ACT_TCELL_LINE_UP	0.00380228136882129	0.0401642874723111	0.450233409302667	1.5723455372936	0	165	MYLPF|CCR1|TIMP1|LCP2|CDKL1|ALOX5AP|SLA|GZMA|SLAMF8|STAT4|PTPRC|LAX1|PTPRO|GPR18|DOK2|TESPA1|GMFG|UBE2L6|DYRK4|ASB4|COX7B|EMP3|CST7|SLC14A1|IFIH1|TAP1|RAB27A|ECM1|STAT1|RHOH|ISG20|FASLG|SH2D2A|C1orf54|NMI|IRF9|PUS3|IL7R|COX6A1|CKS2|IFIT3|ATP6V0E2|CD28|ACOT13|CCRL2|TRIM21|PSMB8|HLA-E|LY96|TNFSF10|IFI35|CLIC1|NDUFA4|PSME1|POLD4|PSMB10|NDUFA1|PSMB9|SLC18A2|B2M|GRB2|FAM131B|VIM|SH3BGRL3|HLA-A|CBR3|CE…	Male
GSE2405_0H_VS_12H_A_PHAGOCYTOPHILUM_STIM_NEUTROPHIL_UP	0.00413223140495868	0.0401642874723111	0.485400027157665	1.72290347081074	0	189	OASL|ACTN2|IL21|IRF7|TNFSF11|SELL|GPR65|XAF1|DDX60|CD200R1|RGS1|TLR1|TREML2|PARP14|ITGB2|C8orf76|CYTH4|LY9|CD48|GIMAP7|SLFN5|GLIPR2|GPR18|CARD11|CD7|DDX58|PML|ARHGAP20|GADD45G|CST7|ENC1|XCL1|NKG7|RSAD2|TAP1|TNFRSF1B|IRF4|ECM1|STAT1|RUNX3|PRF1|RFTN1|PTGIR|NFATC2|RASAL3|IRF9|NXPE3|ITGB3|CTSW|TRPM1|IL2RB|IFIT3|TNFRSF4|RAP1B|GNG2|COTL1|ID2|RASA3|S1PR1|PGLYRP2|RELB|SPN|RGS19|TGFBR2|IFI35|CHCHD10|CNN2|…	Male
GSE2405_S_AUREUS_VS_UNTREATED_NEUTROPHIL_DN	0.00396825396825397	0.0401642874723111	0.528010841637394	1.88324782499225	0	187	CAMK2A|SHCBP1|SLC40A1|SLC37A2|CPA3|BUB1B|NCAPG|CEP55|GZMA|CDKN3|EXO1|PAX1|CKAP2L|NUF2|P2RY10|SLC16A1|SH2D1A|MKI67|BIRC5|TOP2A|CCNA2|HMMR|CENPE|TPX2|RAG2|ACAA2|NDC80|TM6SF1|CDCA8|SKA1|GMFG|CXCR4|GFI1|LIPA|ESPL1|SPO11|STAP1|RRM2|GMNN|RACGAP1|CKAP2|F13A1|EDNRB|NUSAP1|ARPP21|CDCA5|KIF18B|NCAPH|FIGNL1|APOO|CENPI|PRKCB|SPC25|CDCA3|KIF2C|CENPA|ADA|KNSTRN|OIP5|CENPF|ASF1B|CHCHD3|ARSI|TICRR|DTL|KIF20A|TK1…	Male
GSE24142_EARLY_THYMIC_PROGENITOR_VS_DN2_THYMOCYTE_FETAL_UP	0.00408163265306122	0.0401642874723111	0.513542281298634	1.82081429506842	0	185	CLEC4E|PYGM|OAS2|CD300A|P2RY14|RGS8|PLEK|CD300LF|CD86|USP18|CCR2|GCSAM|CD44|CTSS|FCRL1|THEMIS2|CFP|B3GNT5|FCGR2A|SLA|CSF1R|ITGA9|ITGB2|GCNT2|BCL11A|LYN|NRROS|ICAM1|MPO|IRF8|PIP4K2A|PLXNC1|SIRPA|FLT3|MCOLN3|CXCR3|TNFSF14|ABCB4|CD7|LMO2|MEF2C|FGL2|SAMHD1|PRCP|ALOX15|IL1R1|CASP1|SH3BP2|BIRC3|KLRD1|ADAMDEC1|LBP|TAL1|C11orf54|CMTM3|TMEM71|FASLG|IL18R1|IRF9|RAB31|B4GALT6|TMEM51|PTGS1|S1PR1|IGF2BP2|RAI1…	Male
GSE24142_EARLY_THYMIC_PROGENITOR_VS_DN2_THYMOCYTE_UP	0.00409836065573771	0.0401642874723111	0.503062139662653	1.78440139737821	0	188	TFEC|CCR5|HCK|CD300A|PLEK|CD86|CCR2|CD180|CD68|GCSAM|TYROBP|LY86|CD44|S100A4|FCRL1|THEMIS2|CDH17|RGS1|IL18RAP|FCGR2A|ITGAX|CSF1R|ITGA9|ITGB2|GCNT2|BCL11A|BTK|GFI1B|GLIPR1|LYN|SAMSN1|NCF1|MPO|SIRPA|PROCR|CXCR3|TNFSF14|EBI3|ABCB4|CD7|LMO2|MEF2C|FGL2|FES|SAMHD1|RGS18|TMPRSS3|IRF5|NEK6|PRCP|KLRD1|HHEX|SWAP70|LBP|IQGAP2|TAL1|IL1R2|C11orf54|KCTD12|TSPAN32|FASLG|IL18R1|RGS10|CCL5|RAB31|TMEM51|ADCY7|RAI1…	Male
GSE24142_EARLY_THYMIC_PROGENITOR_VS_DN3_THYMOCYTE_FETAL_UP	0.00403225806451613	0.0401642874723111	0.484882055008072	1.72415376774902	0	186	CLEC4E|CD300A|P2RY14|TGM1|PKIB|SERPINB1|ENO3|NFAM1|CD180|CD68|GCSAM|TYROBP|CD44|FCRL1|THEMIS2|CFP|CDH17|CSF1R|BTK|FAM111A|LTF|NCF1|GNA15|FGD2|GIMAP7|PROCR|MCOLN3|LMO2|DOK2|MEF2C|FES|CLEC10A|NEK6|PRCP|ALOX15|CST7|BIRC3|TIFA|ADAMDEC1|HHEX|SWAP70|BCL3|C11orf54|EHD4|OTOS|FASTKD1|C1orf54|IL18R1|SIRT3|FH|ARMCX4|PLSCR1|B4GALT6|CKAP4|FCGR2B|GNG2|S1PR1|TGFBR2|SKAP2|MPHOSPH10|PLA2G4A|COASY|CHCHD4|PDIA5|VIM…	Male
GSE24210_CTRL_VS_IL35_TREATED_TCONV_CD4_TCELL_UP	0.00416666666666667	0.0401642874723111	0.45115574687167	1.60942715103123	0	192	ALPK2|MZB1|PKIB|ACKR2|MS4A1|SLC40A1|LY86|HSH2D|CXCR5|TLR1|IL9R|CD40|CR2|NCKAP1L|CBFA2T3|SLAMF1|PTPRC|FGD2|BLNK|ARHGDIB|GMFG|CD74|PLEKHO1|RAC2|CAMK1D|NUAK2|APOBEC1|RASSF4|TEC|DTX3L|RAPGEF5|CRLF3|CKLF|KCTD12|MCTP2|TXNIP|PSD4|TBC1D10C|SHISA5|RASGRP1|RCSD1|SNX2|TMEM123|LTA|JAK1|DENND1C|CMTM7|CLIC1|CRIP1|PDE1B|SLC44A2|DUSP6|RAPGEF4|SEC11C|NOD1|PSMB9|IRF2|VIM|ARHGAP26|CYTH1|CD47|WDR44|DFFA|PXK|SNX29|TR…	Male
GSE24292_WT_VS_PPARG_KO_MACROPHAGE_DN	0.004149377593361	0.0401642874723111	0.496973332583465	1.74616268890954	0	180	CD5L|IFIT2|SHISA9|LY86|LAIR1|XAF1|CD72|SLA|ITGA9|PARP14|IFIT1B|C3AR1|SLAMF7|HERC6|LY9|C1QA|NOSTRIN|PTPRO|AXL|LGALS3|IRF5|CLEC10A|PLEKHO1|TMEM106A|LRRC20|IRGM|APOBEC1|HAUS8|HHEX|SWAP70|RUNDC3B|CRLF3|EHD4|ISG20|CALCRL|NDNF|PARP12|RMDN1|ARHGAP15|RAD54L|SERPINB6|TRIM21|CA9|HDAC9|DAXX|ACER3|VRK2|GPR34|SH3KBP1|IFI35|NT5C3A|PNPT1|DOCK11|ARHGAP19|ACOT2|EYA1|STARD8|SNX5|ADAM33|CYP27A1|DNAJC9|SNX29|SYNJ1|D…	Male
GSE24634_IL4_VS_CTRL_TREATED_NAIVE_CD4_TCELL_DAY3_DN	0.00371747211895911	0.0401642874723111	0.541613874242885	1.88499966112043	0	156	CLEC4E|CCL2|CXCL10|SERPINB2|ISG15|CXCL3|VSIG4|TKTL1|GNAT1|CCR2|TLR8|IRF7|CYBB|IL1A|SELL|DHX58|CHI3L1|GPR65|ALOX5AP|CD38|P2RY6|CD40|BCL2A1|SLAMF7|ABCG1|PLXNC1|SP140|AIM2|BIN2|VNN1|THBS1|GIMAP4|LAT2|SAMHD1|UBE2L6|GCH1|CASP1|IFITM3|SERPING1|ADAMDEC1|KIF22|LGALS3BP|SLC14A1|TAP1|STAT1|CD2|SOD2|UBA7|ADM|IL16|NUP210|PTPRCAP|PARP12|ACTN1|IFIT3|CKAP4|STOM|ITGB7|TRIM21|ATP8A1|IL15|FKBP11|TNFSF10	Male
GSE24634_TEFF_VS_TCONV_DAY3_IN_CULTURE_DN	0.00374531835205993	0.0401642874723111	0.609540141014595	2.13577293576741	0	166	CLEC4E|CCL2|P2RY13|FGR|VSIG4|HMOX1|PILRA|TKTL1|FCN1|CCR5|GPR35|CCR1|HCK|MARCO|MS4A4A|S100A8|CCL4|TLR8|CYBB|TLR2|FCER1G|CLEC4A|CD68|GSAP|LAIR1|SELL|SLC11A1|THEMIS2|IKZF3|SYK|FCGR2A|RNASE6|ITGAX|TLR1|IFI30|SLAMF8|SLC7A7|NCF2|KYNU|C1QA|ABCG1|CPVL|CDKN1A|NPL|THBS1|FGL2|MAFB|SAMHD1|CD84|LIPA|COL19A1|ADAP2|EVL|SERPING1|LGALS3BP|IMPA2|ECM1|KCTD12|CD163|AOAH|RGL1|ADM|PSTPIP2	Male
GSE24634_TEFF_VS_TCONV_DAY7_IN_CULTURE_DN	0.00396825396825397	0.0401642874723111	0.454781999462007	1.60893636310225	0	178	FGR|TFEC|HMOX1|IFI44|SYNPO2L|CD300A|PLEK|CD86|ITGAM|SLC26A3|SERPINE1|TLR2|TYROBP|PLA2G7|CD44|CTSS|CHI3L1|SLC11A1|DDX60|CLEC7A|SYNC|SYK|RNASE6|TLR1|IFI30|AIF1|LYN|C1QB|NCF2|C1QA|CYP1B1|SIRPA|PLEKHO2|HSD11B1|CD84|LIPA|CLEC10A	Male
GSE24634_TEFF_VS_TCONV_DAY7_IN_CULTURE_UP	0.00409836065573771	0.0401642874723111	0.536312155178952	1.88483061987322	0	179	CCR3|CCR2|ICOS|NCAPG|CD38|CEP55|GZMA|KIF15|SLC27A2|KIF11|SLAMF1|FEN1|CLIC5|NEIL3|CD79B|SP140|CDC25C|CCNA2|HMMR|KIF4A|CXCR3|CENPE|TPX2|ITGA4|NDC80|CCNB1|ITGAL|CDCA8|FANCI|ESPL1|CCNB2|RRM2|CTLA4|GMNN|RACGAP1|HMGB2|PPP1R16B|NUSAP1|HELLS|KIF22|NCAPH|SELPLG|RAB27A|CCR4|CD2|DLGAP5|STIL|KIF2C|CENPA|PMCH|PLK1|CKS2|IL2RB|MELK|TNFRSF4|RAD51|OIP5|PKIA|RAD54L|CENPF|TRIP13|CD96|RBBP8|POLQ|CDC20|ARID3B|DTL|KIF…	Male
GSE24634_TREG_VS_TCONV_POST_DAY10_IL4_CONVERSION_DN	0.00409836065573771	0.0401642874723111	0.4765029859691	1.69142905074126	0	184	CCL13|FGR|TFEC|HMOX1|PILRA|CCR1|HCK|S100A9|MS4A4A|SLC15A3|S100A8|CD86|CYP7A1|ITGAM|TYROBP|IGSF6|ADORA3|NLRP3|RNASE1|CTSC|TREM2|HK3|CLEC7A|SYK|FCGR2A|ITGAX|TLR1|IFI30|CSF1R|SLC2A6|ITGB2|KMO|SLAMF8|C1QB|SLC7A7|C1QA|CYP1B1|SIRPA|CDKN1A|ABCB4|RASGRP3|TM6SF1|FGL2|SCD|QPRT|LIPA|CLEC10A|PLBD1|MRC1|RTN1|CTSZ|CD163|RGL1|C1orf54|RAB31|C2|TMEM51|TIMP2|SLC20A1|STOM|TUBB6|SIGLEC9|LY96|GLA	Male
GSE24634_TREG_VS_TCONV_POST_DAY3_IL4_CONVERSION_DN	0.004149377593361	0.0401642874723111	0.58494074614038	2.05524449536072	0	180	CCL2|P2RY13|TFEC|IL10|IFI44|HCK|IL18|TIMP1|SLC15A3|ALOX15B|PLEK|CD86|CH25H|ST3GAL5|PLA2G7|LAIR1|SLC11A1|RNASE1|CTSC|SYK|FCGR2A|TLR1|ITGB2|C1QB|SLAMF7|PMFBP1|C1QA|CDKN1A|NPL|TM6SF1|LMO2|LGALS3|NINJ1|CD74|MCTP1|HLA-DQB1|COX7B|SERPINB8|CALHM2|CTSZ|GPR137B|COMT|ARHGAP10|AGPAT4|EHD4|KCTD12|C1orf54|CARD9|IL7R|PXDC1|TCIRG1|DPEP2|DSE|HEXB|STOM|BMP2K|LY96|GLA|MKNK1|SKAP2|HLA-DMB|HLA-DMA|DAB2|DUSP3	Male
GSE24634_TREG_VS_TCONV_POST_DAY5_IL4_CONVERSION_DN	0.00386100386100386	0.0401642874723111	0.534506621038753	1.86606480673784	0	170	CCL2|MS4A6A|CCR1|HCK|S100A8|PLEK|CD86|CD209|CYBB|FCER1G|LAMP3|CD68|ST3GAL5|TYROBP|IGSF6|CTSS|NAIP|FN1|DDX60|CLEC7A|TLR1|IFI30|CSF1R|SLC2A6|KMO|LYN|SLC7A7|CYTH4|CD83|LY9|CD48|SIRPA|CDKN1A|LGALS3|LY75|CXCR4|CD84|LIPA|RTN1|CTSZ|TGFBI|BACH2|IL1R2|TBXAS1|TXNIP|RGL1|C1orf54|HLA-F|CKAP4|TIMP2|FCGR2B|PTGS1|HLA-E	Male
GSE24634_TREG_VS_TCONV_POST_DAY5_IL4_CONVERSION_UP	0.0040650406504065	0.0401642874723111	0.456115544149437	1.61830853688096	0	183	EXO1|NEK2|SLC16A1|NEIL3|GOT1|MKI67|SP140|ERCC6L|SLCO4A1|PPP1R16B|SUV39H2|IDH3A|SMS|FASLG|TPD52|PSD4|CDCA3|NMI|SLC35F2|ELOVL6|PLK1|RAD51|OIP5|TRIP13|TIMM10|HEATR1|POLQ|TFB2M|BRCA1|KNTC1|DBF4|ABTB2|CENPQ|TMA16|NDUFAF4|PPIF|CCDC86|PSMB9|CCDC88C|UCHL3|DONSON|AFG3L2|RRP15|SLC25A32|MAK16|MRPL19|PHB|UCK2|MYBL2|PRIM1|DNAJC9|COQ7|SLC39A14|CHORDC1|TRAIP|MRPS16|CFLAR|CEACAM1|FXN|DDX10|SLBP|RFC4|MRPS31|HCCS|…	Male
GSE24634_TREG_VS_TCONV_POST_DAY7_IL4_CONVERSION_DN	0.00409836065573771	0.0401642874723111	0.523728060343388	1.84060472075754	0	179	CCL2|P2RY13|HCK|IL18|MARCO|SLC15A3|CD209|LYZ|SERPINE1|CYBB|CD68|ST3GAL5|TYROBP|PLA2G7|CTSS|NLRP3|CHI3L1|RNASE1|CTSC|MAFF|FN1|RRAGD|SYK|TLR1|SLC2A6|PLAUR|KMO|KYNU|NELL2|IRF8|LY9|C1QA|CYP1B1|SIRPA|MMP12|CDKN1A|BLNK|RASGRP3|NPL|FGL2|LGALS3|CXCR4|SCD|LIPA|MREG|PLBD1|RTN1|CTSZ|KCTD12|CD163|RGL1|C1orf54|CCL24|TMEM51|CKAP4|TIMP2|SNX2|HEXB|FCGR2B|LY96|RAB20|QPCT	Male
GSE24671_CTRL_VS_SENDAI_VIRUS_INFECTED_MOUSE_SPLENOCYTES_UP	0.00367647058823529	0.0401642874723111	0.551737203410776	1.91862888033764	0	155	TTN|MS4A6A|SCN3B|MS4A4A|ASB2|FCER1G|CLEC4A|CCR6|CTSS|MYO1F|IL23R|GPR15|TNC|S1PR3|CXCR5|PARP14|GCNT2|AIF1|ATP8B4|CASP4|PLCG2|DOCK8|CLNK|ITGA4|GPR18|EPSTI1|CD4|CD7|ARHGDIB|UPP1|CD74|HLA-DQB1|IL1R1|MGAT4A|LRRK2|PGLYRP1|PODNL1|TXK|TMEM154|TEC|HHEX|DENND3|SUSD2|RAB27A|TDRD9|PTPRJ|F2R|AGPAT4|DOCK10|MCTP2|AOAH|IL18R1|ITGA5|SHISA5|IL7R|AFF3|DSCAM|PDE4B|RNASEL|B4GALT6|NCOA7|STOM|RASA3|LTA	Male
GSE24726_WT_VS_E2_22_KO_PDC_DAY4_POST_DELETION_DN	0.00408163265306122	0.0401642874723111	0.473424098999925	1.67857136302214	0	185	IL1B|PILRA|MCOLN2|HCK|MCEMP1|MZB1|IRF7|CYBB|SLC16A3|GSAP|BST1|SLC11A1|CAMP|PIK3R5|FAM20C|RASGRP4|FILIP1L|TRAF1|PGK1|PKM|MGAT4A|BIRC3|NDUFA10|CTSZ|PFKP|TNFRSF1B|BCL3|AGPAT4|LAYN|NFKBIE|GPI|MCM5|AOAH|GAPDH|DLST|RASGRP1|HSD17B12|MTHFD2|TNFAIP3|IRAK3|MRPL16|PSMB8|RAB20|SNX10|SDHB|LRRC8C|TMEM14C|NME1|CS|CIAPIN1|LRPPRC|PSMB9|UBE2F|ADAM17|JAK2|TTPAL|LY6E|GBP2|AEN|LSM6|PAG1|COQ7|THOC6|SMYD5|SPG7|PRELID2|…	Male
GSE25085_FETAL_BM_VS_ADULT_BM_SP4_THYMIC_IMPLANT_DN	0.00403225806451613	0.0401642874723111	0.539239085068256	1.91307048059504	0	182	CLEC6A|IL1RN|FPR2|CXCL3|MCOLN2|HPSE|CSF3R|SLC15A3|PLEK|GPR84|STAB2|TLR2|PLA2G7|NLRP3|GREM2|CD22|MS4A7|ITGA9|SLAMF8|CASP4|ICAM1|C1QC|ETV5|MMP12|FAM20C|TRAF1|NINJ1|ATF3|HP|FGD3|CASP1|BIRC3|SERPINB8|CTSZ|RASSF4|MMP13|SYN1|SEMA4D|NFKBIE|SOD2|AOAH|PSTPIP2|PLXNA2|MARCKSL1|TNFAIP3|SNX2|RELB|IGF2BP2|MANF|RAB20|CRELD2|CIAPIN1|FMNL2|RAP2B|FABP4|MAN1A1|UBE2F|ADAM17|TFRC|LACC1|ACP2|ADAM19|SLCO3A1|P2RX4|CITED…	Male
GSE25085_FETAL_BM_VS_ADULT_BM_SP4_THYMIC_IMPLANT_UP	0.0040650406504065	0.0401642874723111	0.579313962922513	2.04520618563949	0	181	ISG15|OASL|SPIC|IFIT2|OAS2|ZBP1|HPSE|CCL4|CD86|IRF7|CD180|SLFN13|RTP4|FLRT2|JPH2|LCP2|DDX60|PARP14|IFIT1B|SOCS3|GBP4|CD40|NRROS|HELZ2|HERC6|SAMD9L|LY9|BATF2|PLEKHO2|TRAF1|ATF3|LIPA|UNC93B1|STAP1|RSAD2|MMP13|IFIH1|GJC1|GLRX|SEMA4D|ISG20|SDC4|IL7R|PLXNA2|SERPINB9|HSD17B12|MTHFD2|PARP12|IFIT3|PDE4B|TRIM21|PSMB8|RELB|IGF2BP2|ACER3|TGFBR2|PCCA|RAB20|IFI35|NT5C3A|CNP|PNPT1|PCGF5|DNAJA3|CMPK2|PSME1|HCAR…	Male
GSE25085_FETAL_LIVER_VS_FETAL_BM_SP4_THYMIC_IMPLANT_DN	0.00409836065573771	0.0401642874723111	0.486811387345513	1.72675868715041	0	188	MMP8|CXCL6|SERPINB2|FPR2|P2RY13|FGR|SLPI|MSR1|MCOLN2|TMEM171|FCGR3A|MARCO|SLC15A3|P2RY14|CD86|KCNK13|LTB4R|PLA2G7|FPR1|BST1|F10|VCAN|GPR15|FCGR2A|PARP14|TENM3|GCNT2|RIPK3|OSM|HELZ2|SLC16A1|ETV5|GOT1|MMP12|GNGT2|MAFB|CD74|HP|PLBD1|GCH1|COL19A1|IFITM3|TPCN2|CYTIP|SERPINB8|CD274|TRIM25|TPD52|IL7R|P4HA1|CCL5|NLRC5|RNASEL|CCRL2|TUBB6|S1PR1|DPY19L1|B4GALNT2|RAI14|CHCHD10|LITAF|C1R|FTH1|FABP4|TMEM243|MM…	Male
GSE25088_IL4_VS_IL4_AND_ROSIGLITAZONE_STIM_STAT6_KO_MACROPHAGE_DAY10_DN	0.00374531835205993	0.0401642874723111	0.453125582126439	1.58771061935088	0	166	OAS3|FGR|CEMIP|PILRA|MS4A4A|P2RY14|PIK3AP1|IL1A|DDX60|IL4I1|IL10RA|LYN|CKAP2L|BCL2A1|JAKMIP2|SLC7A7|HLA-DOB|VAV1|BATF2|PIK3R5|PROCR|SP140|TNFSF14|EBI3|SASH3|SLCO4A1|MCTP1|EIF2AK2|CFB|DUSP5|IL1R1|HRH1|SERPING1|SERPINB8|IFIH1|DTX3L|MYBPH|NR4A3|PRF1|SOD2|CXCL16|P4HA1|PLSCR1|IFIT3|NFKB2|DDX21|SNX10|LPCAT1|ADAM17|TFRC|SOCS1|NFKB1|TOMM40L|LACC1|CHST7|NPR3|P2RX4|PIM2|WSB1|HNRNPC|HSPA5|INHBA|TRAF3|SH3BP5…	Male
GSE25123_CTRL_VS_ROSIGLITAZONE_STIM_PPARG_KO_MACROPHAGE_UP	0.00381679389312977	0.0401642874723111	0.51471055194195	1.79671969209116	0	164	CCL20|IL1RN|CLEC4E|IL1B|SIRPB1|CXCL3|FGR|OLR1|DHRS9|TREM1|FCN1|NLRP12|MARCO|MCEMP1|TNIP3|CCR2|TIFAB|LYZ|C15orf48|PLAC8|ADAM8|SELL|NLRP3|CFP|GPR183|CXCL2|CD72|CLEC5A|ITGAX|PLAUR|SOHLH1|OSM|PLIN2|BCL2A1|JAKMIP2|SLAMF7|CD48|OLIG1|FLT3|MMP12|GLIPR2|TRAF1|UPP1|FCRLB|NOD2|SLC16A6|CLEC10A|STK17B|SLCO4A1|ELF4|BIRC3|CYTIP|ATP2A3|PFKP|PGAM1|LGALS2|RAB27A|DUSP2|IL27RA	Male
GSE25123_IL4_VS_IL4_AND_ROSIGLITAZONE_STIM_PPARG_KO_MACROPHAGE_DAY10_DN	0.00374531835205993	0.0401642874723111	0.49234855646333	1.72514433603702	0	166	CCL20|IL1RN|IL36G|IL1B|CXCL3|OLR1|TREM1|ITGB1BP2|TIMP1|MS4A4A|GPR84|PIK3AP1|LYZ|C15orf48|TLR2|FCER1G|IL1A|TRPM2|SELL|DDIT4L|CD53|EVI2A|LCP2|CXCL2|FCGR2A|AIF1|NCF2|PTPRC|SLAMF9|TNF|PGK1|RAC2|SLCO4A1|EMP3|CD109|CYTIP|TMEM154|PGAM1|SEMA4D|TRIM25|C18orf54|TBC1D10C|IL2RA|SHISA5	Male
GSE25123_WT_VS_PPARG_KO_MACROPHAGE_UP	0.00378787878787879	0.0401642874723111	0.583433890848403	2.03134361705798	0	159	CCL20|IL36G|IL1B|FPR2|CXCL3|IL6|OASL|CEMIP|IFI44|S100A8|TNIP3|C15orf48|PROK2|FPR1|CHI3L1|CD22|CXCL2|FCGR2A|SOCS3|OSM|LYN|SAMSN1|SLC7A7|SLAMF7|SLAMF1|CD48|ETV5|MAP3K8|SLFN5|TNFSF14|NCF4|VNN1|THBS1|MAFB|EIF2AK2|CFB|IL1R1|ADAMDEC1|RSAD2|AMPD3|MYBPH|PTPRJ|SMS|TCFL5|SOD2|ADM|NEURL3|MSN|TNFAIP3|SGPP2|DSE|IRAK3|RAP1B|GNG2|RASSF2|GPR132|QPCT|NT5C3A|CNN2|LPCAT1|SLC39A8|CEBPD|HS3ST3B1|LCP1|SLC43A3|CHST15|C…	Male
GSE25677_MPL_VS_MPL_AND_R848_STIM_BCELL_DN	0.00335570469798658	0.0401642874723111	0.471886681356014	1.59855851420303	0	124	ABRA|OAS3|OAS2|ANO5|ASB2|CD180|GSAP|RTP4|CACNA1E|PTAFR|ALOX5AP|REL|KMO|CD40|GAPT|KYNU|HS6ST2|IL5RA|RASGEF1B|LYNX1|ABCG1|SLFN5|PDILT|GALNT18|ERCC6L|RAB3IL1|EDN1|PRSS53|LRRK2|RINL|MST1	Male
GSE25677_MPL_VS_R848_STIM_BCELL_DN	0.00396825396825397	0.0401642874723111	0.555664646888227	1.96584090207274	0	178	ISG15|MS4A4A|SELL|B3GNT5|BTLA|STAT4|P2RY10|SLFN12L|CHST3|GPR174|IRF8|SLAMF1|CACNA1I|PIK3CG|FCER2|ARHGAP25|NDC80|RASGRP3|LMO2|MEF2C|GPD2|TRIM59|SAMHD1|HSD11B1|GMFG|IL21R|LAPTM5|STAP1|STAC2|VPREB3|CD55|CYTIP|LSP1|TEC|BACH2|EHD4|TRIM25|RHOH|CERK|MSN|DNAH8|FCHSD2|AFF3|PDE4B|IQGAP1|FLI1|SNX2|KIF21B|ITGB7|RASA3|AKT3|JAK1|PARP1|ARHGEF3|PLEKHA2|ICOSLG|GRAP2|CNN2|POLD1|DOCK11|TMEM243|AIDA|MAN1A1|XYLT1|PLC…	Male
GSE25677_MPL_VS_R848_STIM_BCELL_UP	0.00374531835205993	0.0401642874723111	0.542449926213209	1.90069495585109	0	166	CCR1|HCK|TLR7|MZB1|FCRL5|CD300LF|CD86|ASB2|C1orf162|PKIB|ACKR2|CYBB|PLAC8|MS4A1|CD180|TYROBP|PLA2G7|TRPM2|LAIR1|CACNA1E|CDH17|TMEM26|CD38|CSF2RB|IL9R|CR2|BLK|PLD4|PIP4K2A|RASGEF1B|LYNX1|PLXNC1|LPCAT2|MCOLN3|SLC9A9|DTX1|BLNK|ITGAL|TESPA1|TRAF1|SCD|DLL3|RXFP1|NRP2|PLBD1|IKZF1|TBC1D9|DCLRE1C|RUNDC3B|PTPRJ|CD274|PDLIM2|RGS10	Male
GSE26030_TH1_VS_TH17_DAY15_POST_POLARIZATION_DN	0.004149377593361	0.0401642874723111	0.527703039223766	1.85413441225632	0	180	SLPI|MSR1|HPSE|CCR2|ARHGEF37|PLAC8|CLEC4A|LY86|NLRP3|RTP4|GPR183|ALOX5AP|P2RY6|GLIPR1|GBP4|CD40|FAM111A|ICAM1|NCF1|SLFN12L|MKI67|EPSTI1|FGL2|LGALS3|CD84|LGALS9B|UNC93B1|SMIM5|IFITM3|RACGAP1|F13A1|SERPINB8|RASSF4|RSAD2|IFIH1|EMB|TGFBI|TBXAS1|LDHB|MPC1|TMEM71|GPI|S100A6|RGS10|MLKL|RCSD1|RAB31|ADAR|TIAM1|ARHGAP15|DNA2|STOM|CMTM7|QPCT|IFI35|CRIP1|AHR|SDHD|HLA-DMA|COX8A|C20orf27|TIMELESS|HADH|ABCA9|PA…	Male
GSE26030_TH1_VS_TH17_DAY5_POST_POLARIZATION_UP	0.0040650406504065	0.0401642874723111	0.559773861817117	1.97622194185022	0	181	CKM|CXCL10|OAS3|ISG15|OASL|IFIT2|TKTL1|IFI44|OAS2|ZBP1|HCK|TLR7|SLC15A3|CD86|USP18|DNASE1L3|PKIB|MPEG1|IRF7|PLAC8|SLFN13|HSH2D|DHX58|GPR65|RTP4|EVI2A|XAF1|DDX60|CD69|PARP14|IFIT1B|FAM111A|HELZ2|HERC6|SAMD9L|SLFN12L|CYP2B6|TOR3A|GBP7|MCOLN3|SLFN5|TUBA8|EPSTI1|NXPE2|SAMHD1|PML|EIF2AK2|TMEM106A|TRIM5|IFITM3|DPP4|SETDB2|IRGM|PARP9|STAT2|IL12RB1|RSAD2|LGALS3BP|IFIH1|DTX3L|STAT1|CSF1|GHITM|ISG20|NMI|TM…	Male
GSE26030_TH1_VS_TH17_RESTIMULATED_DAY15_POST_POLARIZATION_UP	0.00386100386100386	0.0401642874723111	0.473139454914215	1.65182029696603	0	170	OAS2|TLR7|S100A9|CRYBB1|CSF3R|LYZ|SLC37A2|FPR1|SELL|BST1|ADAM28|SYK|CDKN3|GAPT|VAV1|PLXNC1|GIMAP7|MKI67|BIRC5|PILRB|CCNA2|KIF4A|TPX2|COLEC12|GIMAP4|CDCA8|ABI3|LAPTM5|RRM2|GJA5|HMGB2|GIMAP8|SLAMF6|SELPLG|IMPA2|SEMA4D|RGS10|GIMAP1|DEFB116|PLK1|CKS2|MELK|IRAK3|ASF1B|CDK1|MLLT3|SNAP23|RASSF3|ELK3|ALOX5|RRM1|ZNF367|PRIM1|IDH2|FAM83D|UBXN2A|PAG1|FFAR2|DAGLB|PDE2A|TMEM119|SKP2|DSN1|PID1|CARD6|POLE|SPATA6	Male
GSE26030_UNSTIM_VS_RESTIM_TH1_DAY5_POST_POLARIZATION_DN	0.00408163265306122	0.0401642874723111	0.472171402913999	1.67412980674977	0	185	MEFV|SLPI|PKIB|CCR2|CLEC4A|SELL|F10|CTSC|TREM2|BTLA|IFI30|GLIPR1|NCEH1|TOR3A|GBP7|KLHL6|SLFN5|GLIPR2|TNFSF14|SLC9A9|EPSTI1|LMO2|FRMD4B|IFITM3|TMEM154|RASSF4|COMT|IQGAP2|TGFBI|WIPF1|MYO5A|SIRT3|S100A6|RGS10|FRMD4A|ARID5A|RCSD1|RNASEL|TIAM1|STOM|DPY19L1|ARHGEF6|QPCT|PIK3R6|CRIP1|GALNT9|TNS3|TMEM86A|GPX4|VIM|SLC25A12|ARHGAP26|IKBKE|CTSV|SLC25A4|ADAM19|KIAA0040|PTRHD1|ACAT1|NPM1|FARS2|GRAMD2B|ETHE1|F…	Male
GSE26156_DOUBLE_POSITIVE_VS_CD4_SINGLE_POSITIVE_THYMOCYTE_DN	0.00408163265306122	0.0401642874723111	0.461519797071196	1.63636349832632	0	185	BUB1B|LCP2|CDKN3|SLC16A1|KIF11|FEN1|CDC25C|HMMR|CENPE|TPX2|ACAA2|TNFSF14|CCNB1|NTRK1|PGK1|CCNB2|SUCLA2|NDUFB8|NKG7|SPAG5|RAB27A|DLGAP5|GHITM|ENO1|FH|CCL5|COX6A1|PLK1|CKS2|MTHFD2|TIAM1|CENPF|ACOT13|UNG|LTA|CIT|PARP1|MATK|NIPSNAP1|CDC7|AURKA|KIFC1|CLIC1|SKAP2|MCM3|TTF2|CCNE1|NME1|HADH|IMMT|PSMD8|PSMB9|DBI|AIFM1|SOCS1|MYBL2|FSCN1|PRIM1|NEFH|WDHD1|IDH2|COQ7|SIT1|CHEK1|UBE2C|ECI1|EIF2S1|CTPS1|ETHE1|PS…	Male
GSE26343_UNSTIM_VS_LPS_STIM_NFAT5_KO_MACROPHAGE_DN	0.00403225806451613	0.0401642874723111	0.498382570795407	1.77215918457333	0	186	IL1RN|CXCL10|IL6|FGR|SPIC|HTR7|MCOLN2|HCK|ADORA2B|GDF15|CD86|GPR84|SLC35D3|TLR2|GSAP|IL1A|IGSF6|NLRP3|GPR65|MAFF|CXCL2|IL4I1|CSF2RB|CD69|SLC2A6|SOCS3|GLIPR1|GBP4|CD40|OSM|SAMSN1|CASP4|ICAM1|BCL2A1|SLAMF7|SPIB|HDC|CD83|IL2RG|PIK3R5|PTPRO|MAP3K8|CDKN1A|PLEKHO2|TRAF1|IL12B|GCH1|DUSP5|TIFA|CASS4|BCL3|SMS|NR4A3|NFKBIE|PTGIR|DUSP2|SOD2|ITGA5|PSTPIP2|CXCL16|SRP54|DAPP1|SERPINB9|TAGAP|MARCKSL1|NFKB2|CCRL…	Male
GSE26488_CTRL_VS_PEPTIDE_INJECTION_OT2_THYMOCYTE_DN	0.00389105058365759	0.0401642874723111	0.479243146811136	1.68387836892504	0	174	ISG15|MS4A4A|SELE|CCR6|SELL|CIITA|B3GNT5|BTLA|CD69|STAT4|SLAMF1|CACNA1I|TNFRSF13C|FCER2|MYO1G|BIN2|NDC80|RASGRP3|LMO2|MEF2C|GIMAP4|LGALS3|TRIM59|SAMHD1|GMFG|DCLK2|CXCR4|IL21R|PLEKHO1|FGD3|STAP1|SH3BP2|EMP3|CD55|LSP1|TEC|CORO1A|BACH2|TRIM25|RHOH|CERK|NEURL3|MSN|DNAH8|FCHSD2|AFF3|IQGAP1|FLI1|SNX2|KIF21B|ITGB7|RASA3|JAK1|PARP1|ARHGEF3|AKNA|SMAP2|CHCHD10|POLD1|DOCK11|AIDA|LCP1|ANKRD44|IRF2|VIM|CHST15…	Male
GSE26488_WT_VS_VP16_TRANSGENIC_HDAC7_KO_DOUBLE_POSITIVE_THYMOCYTE_DN	0.00383141762452107	0.0401642874723111	0.504554691842259	1.76103372293576	0	168	HCK|MZB1|FCRL5|CD300LF|C1orf162|ACKR2|CYBB|PLAC8|TYROBP|TRPM2|LAIR1|CTSC|ERICH2|CACNA1E|CD38|S1PR3|CSF2RB|IL9R|MS4A7|CR2|BLK|BCL2A1|PLD4|LAX1|PIP4K2A|RASGEF1B|LYNX1|PLXNC1|KLHL6|SIRPA|ZC3H12D|DTX1|BLNK|TESPA1|RXFP1|NRP2|PLBD1|VWA8|MGAT4A|TBC1D9|TMEM154|RUNDC3B|PTPRJ|CD274|DOCK10	Male
GSE26495_NAIVE_VS_PD1HIGH_CD8_TCELL_DN	0.00386100386100386	0.0401642874723111	0.476688729159711	1.66984972492181	0	172	PTGDR|MCOLN2|CCR5|ADAM8|GBP5|S100A4|CTSC|TIGIT|GZMA|IL10RA|GZMK|JAKMIP2|SLAMF7|PLCG2|SP140|MAP3K8|ARHGAP25|PLEKHO2|ITGAL|DOK2|B4GALT5|SLC16A6|GFI1|CASP1|SH3BP2|CST7|TBX21|EOMES|KLRD1|NKG7|CALHM2|ADRB2|PIF1|GPR137B|SLAMF6|TNFRSF1B|RAB27A|PTPRJ|RUNX3|PRF1|EFHD2|SRXN1|MCTP2|MYBL1|CCL5|PLCXD2|TCIRG1|STOM|DPY19L1|IL15|SERPINI1|GYG1|KLRG1|PAM|FYN|LPCAT1|BLVRA|GPR68|TLR3|MAN1A1|RAB29|SAP30|SLC15A4|GAB3|…	Male
GSE26890_CXCR1_NEG_VS_POS_EFFECTOR_CD8_TCELL_UP	0.00389105058365759	0.0401642874723111	0.619278586666967	2.17590970964458	0	174	CXCL10|OAS3|ISG15|OASL|IFIT2|IFI44|OAS2|ZBP1|TLR7|CD86|USP18|MPEG1|IRF7|CYBB|PLAC8|SLFN13|HSH2D|RTP4|EVI2A|XAF1|DDX60|PARP14|IFIT1B|LYN|BCL2A1|HERC6|SAMD9L|NCEH1|TOR3A|GBP7|LPXN|SLFN5|AXL|EPSTI1|SAMHD1|DDX58|MREG|PML|EIF2AK2|IFITM3|DPP4|SETDB2|PARP9|INPP4B|RSAD2|LGALS3BP|IFIH1|DTX3L|CD274|STAT1|ISG20|SHISA5|TMEM140|IRF9|MITD1|SERPINB9|PARP12|NLRC5|RNASEL|PARP11|NCOA7|CCRL2|TRIM21|HLA-E|DAXX|TNFSF…	Male
GSE26912_TUMORICIDAL_VS_CTRL_MACROPHAGE_UP	0.00133333333333333	0.0401642874723111	-0.500174509824434	-1.57471821664438	0	187	SERPINB5|IDO1|TMPRSS2|CDCP1|SERPINB4|FGG|BNC1|CCK|IRF6|PTPRF|SHROOM3|FOXN1|WNT10A|GLRB|FAM83H|PAX9|CTNNA2|CX3CL1|INHBB|HEY1|CDC42EP4|PAWR|ZNF503|FBXO15|GAB1|PLEKHA7|ZNF23|PENK|RHOB|MSC|SFN|SLC1A4|PLS3|CELSR1|GJA1|ARG1|SLC46A1|GCLM|PTOV1|CAPN5|SEC16A|GDNF	Male
GSE2706_LPS_VS_R848_AND_LPS_8H_STIM_DC_UP	0.00386100386100386	0.0401642874723111	0.516378434680071	1.80888352159292	0	172	IFIT2|CCR1|RBM24|PKIB|SHCBP1|SLC16A3|SLC8A1|AMPH|MYO1F|THEMIS2|NAIP|XAF1|IL4I1|GBP4|SAMD9L|BATF2|PLCG2|FCER2|GLIPR2|ARHGAP30|MEF2C|GMPR|SAMHD1|SPATA17|MICAL1|CTLA4|PARP9|MUSTN1|GNB4|STAT1|DECR1|RGL1|ANKLE1|BCO2|TMEM140|DDHD2|TNFSF10|ARHGEF6|GALNT16|AHR|EMP1|PNPT1|DOCK11|SLC25A43|AIDA|ANKRD22|SLC25A41|RBMS1|PARPBP|KIAA0930|HK1|RRM1	Male
GSE2706_UNSTIM_VS_2H_LPS_AND_R848_DC_DN	0.00383141762452107	0.0401642874723111	0.56782707217714	1.977744302965	0	161	IL36G|CXCL10|TTN|ISG15|CXCL3|IL6|OASL|IFIT2|IFI44|C15orf48|IRF7|LAMP3|IL1A|SLC1A2|RTP4|VCAN|BATF|ZIC2|GPR183|STX11|NETO2|CXCL2|RGS1|IL18RAP|REL|IL10RA|SOCS3|PLAUR|STAT4|ICAM1|SLAMF7|HERC6|IRF8|SLAMF1|BATF2|MAP3K8|CDKN1A|TRAF1|ATF3|PML|EDN1|CFB|DUSP5|KCNA3|BIRC3|TPPP|RSAD2|IFIH1|CD274|NR4A3|ISG20|DUSP2|RASSF5|DAPP1|RASGRP1|ADA|PXDC1|MARCKSL1|TNFAIP3|IFIT3|TNFRSF4|CCRL2|DDX3Y|LTA|RELB|IL15|BAZ1A|GP…	Male
GSE2706_UNSTIM_VS_2H_LPS_DC_DN	0.00380228136882129	0.0401642874723111	0.575585472371996	2.01011126699117	0	165	IL36G|CXCL10|TTN|ISG15|CXCL3|IL6|OASL|IL10|IFI44|TNIP3|C15orf48|IRF7|LAMP3|CD80|IL1A|BATF|GPR183|STX11|CXCL2|RGS1|IL18RAP|REL|IL10RA|PARP14|SLC2A6|SOCS3|PLAUR|ICAM1|HERC6|IRF8|PIK3R5|MAP3K8|C11orf88|GPR45|CDKN1A|TRAF1|B4GALT5|NINJ1|ATF3|PML|IL12B|EDN1|DUSP5|BIRC3|PTP4A3|IFIH1|TAP1|CD274|NR4A3|PTGIR|ISG20|DUSP2|SOD2|RASSF5|RASGRP1|ADA|PXDC1|TMEM150C|MARCKSL1|TNFAIP3|IFIT3|WNT2|TNFRSF4|CCRL2|LTA|GA…	Male
GSE2706_UNSTIM_VS_2H_R848_DC_DN	0.00374531835205993	0.0401642874723111	0.531491482912189	1.86229757224072	0	166	IL36G|IL1B|CXCL10|TTN|ISG15|CXCL3|IL6|IFIT2|MCOLN2|CCL4|ALOX15B|PLEK|C15orf48|IL1A|TNFSF15|MAFF|STX11|CXCL2|RGS1|REL|IL10RA|SOCS3|PLAUR|STAT4|ICAM1|SLAMF7|HERC6|IRF8|PIK3R5|MAP3K8|MYO1G|TRAF1|B4GALT5|NINJ1|ESPL1|IL12B|EDN1|GCH1|DUSP5|BIRC3|RSAD2|DENND3|TAP1|BCL3|NR4A3|ISG20|NEURL3|RASSF5|SDC4|PXDC1|CCL5|SERPINB9|MARCKSL1|TNFAIP3|IFIT3|NFKBID|CLCF1|CCRL2|DDX3Y|LTA|GADD45B|SLC7A1|BAZ1A|GPR132|DCN|P…	Male
GSE2706_UNSTIM_VS_8H_R848_DC_DN	0.00381679389312977	0.0401642874723111	0.522988430612363	1.82414061189558	0	163	PPP1R3A|IL36G|IL1B|CXCL10|TTN|ISG15|IL6|IFIT2|IFI44|OAS2|MCOLN2|USP18|C15orf48|FRMD3|SLC1A2|TNFSF15|BATF|XAF1|STX11|TNC|RGS1|REL|SLC9A7|PARP14|SOCS3|CCL1|MMP7|STAT4|SLAMF7|HERC6|SAMD9L|SLAMF1|CD48|PLXNC1|MAP3K8|SLFN5|TNF|EBI3|EPSTI1|TRAF1|THBS1|DDX58|TNFRSF11B|EIF2AK2|DUSP5|BIRC3|PARP9|CYTIP|GPR137B|IFIH1|SWAP70|UGCG|CD274|STAT1|NR4A3|RFTN1|PTGIR|ISG20|SOD2|NEURL3|NMI|RASGRP1|ADA|UHRF1|MARCKSL1|N…	Male
GSE27241_WT_VS_RORGT_KO_TH17_POLARIZED_CD4_TCELL_UP	0.0037037037037037	0.0401642874723111	0.506566274859948	1.74950381018308	0	147	INSL5|SMCO1|RBM24|LPO|BUB1B|KIF15|GFI1B|CKAP2L|KIF11|E2F8|NEIL3|MKI67|TOP2A|CCNA2|KIF4A|CENPE|TPX2|PTCHD3|PRR11|ESCO2|CDCA8|KIF14|ECT2|GMNN|RACGAP1|PIF1|KIF22|BRIP1|GDF10|KIF18B|NCAPH|SPAG5|RAB27A|RNF152|MYBL1|UHRF1|PLK1|NFKBID|KNSTRN|ANLN|DNA2|CENPF|BARD1|ARSI|TICRR|GTSE1|PSCA|POLQ|BRCA1|INCENP|KNTC1|TACC3|ASPM|CHTF18|TTF2|SPSB1|DUSP6|ARHGAP19|MIS18BP1|FYN|SMC2|UBE2T|AKAP1|ZNF367|PDE7A|AKAP12|NC…	Male
GSE27434_WT_VS_DNMT1_KO_TREG_DN	0.00408163265306122	0.0401642874723111	0.485949399834033	1.72298103996462	0	185	IL1RN|CLEC4E|IL1B|SERPINB2|CXCL3|CCL13|IL10|CLEC4D|MCOLN2|CD86|SERPINE1|IL1A|LCP2|CXCL2|SOCS3|PLAUR|CASP4|ICAM1|SELP|CD83|PROCR|MAP3K8|TNF|AK1|CDKN1A|GMFG|RAB3IL1|CPE|IL1RL1|BIRC3|MMP13|UGCG|DOC2B|KCTD12|DUSP2|DLD|MARCKSL1|SLC20A1|DDX3Y|NMD3|GADD45B|RELB	Male
GSE27670_CTRL_VS_BLIMP1_TRANSDUCED_GC_BCELL_DN	0.0026525198938992	0.0401642874723111	-0.500294955903706	-1.5752395223696	1	182	SERPINB5|EPCAM|TMPRSS2|WWC1|SERPINB4|FGG|GIPC2|PKHD1|ANK3|FOXN1|BAIAP2L1|ITGA3|GLRB|TP63|FAM83H|DSG2|CX3CL1|INHBB|STC2|SQLE|CDC42EP4|PAWR|TRAF3IP2|FBXO15|CHIC1|PLEKHA7|PENK|MSC|CTF1|SLC1A4|CLIP4|SCMH1|GJA1|CBX6|HOXB4|GCLM|MYO1D|LMO7|RCBTB1|TSC22D1|ALCAM|PACS1|TGFB3|CAPRIN2|NR6A1	Male
GSE27670_CTRL_VS_LMP1_TRANSDUCED_GC_BCELL_UP	0.00408163265306122	0.0401642874723111	0.450282350271712	1.59652003359576	0	185	ZIC1|PTGDR|OLR1|RYR1|SULT4A1|CHRND|DUSP9|USP18|CCR2|GNRHR|ENO3|ADAM8|SMYD1|S100A4|FCRLA|IL4I1|NAPSA|GRIN2C|CASP4|BCL2A1|IRF8|SEMA5B|MMP12|TOP2A|CDC25C|XCR1|TNF|CDKN1A|GPD2|TNFRSF11B|IRF5|PML|PLEKHO1|NEK6|RTN1|EMP3|AURKB|KLRD1|SELPLG|IMPA2|GNB4|IRF4|NMI|FH|PNLIPRP1|CKS2|MTHFD2|TNFRSF4|NFKB2|RAD54L|TRIP13|ADAM23|ASF1B|BMP2K|BRCA1|GPR132|GFPT2|HLA-DMB|HLA-DMA|COX8A|TIMELESS|CIAPIN1|CDK1|SEC11C|PSME1	Male
GSE2770_TGFB_AND_IL4_ACT_VS_ACT_CD4_TCELL_2H_DN	0.00381679389312977	0.0401642874723111	0.57692064163124	2.01225172611977	0	163	CXCL10|OAS3|ISG15|OASL|IFIT2|IFI44|OAS2|ZBP1|PHF11|IRF7|LAMP3|DHX58|IFI16|XAF1|DDX60|CD38|HELZ2|GCM2|SAMD9L|IRF8|EPSTI1|GMPR|GIMAP4|B4GALT5|DDX58|UBE2L6|EIF2AK2|CFB|GCH1|UNC93B1|DUSP5|IFITM3|STAP1|GIMAP6|ELF4|PARP9|STAT2|IFIH1|DTX3L|TRIM25|ISG20|NMI|SHISA5|IRF9|MLKL|PLSCR1|PARP12|SMCHD1|NCOA7|BARD1|STOM|TRIM21|ARHGEF3|TNFSF10|VRK2|IFI35|NT5C3A|CLIC1|NOD1|BLVRA|UBE2F|FEZ2|IRF2|TRIM56|TDRD7|LY6E|KI…	Male
GSE2770_TGFB_AND_IL4_VS_IL12_TREATED_ACT_CD4_TCELL_6H_UP	0.00416666666666667	0.0401642874723111	0.481920250251551	1.7191746769597	0	192	ASB11|ZBP1|ALPK3|USP18|GSAP|CTSS|RTP4|GPR183|LCP2|PARP14|GPR171|C19orf38|SAMD9L|IRF8|GBP7|DOCK8|ARHGAP30|EPSTI1|FILIP1L|DOK2|GIMAP4|ATF3|GFI1|FRMD4B|IKZF1|STAP1|MGAT4A|BIRC3|PARP9|KHDC3L|APAF1|F2R|ECM1|TRIM25|WIPF1|MSN|RGS10|RASGRP1|CTSW|MARCKSL1|ACTN1|PDE4B|IQGAP1|ARHGAP15|TRIM21|SBNO2|MATK|IFI35|STAMBPL1|SKAP2|LBR|PDE1B|CNTRL|CSRNP1|GATA1|GPSM3|SOCS1|EGR3|TTPAL|SDCBP|KIAA0040|LGALS8|PRKCQ|PAG1|…	Male
GSE27859_MACROPHAGE_VS_DC_UP	0.00378787878787879	0.0401642874723111	0.52889466997683	1.84709762662494	0	162	MEFV|MCOLN2|ELAVL4|HCK|TARM1|CSF3R|SLC15A3|ADORA2B|TNIP3|PIK3AP1|CERS3|KLRC1|SERPINE1|IGSF6|GBP5|NLRP3|F10|VCAN|IL27|B3GNT5|LCP2|PTAFR|CD69|PARP14|SLFN12L|SLAMF1|MAP3K8|TNF|NLRC4|PLEKHO2|TRAF1|GPD2|NOD2|ATF3|TDGF1|SUSD2|CRLF3|CCR4|NFKBIE|CALCRL|DLD|CCDC88B|PTCHD4|SDC4|TAGAP|MARCKSL1	Male
GSE28726_NAIVE_VS_ACTIVATED_CD4_TCELL_DN	0.0040650406504065	0.0401642874723111	0.487395632011328	1.72929101461187	0	183	CCL20|STX11|GCNT2|CDKN3|EXO1|KIF11|FEN1|PLCG2|MKI67|CDC25C|CCNA2|TNF|TPX2|TNFSF14|CCNB1|LGALS3|FANCI|ESPL1|PGK1|PKM|CCNB2|RRM2|AURKB|CST7|PFKM|ALDOA|HSPH1|COMT|AVPR1A|RAB27A|IRF4|DLGAP5|GPI|MCM5|RGL1|ENO1|FH|TNFRSF9|CCL5|COX6A1|CKS2|MELK|TIAM1|RAD54L|CENPF|LTA|CIT|BRCA1|CDC20|AURKA|CLIC1|MCM3|NME1|COX8A|AHCYL1|EN2|PSMB9|DBI|SMC2|ABCB6|MCM4|SAP30|MMACHC|CXCL12|DGKB|MRPL19|MYBL2|DFFA|MIF|NEFH|WDHD1…	Male
GSE29164_UNTREATED_VS_CD8_TCELL_TREATED_MELANOMA_DAY3_DN	0.00413223140495868	0.0401642874723111	0.539220482432137	1.91393652397306	0	189	IL31RA|ZBP1|DNAJC22|MCEMP1|CD300A|ASB2|USP18|NFAM1|TYROBP|IGSF6|CTSS|FCRL1|GPR183|LCP2|CDH17|NAPSA|CSF1R|PARP14|BCL11A|NRROS|TNFRSF13B|HLA-DOA|PIK3CG|PTPRO|PTPN6|PILRB|POU2F2|CYBA|FILIP1L|CHST10|ARHGDIB|SASH3|IL21R|PRCP|CASP1|CADM3|RTN1|TNFSF8|ACKR1|KCNK6|HAUS8|PGLYRP1|CTSZ|E2F2|PTP4A3|RSAD2|CASS4|KRT80|BCL3|DOCK10|TMEM71|FASLG|PRKCB|MSN|S100A6|SHISA5|DAPP1|IL7R|ITGB3|DSCAM|HOXC4|FRMD5|RNASEL|B4G…	Male
GSE29164_UNTREATED_VS_CD8_TCELL_TREATED_MELANOMA_DAY7_UP	0.00403225806451613	0.0401642874723111	0.45475819970653	1.61703873208037	0	186	CCR5|VCAM1|CCR2|SOAT2|PLAC8|TYROBP|PLA2G7|CD44|MYO1F|EVI2A|IL4I1|IL18RAP|GZMA|CSF1R|CD19|LYN|PLIN2|ICAM1|BCL2A1|IRF8|LY9|MAP3K8|CXCR3|CYBA|CYFIP2|DTX1|DOK2|CD37|GIMAP4|FGL2|RAC2|KCNA3|KLRD1|IL12RB1|HHEX|ALDOA|TNFRSF1B|F2R|PRF1|KCTD12|SOD2|FASLG|UBA7|CAMK2B|SIRT3|CCL5|CTSW|DDHD2|ID2|PSMB8|PPP3CC|CMTM7|ENTPD1|PSME1|F2RL2|CCR9|MMP9|CPT2|GEM|XDH	Male
GSE29614_CTRL_VS_DAY7_TIV_FLU_VACCINE_PBMC_DN	0.00374531835205993	0.0401642874723111	0.464953652101789	1.62915509533513	0	166	RGS13|MZB1|TNFRSF17|SHCBP1|POU2AF1|BUB1B|MAGEB18|NCAPG|CD38|CEP55|BFSP2|KIF15|CDKN3|NUF2|SLAMF7|KIF11|TNFRSF13B|E2F8|SDF2L1|MKI67|HMMR|KIF4A|CXCR3|TPX2|CCNB1|BLNK|RASGRP3|KIF14|BUB1|CCNB2|EAF2|RRM2|SLC41A2|NUSAP1|SPAG5|CENPI|DLGAP5|TPD52|SRP54|MELK|OIP5|CENPF|TRIP13|SDHA|MANF|CDC20|FOXM1|DTL|CRELD2|AURKA|RTN4IP1|CCDC167|CDK1|SEC11C|REXO2|SEL1L3|MAN1A1|SMC2|PDIA5|FBXO5|KLHL14|PARPBP|HIBCH|PBK|MRPL…	Male
GSE29617_CTRL_VS_DAY7_TIV_FLU_VACCINE_PBMC_2008_UP	0.00380228136882129	0.0401642874723111	0.489953896296142	1.71106098837497	0	165	CCL20|CXCL10|TYR|SERPINB2|IFIT2|CPNE4|DHX58|OBP2B|GPR183|B3GNT5|STX11|TMOD1|CXCL2|RGS1|REL|SLC9A7|CD69|C5AR1|SOCS3|OSM|SAMSN1|TUBB1|HUS1B|CD83|HBEGF|RASGEF1B|CDKN1A|CXCR4|SLC16A6|ATF3|ECT2|RAB8B|ELF4|F13A1|CYTIP|SERPING1|BCL3|NR4A3|DUSP2	Male
GSE29618_BCELL_VS_MDC_DAY7_FLU_VACCINE_DN	0.00403225806451613	0.0401642874723111	0.499204117074191	1.77508045603989	0	186	IL1RN|FCER1A|P2RY13|IL18|TIMP1|CD86|FCER1G|CLEC4A|TYROBP|IGSF6|ADAM8|S100A4|CIDEB|CFP|CLEC7A|ITGAX|CSF1R|AIF1|ATP8B4|ICAM1|GNA15|SIRPA|FLT3|CPVL|CD4|LMO2|SAMHD1|SCD|ATF3|CLEC10A|PKM|MCTP1|PLBD1|CASP1|RTN1|PLCB2|CST7|APAF1|ALDOA|LGALS2|IMPA2|TGFBI|IL1R2|CKLF|TBXAS1|KCTD12|EFHD2|AOAH|C1orf54|AP1S2|PSTPIP2|ENO1|RGS10|RAB31|ACTN1|GRPEL1|HEXB|COTL1|ID2	Male
GSE29618_BCELL_VS_MDC_DAY7_FLU_VACCINE_UP	0.00381679389312977	0.0401642874723111	0.472013812361741	1.64767655998047	0	164	TCL1A|MZB1|MS4A1|POU2AF1|CD22|BANK1|IKZF3|ADAM28|CXCR5|CD69|CD19|KMO|BLK|P2RY10|CD83|PLCG2|TNFRSF13B|CD79A|FCER2|CD79B|SP140|GPR18|CYFIP2|RASGRP3|CD37|AEBP1|PCDH9|EAF2|KCNA3|STAP1|VPREB3|CKAP2|BIRC3|PPP1R16B|ATP2A3|SWAP70|BACH2|RHOH|TPD52|PRKCB|ETS1|RASGRP1|FCHSD2|PTPRCAP|SMCHD1|PKIA|SNX2|S1PR1|PAX5|PLEKHA2|BACE2|LTB|PHTF2|SEL1L3|MBD4|ZNF43|CD47|ADAM19|KIAA0040|AQP3|PIM2|TRAF5|PKIG|RASGRP2|ODC1|M…	Male
GSE29618_BCELL_VS_MDC_UP	0.00383141762452107	0.0401642874723111	0.500881555418459	1.74457276031403	0	161	TCL1A|MS4A1|POU2AF1|CD22|BANK1|IKZF3|ADAM28|CD72|CXCR5|CD19|BLK|P2RY10|LY9|PLCG2|TNFRSF13B|CD79A|FCER2|CD79B|SP140|ARHGAP25|AIM2|GPR18|CYFIP2|RASGRP3|CD37|PCDH9|KCNA3|STAP1|CKAP2|HMGB2|BIRC3|ATP2A3|SWAP70|BACH2|RHOH|ISG20|MCTP2|TPD52|ETS1|TXNIP|RASGRP1|FCHSD2|PTPRCAP|SMCHD1|SNX2|S1PR1|PAX5|PLEKHA2|PPP3CC|BACE2|CCR7|LTB|TMEM243|JAM3|PHTF2|ISCU|CHST15|ZNF43|CD47|ADAM19|AQP3|PIM2|PKIG|RASGRP2|ODC1|M…	Male
GSE29618_BCELL_VS_MONOCYTE_DAY7_FLU_VACCINE_DN	0.00403225806451613	0.0401642874723111	0.543454847101044	1.9324281287645	0	186	IL1RN|SIRPB1|HMOX1|PILRA|TREM1|CCR1|RNASE2|HPSE|CSF3R|CD86|LILRB3|CLEC4A|CD68|TYROBP|FPR1|NLRP3|BST1|MYO1F|EVI2A|STX11|RRAGD|C5AR1|CSF1R|PLAUR|ICAM1|GNA15|HBEGF|SIRPA|ERMAP|EMILIN2|CD4|NPL|MAFB|UPP1|ATF3|PKM|ALDH3B1|MCTP1|FUT4|RTN1|ALDOA|LGALS2|IMPA2|TNFRSF1B|RAB27A|TBXAS1|CD163|EFHD2|AOAH|C1orf54|ENO1|RGS10|TIAM1|TIMP2|IRAK3|HEXB|ID2|SIGLEC9|IL17RA|GLA|RAB20|QPCT	Male
GSE29618_BCELL_VS_MONOCYTE_DAY7_FLU_VACCINE_UP	0.00374531835205993	0.0401642874723111	0.445574207096173	1.55960740468687	0	167	TCL1A|MS4A1|CCR6|POU2AF1|CD22|BANK1|IKZF3|ADAM28|CD72|CD69|BCL11A|CD19|BLK|P2RY10|HLA-DOB|PLCG2|TNFRSF13B|IL2RG|CD79A|FCER2|CD79B|SP140|GPR18|CYFIP2|ABCB4|BLNK|RASGRP3|CD37|PCDH9|EAF2|KCNA3|STAP1|SLC38A1|VPREB3|CKAP2|BIRC3|PPP1R16B|ATP2A3|SWAP70|BACH2|RHOH|TPD52|ETS1|MAP4K1|RASGRP1|FCHSD2|PTPRCAP|DDHD2|PKIA|SNX2|BARD1|PAX5|PLEKHA2|BACE2|BIN1|PHTF2|SEL1L3|MBD4|ZNF43|CD47|ADAM19|AQP3|AEN|PIM2|TRAF5…	Male
GSE29618_BCELL_VS_MONOCYTE_DN	0.00408163265306122	0.0401642874723111	0.530537341802296	1.88107194129838	0	185	HMOX1|PILRA|TREM1|CCR1|RNASE2|HPSE|CSF3R|TIMP1|CD300A|PLEK|LILRB3|CLEC4A|CD68|CD44|CTSS|NLRP3|BST1|MYO1F|NAIP|PTAFR|CXCL2|C5AR1|IFI30|PLAUR|ITGB2|SLC7A7|HBEGF|NPL|FYB1|GIMAP4|MAFB|GMFG|PGK1|PKM|ALDH3B1|MCTP1|FUT4|CASP1|RTN1|SELPLG|GLRX|TBXAS1|SOD2|AOAH|AP1S2|S100A6|ENO1|RAB31|ACTN1|GRPEL1|TIAM1|STOM|COTL1|IL17RA|RAB20|QPCT|CAPZA2|BEST1|AHR|RHOG|DUSP6|CS|PYCARD|BLVRA|RAP2B|CEBPD|PECAM1	Male
GSE29618_BCELL_VS_MONOCYTE_UP	0.00371747211895911	0.0401642874723111	0.524833509754918	1.82659831123347	0	156	MS4A1|CCR6|POU2AF1|CD22|BANK1|ADAM28|CD72|CXCR5|CD69|BCL11A|CD19|P2RY10|HLA-DOB|PLCG2|TNFRSF13B|CD79A|HLA-DOA|FCER2|CD79B|SP140|ARHGAP25|CYFIP2|TMEM156|ABCB4|BLNK|RASGRP3|CD37|CXCR4|PCDH9|KCNA3|STAP1|SLC38A1|CKAP2|BIRC3|EVL|PPP1R16B|ATP2A3|SWAP70|BACH2|ISG20|TPD52|ETS1|MAP4K1|RASGRP1|SLC35F2|AFF3|PTPRCAP|DDHD2|ATP8A1|S1PR1|PARP1|PAX5|KLF8|PPP3CC|BACE2|CCR7|LTB|TMEM243|PHTF2|SEL1L3|ZNF43|CD47|SLC2…	Male
GSE29618_BCELL_VS_PDC_DAY7_FLU_VACCINE_UP	0.00377358490566038	0.0401642874723111	0.481977107750136	1.67488442167313	0	157	ZBP1|MS4A1|CCR6|GSAP|LY86|ADAM8|POU2AF1|CD22|CIITA|BANK1|IKZF3|ADAM28|CD72|CD69|CD19|CASP4|NLRP1|BCL2A1|P2RY10|CD83|PLCG2|TNFRSF13B|CD79A|FCER2|CD79B|SP140|GPR18|RASGRP3|CD37|LAT2|EAF2|STAP1|VPREB3|CD55|CKAP2|HMGB2|BIRC3|EVL|SWAP70|DENND3|AMPD3|BACH2|TPD52|TXNIP|SMCHD1|SNX2|FCGR2B|S1PR1|PAX5|PLEKHA2|CNN2|CLIC4|BACE2|ENTPD1|PHTF2|MBD4|ZNF43|ALOX5|LIMD2|CD47|KIAA0040|AEN|TRAF5|MYC|BTG1|TAF1D|ABLIM1…	Male
GSE29618_BCELL_VS_PDC_UP	0.00381679389312977	0.0401642874723111	0.517873469392919	1.80776060828604	0	164	MS4A1|CCR6|GSAP|LY86|ADAM8|POU2AF1|CD22|BANK1|ADAM28|CD72|CXCR5|CD69|CD19|FAM111A|NLRP1|BCL2A1|P2RY10|HLA-DOB|CD83|CD48|PTPRC|PLCG2|TNFRSF13B|CD79A|FCER2|CD79B|SP140|ARHGAP25|AIM2|ABCB4|RASGRP3|CD37|ARHGDIB|LAT2|RAB8B|LAPTM5|KCNA3|STAP1|CD55|CKAP2|HMGB2|BIRC3|EVL|SWAP70|BACH2|RHOH|ISG20|TPD52|TXNIP|MSN|HLA-F|SLC35F2|PARP12|DPEP2|SMCHD1|SNX2|FCGR2B|BMP2K|RASA3|PAX5|PLEKHA2|CLIC4|BACE2	Male
GSE29618_MONOCYTE_VS_MDC_DAY7_FLU_VACCINE_DN	0.00381679389312977	0.0401642874723111	0.430691028642567	1.50221486851265	0	163	FCER1A|IL18|P2RY14|PTGDR2|CCR6|ADAM8|CIDEB|CIITA|LGMN|BANK1|GPR183|ADAM28|CD72|ITGAX|ACSL5|BCL11A|ATP8B4|P2RY10|HLA-DOB|IL2RG|PIP4K2A|HLA-DOA|FLT3|AXL|SAMHD1|CLEC10A|PRCP|SLC38A1|CST7|EVL|ELMO1|CD59|IL1R2|IRF4|TPD52|MAP4K1|IL18R1|RGS10|NUP210|SLC35F2|AFF3|CD226|NDUFV2|ITGB7|HDAC9|NDUFV1|CNN2|DEPTOR|HLA-DMA|BIN1|HADH|HMGA1|CCDC86|ACSF2|DNAJC15	Male
GSE29618_MONOCYTE_VS_MDC_DAY7_FLU_VACCINE_UP	0.00403225806451613	0.0401642874723111	0.508281783798724	1.80324257520474	0	182	SIRPB1|HMOX1|PILRA|TREM1|FCN1|S100A9|MARCO|CSF3R|S100A8|ITGAM|CYBB|CD68|PLA2G7|LAIR1|CD44|CTSS|BST1|SLC11A1|VCAN|THEMIS2|EVI2A|RRAGD|CLEC7A|CXCL2|FCGR2A|C5AR1|AIF1|C3AR1|PLIN2|ICAM1|SLC7A7|NCF2|FOLR2|CYP1B1|NCF4|BIN2|NPL|GIMAP4|UPP1|LGALS3|NINJ1|PLBD1|FUT4|GIMAP6|ENC1|TNFRSF1B|GLRX|TBXAS1|CD163|SOD2|STAB1|HLA-F|DPEP2|CKAP4|IRAK3|SNX2	Male
GSE29618_MONOCYTE_VS_MDC_UP	0.00389105058365759	0.0401642874723111	0.574529898663674	2.01334878713401	0	173	SIRPB1|FGR|HMOX1|PILRA|TREM1|FCN1|CCR1|S100A9|HPSE|MARCO|CSF3R|S100A8|LILRB3|ITGAM|CYBB|FCER1G|CD68|TYROBP|PLA2G7|FPR1|CD44|CTSS|NLRP3|S100A4|BST1|SLC11A1|VCAN|EVI2A|CXCL2|FCGR2A|C5AR1|IFI30|AIF1|BCL2A1|SLC7A7|NCF2|MPO|CYP1B1|BIN2|NPL|FYB1|MAFB|UPP1|NINJ1|GMFG|FUT4|SPRY4|TNFRSF1B|SEMA4D|CD163|SOD2|AOAH|ADM	Male
GSE29618_MONOCYTE_VS_PDC_DAY7_FLU_VACCINE_UP	0.0040650406504065	0.0401642874723111	0.5946407947954	2.09931593157855	0	181	IL1RN|FGR|HMOX1|PILRA|TREM1|FCN1|HCK|RNASE2|S100A9|HPSE|CSF3R|TIMP1|CD86|LILRB3|ITGAM|TLR2|IGSF6|ADAM8|FPR1|CD44|CTSS|NLRP3|MYO1F|NAIP|EVI2A|CLEC7A|C5AR1|IFI30|CSF1R|ITGB2|AIF1|SLC7A7|NCF2|HBEGF|PLXNC1|CYP1B1|SIRPA|NPL|FGL2|LAT2|MAFB|UPP1|GMFG|ALDH3B1|PLBD1|GCH1|CASP1|RTN1|SH3BP2|ADAP2|ALDOA|DENND3|TNFRSF1B|RAB27A|SMS|TBXAS1|CD163|EFHD2|SOD2|AOAH|GAPDH|MSN	Male
GSE29618_MONOCYTE_VS_PDC_UP	0.00389105058365759	0.0401642874723111	0.623610416984647	2.19113011585869	0	174	IL1RN|P2RY13|FGR|HMOX1|PILRA|TREM1|HCK|RNASE2|S100A9|HPSE|MARCO|TIMP1|CD86|LILRB3|TLR2|CLEC4A|TYROBP|GSAP|LY86|PLA2G7|FPR1|CD44|CTSS|NLRP3|S100A4|BST1|MYO1F|NAIP|CFP|CLEC7A|ITGAX|SLA|C5AR1|CSF1R|SPI1|ITGB2|AIF1|NLRP1|BCL2A1|SLC7A7|NCF2|HBEGF|PTPRC|CYP1B1|SIRPA|FYB1|ARHGDIB|FGL2|LAT2|MAFB|UPP1|LGALS3|GMFG|NOD2|PKM|ALDH3B1|PLBD1|CASP1|TNFRSF1B|TBXAS1|CD163|EFHD2|SOD2|AOAH|GAPDH|MSN|HLA-F|RAB31|DPEP…	Male
GSE29618_PDC_VS_MDC_DAY7_FLU_VACCINE_DN	0.00389105058365759	0.0401642874723111	0.615623871881676	2.16306843019699	0	174	IL1RN|IL1B|OAS3|P2RY13|FGR|PILRA|FCN1|HCK|IL18|TIMP1|CD86|TLR2|CLEC4A|IGSF6|LY86|ADAM8|NLRP3|S100A4|CIDEB|CIITA|VCAN|NAIP|EVI2A|CFP|ADAM28|CLEC7A|FCGR2A|ITGAX|ACSL5|IFI30|CSF1R|ITGB2|AIF1|ATP8B4|NCF2|PLXNC1|SIRPA|DOK2|FGL2|LAT2|LGALS3|GMFG|CLEC10A|PRCP|PLBD1|CASP1|IFITM3|RTN1|SH3BP2|EMP3|CST7|EVL|APAF1|IL1R2|SMS|CKLF|KCTD12|CD163|EFHD2|AOAH|ITGA5|PSTPIP2|GAPDH|MSN|RGS10|RAB31|MTHFD2|ACTN1|IRAK3|C…	Male
GSE29618_PDC_VS_MDC_DN	0.00389105058365759	0.0401642874723111	0.6198883879772	2.17230040942213	0	173	IL1RN|OAS3|P2RY13|FGR|PILRA|FCN1|HCK|RNASE2|S100A9|TIMP1|CD86|ITGAM|SERPINB1|LY86|ADAM8|S100A4|CIITA|NAIP|CFP|XAF1|STX11|CLEC7A|FCGR2A|ITGAX|IFI30|SPI1|ITGB2|AIF1|BCL2A1|NCF2|PTPRC|PLXNC1|LMO2|ARHGDIB|FGL2|LAT2|LGALS3|LY75|GMFG|NOD2|CLEC10A|PLEKHO1|PKM|PLBD1|HLA-DQB1|CASP1|IFITM3|RTN1|SH3BP2|EMP3|EVL|APAF1|LGALS2|SMS|CKLF|EFHD2|AOAH|C1orf54|PSTPIP2|GAPDH|MSN|ENO1|RGS10|RAB31|IQGAP1|CD226|IRAK3|ST…	Male
GSE3039_ALPHAALPHA_CD8_TCELL_VS_B1_BCELL_UP	0.00418410041841004	0.0401642874723111	0.46911730761777	1.66793569171065	0	191	SIRPB1|MS4A6A|GPR35|IL18|ACOT11|CD300A|P2RY14|ASB2|TGM1|CD209|ALDH1B1|CD80|CTSS|BATF|LCP2|RGS1|P2RY6|GCNT2|GBP4|NCKAP1L|BCL2A1|PIP4K2A|PROCR|LPXN|EMILIN2|PFKL|GNGT2|TRAF1|SOAT1|TMEM106A|MRC1|HRH1|KCNK6|CD274|EFHD2|RGL1|C1orf54|GATM|C2|SLC43A2|LHFPL6|DPY19L1|MATK|DDX21|KLK8|MAN2A1|CHCHD10|PTPN1|FYN|TMEM86A|ANKRD37|PRDM1|RAP2A|FAM43A|FEZ2|JAK2|EIF3J|CORO1C|TDRD7|PLA2G15	Male
GSE3039_ALPHAALPHA_VS_ALPHABETA_CD8_TCELL_DN	0.00403225806451613	0.0401642874723111	0.568299897248799	2.02077267849515	0	186	COCH|CCR3|SPIC|FCN1|HCK|KCNJ16|PRG3|MARCO|MZB1|CD300LB|ASB2|KLRC1|TNFRSF17|STAB2|PLA2G2D|RHAG|FCRL1|IKZF3|CDH17|BTLA|CXCR5|GZMA|BCL11A|CR2|SPIB|HLA-DOB|GPR174|IL5RA|PTPRC|LAX1|PIP4K2A|CD79A|HLA-DOA|HEMGN|PLXNC1|TNFRSF13C|CD79B|FLT3|HPGD|ITGA4|GPR18|PRG2|CD4|ABCB4|GNGT2|RASGRP3|CD7|FYB1|GIMAP4|S1PR5|TRIM5|GIMAP6|DPP4|VPREB3|TBX21|RAB39A|NKG7|CALHM2|TXK|E2F2|PTP4A3|STK10|IRF4|CD2|PTGIR|FASLG|NXPE3|…	Male
GSE3039_ALPHABETA_CD8_TCELL_VS_B2_BCELL_UP	0.00409836065573771	0.0401642874723111	0.482891130228059	1.71410486411094	0	184	CACNA1S|IL31RA|ARHGEF37|PLAC8|CD180|FCRLA|GZMA|PARP14|NRROS|LTF|SLFN12L|TMEM108|ZC3H12D|CYFIP2|SLC9A9|GIMAP4|RGS18|HLA-G|GIMAP6|PIK3CD|PARVG|ACKR1|EVL|AMZ1|NKG7|ATP2A3|IQGAP2|AMPD3|IRF9|UNC13D|HSD17B8|NUP210|PTPRCAP|TMEM150C|C6|TNFRSF4|KIF21B|TMEM123|CLEC4G|RASA3|RBBP8|DPY19L1|AKNA|SERPINI1|LBR|CNP|CNTRL|CCR9|GATA1|DCP2|MAN1A1|UBE2F|CCDC88C|L1CAM|CCDC88A|NAV1|TDRD7|PLA2G15|CYP27A1|PTP4A2|SEMA6D|U…	Male
GSE3039_B2_VS_B1_BCELL_UP	0.00403225806451613	0.0401642874723111	0.486624025221974	1.72640686400292	0	182	CXCR2|SLPI|HCK|MARCO|MZB1|KLRC1|TLR8|STAB2|SLC8A1|SLC25A31|CIITA|CXCR5|IFI30|ITGA9|GLIPR1|CD40|SLAMF8|SLAMF7|LAX1|CD79A|HLA-DOA|PILRB|UBD|RASGRP3|GIMAP4|UBE2L6|SCD|IRGM|APOBEC1|HRH1|CYTIP|TIFA|TBC1D9|CLEC4M|INPP4B|DCLRE1C|STK10|SELPLG|ISG20|CD163|IL18R1|CCL24|SHISA5|GIMAP1|ITGB3|GNG2|CCRL2|KIF21B|CX3CR1|LMNB1|SLC16A9|RYR3	Male
GSE3039_CD4_TCELL_VS_ALPHABETA_CD8_TCELL_UP	0.0040650406504065	0.0401642874723111	0.481627716036863	1.7088263148637	0	183	CD5L|MMP8|MEFV|CCR3|TMOD4|MS4A6A|SLPI|CTSG|FCN1|CSF3R|S100B|HAS2|LYVE1|SERPINB1|CYBB|ARHGEF37|PROK2|TRPM2|FCRL1|HK3|TNC|OSM|C1QB|NCF1|PTPRC|HEMGN|SIGLEC10|CYFIP2|NCF4|PRG2|UBE2L6|HP|S1PR5|MCTP1|ALOX15|APOBEC1|SERPING1|PGLYRP1|ATP2A3|FAM71B|DUSP2|MCTP2|UBA7	Male
GSE3039_CD4_TCELL_VS_B1_BCELL_DN	0.004149377593361	0.0401642874723111	0.454678099351917	1.59755439678302	0	180	MMP8|IL1RN|IL1B|MEFV|SIRPB1|SLPI|RARRES1|CLEC4D|CCR1|CSF3R|CCL4|S100B|PIK3AP1|MPEG1|TLR8|DNASE2B|OIT3|TLR2|FCER1G|PROK2|CD180|TYROBP|FPR1|CD44|BST1|F10|SLC11A1|CD53|CTSC|IL12A|CLEC7A|PLIN2|LY9|LPCAT2|SIRPA|FOXC2|GLIPR2|UPP1|HP|OLIG2|HPGDS|NEK6|EMB|RAPGEF5|ZNF473|GLRX|CSF1|SOD2|TPD52|TXNIP|MSN|TMEM38B|NDUFA3|CD300C|TIMP2|PIWIL2|STOM|HSPA1L|PGLYRP2	Male
GSE3039_NKT_CELL_VS_ALPHAALPHA_CD8_TCELL_DN	0.00396825396825397	0.0401642874723111	0.579847621833282	2.06813323995035	0	187	ZBP1|HCK|DNASE1L3|KLRC1|CD180|CD300LD|IKZF3|LETMD1|GZMA|GZMK|STAT4|SLAMF7|LY9|BATF2|PTPRC|IL2RG|CXCR6|SH2D1A|GIMAP7|PDCD1|CD79B|HRH2|ITGA4|EPSTI1|DOCK2|CD7|GIMAP4|DPYSL3|PML|MRPS36|UNC93B1|GIMAP6|CTLA4|DPP4|SETDB2|CST7|TBX21|UBASH3B|KLRD1|PPP1R16B|STAT2|GIMAP8|NKG7|CALHM2|TXK|IL12RB1|ACSF3|RPGRIP1|TAP1|STAT1|CD2|SEMA4D|PRF1|TMEM71|EFHD2|DUSP2|TSPAN32|FASLG|AOAH|SH2D2A|IL18BP|GIMAP1|SLC13A3|NXPE3|…	Male
GSE3039_NKT_CELL_VS_B2_BCELL_UP	0.00413223140495868	0.0401642874723111	0.502311379513582	1.78292948242991	0	189	CD5L|SPIC|CTSG|MARCO|CD209|STAB2|SLC40A1|POU2AF1|CIITA|TMEM26|C1QB|NCKAP1L|MPO|PLD4|C1QC|PTPRC|PIP4K2A|CD79A|C1QA|HEMGN|CD79B|FLT3|HPGD|ZC3H12D|ITGA4|GPR18|SLC9A9|CD7|QPRT|SASH3|S1PR5|ESPL1|PLBD1|VWA8|DPP4|EMP3|EVL|KCNK6|CALHM2|KRT80|ACSS1|CD2|TBXAS1|PTGIR|C1orf54|NUP210|C2|SERPINB6|ATP8A1|ACER3|SPN|SLC16A9|KLK8|CFH|LPCAT1|RNASEH2B|OPA1|MAN1A1|CCDC88A|HPS3|STK4|AP1M1|TUFM|LIMD2|DHDH|ALDH1A2|SEMA6…	Male
GSE30962_PRIMARY_VS_SECONDARY_ACUTE_LCMV_INF_CD8_TCELL_UP	0.00409836065573771	0.0401642874723111	0.542385167166835	1.92528914917782	0	184	HRH4|SHCBP1|ICOS|BUB1B|BTLA|CEP55|EME1|EXO1|NEK2|CKAP2L|NUF2|HLA-DOA|E2F8|SDF2L1|NEIL3|BIRC5|CLSPN|TOP2A|CCNA2|KIF4A|CENPE|FLT4|NDC80|ESCO2|SKA1|NRP2|BUB1|ESPL1|ERCC6L|CCNB2|RRM2|GMNN|AURKB|HMGB2|EOMES|XCL1|NUSAP1|PIF1|KIF22|BRIP1|CDCA5|KIF18B|NCAPH|CASS4|FIGNL1|SPAG5|DLGAP5|STIL|MCM5|CENPN|SPC25|CDCA3|CENPA|TNFRSF9|AFF3|UHRF1|CKS2|MTHFD2|MELK|RAD51|IRAK3|RAD54L|CENPF|TRIP13|ASF1B|TICRR|MXD3|SLC7…	Male
GSE30971_CTRL_VS_LPS_STIM_MACROPHAGE_WBP7_HET_2H_DN	0.00387596899224806	0.0401642874723111	0.476962869688579	1.6671151531032	0	171	A2M|OASL|VSIG4|DHRS9|FCN1|PDK4|RNASE2|CD300LB|C1orf162|CD180|C5AR2|SLC37A2|GPR65|RNASE1|TREM2|FN1|CLEC7A|AIF1|PLIN2|TNFRSF11A|PIP4K2A|LPCAT2|APBB1IP|SLC25A20|CD4|NPL|MEF2C|FGL2|SAMHD1|CD84|LIPA|PRCP|GAS2L3|ADAP2|UBASH3B|CALHM2|RBP7|LSP1|HHEX|CPT1A|CASS4|IMPA2|IL1R2|IDH3G|DOCK10|MPC1|TXNIP|C1orf54	Male
GSE30971_CTRL_VS_LPS_STIM_MACROPHAGE_WBP7_HET_2H_UP	0.00386100386100386	0.0401642874723111	0.474731976929658	1.66299518447808	0	172	CCL20|IL36G|IL1B|SERPINB2|FPR2|IL6|TREM1|MCEMP1|CCL4|TNIP3|PNPLA1|GSAP|IL1A|SLC1A2|TNFSF15|CXCL2|BCAT1|S1PR3|ACSL5|SOCS3|PLAUR|CCL1|OSM|BCL2A1|HBEGF|IL2RG|OLIG1|PROCR|TNF|UPP1|OLIG2|VWA8|HRH1|TBC1D9|DENND3|AMPD3|AGPAT4|SMS|TRIM36|RFTN1|SOD2|TNFRSF9|SGPP2|PDE4B|CD226|IRAK3|SLC20A1	Male
GSE30971_CTRL_VS_LPS_STIM_MACROPHAGE_WBP7_KO_2H_DN	0.00390625	0.0401642874723111	0.499773189279747	1.75862501343062	0	176	A2M|VSIG4|DHRS9|FCN1|RNASE2|CD300LB|C1orf162|CD180|C5AR2|SLC37A2|S100A4|RNASE1|TREM2|EVI2A|FN1|CLEC7A|CLEC5A|AIF1|SLAMF8|PLIN2|TNFRSF11A|NCEH1|LPCAT2|APBB1IP|FILIP1L|FGL2|SAMHD1|SUCLG1|CD84|LIPA|PRCP|GAS2L3|ADAP2|UBASH3B|CALHM2|RBP7|LSP1|ST8SIA4|HHEX|CASS4|IMPA2|IL1R2|IDH3G|DOCK10|MPC1|CD163|TXNIP|C1orf54|UHRF1|FUCA2|CMTM7|AURKA|MKNK1|SKAP2|NDUFA4|CLCN5|CAPNS2|PYCARD|FABP4|FOXRED1|NDUFS8|UCHL3	Male
GSE30971_CTRL_VS_LPS_STIM_MACROPHAGE_WBP7_KO_2H_UP	0.00386100386100386	0.0401642874723111	0.454380290854457	1.58632846865582	0	170	CCL20|IL36G|FPR2|IL6|IL10|BAALC|MCOLN2|MCEMP1|FCRL5|TNIP3|SERPINB1|PLAC8|IL1A|SLC1A2|TNFSF15|BATF|CXCL2|CDKN2A|BCAT1|ACSL5|SOCS3|CCL1|OSM|STAT4|BCL2A1|SLC7A7|SLAMF1|OLIG1|PROCR|TNF|MYO1G|UPP1|OLIG2|SLCO4A1|HRH1|TBC1D9|DENND3|CD274|AGPAT4|SMS|EYA4|TRIM36|RFTN1|IL2RA|ADM|TNFRSF9|SGPP2|IRAK3|SLC20A1|GNG2|GADD45B|HDAC9|AKT3	Male
GSE30971_WBP7_HET_VS_KO_MACROPHAGE_2H_LPS_STIM_UP	0.00396825396825397	0.0401642874723111	0.471104595515619	1.66668275227762	0	178	A2M|VSIG4|FCN1|CD300LB|ITGAM|SERPINE1|C5AR2|SLC37A2|EVI2A|FN1|CLEC7A|RGS1|S1PR3|CLEC5A|RNASE6|ITGB2|HCLS1|NCF2|NCEH1|LPCAT2|LPXN|ACAA2|TNFSF14|SLC9A9|FILIP1L|TM6SF1|FGL2|SAMHD1|SLC16A6|CD84|LIPA|PKM|PRCP|MRC1|LAPTM5|LRRK2|COX7B|UBASH3B|ENC1|LSP1|HHEX|CASS4|IL1R2|SEMA4D|DOCK10|CERK|DECR1|TXNIP|CENPN|IL18BP|C1orf54|CCL24|GAPDH|GREM1|NDUFB4|RASSF5|SPOCD1	Male
GSE32533_MIR17_KO_VS_MIR17_OVEREXPRESS_ACT_CD4_TCELL_UP	0.00403225806451613	0.0401642874723111	0.449827187466349	1.59950493546959	0	186	CXCL10|GPR35|CSF3R|CD86|PKIB|C17orf64|KCNK13|TIFAB|PIK3AP1|GSAP|CTSC|HK3|TMEM26|CD72|SLA|SPI1|GZMK|C3AR1|RIPK3|ATP8B4|LYN|TNFRSF11A|C19orf38|NCF2|NCF1|CYTH4|IRF8|PTPRC|PTPN6|POU2F2|GPR18|CYFIP2|INPP5D|TM6SF1|FYB1|MAFB|UPP1|FES|GFI1|RAB3IL1|IKZF1|STAP1|UBASH3B|EOMES|APOBEC1|TBC1D9|CDCA5|SLC14A1|TNFRSF1B|PTPRJ|RASAL3|TPD52|MYO5A|CCDC88B|UNC13D|LHX5|CCL5|NLRC5|GATM|IRAK3|FCGR2B|COTL1|BMP2K|TUBB6|RAS…	Male
GSE32901_NAIVE_VS_TH1_CD4_TCELL_DN	0.00381679389312977	0.0401642874723111	0.542963203301251	1.89534229630924	0	164	CCL4|PLEK|CYBB|MS4A1|CD180|CD80|LY86|THEMIS2|WDFY4|CD38|NAPSA|RNASE6|IFI30|HTR6|CD19|LYN|SAMSN1|NEK2|BLK|SRPK3|SLAMF7|PLD4|IRF8|CD83|HADHA|SULT6B1|CD79A|TNFRSF13C|SLAMF9|FCER2|CD79B|PTPN6|RALGPS2|TNF|RASGRP4|BLNK|ESCO2|MEF2C|CD74|DEPDC1|IL21R|UNC93B1|HLA-DQB1|SWAP70|ACADL|ECM1|C1orf54|OR2H1|FCHSD2|TNFRSF4|RAD54L|FCGR2B|PROS1|RAD51B|PAX5|CDC20|ECH1|RTN4IP1|PIK3R6|E2F7|KLRG1|SEC11C|SH3BGRL|G6PD|RPF…	Male
GSE32901_NAIVE_VS_TH17_NEG_CD4_TCELL_UP	0.00383141762452107	0.0401642874723111	0.654764562454239	2.28530720991825	0	168	TNIP3|MPEG1|CYBB|SHCBP1|MS4A1|CCR6|LY86|SLC37A2|MRGPRX2|CD22|FCRL1|BANK1|CFP|BUB1B|FCRLA|WDFY4|CD38|NAPSA|IFI30|SPI1|KIF15|CD19|SLC27A2|KMO|LYN|PLIN2|CR2|BLK|CKAP2L|NUF2|SPIB|KIF11|PLD4|CD83|CD79A|E2F8|TNFRSF13C|MKI67|FCER2|CD79B|CLSPN|RALGPS2|CDC25C|CCNA2|HMMR|KIF4A|CENPE|TPX2|MYO1G|BLNK|RASGRP3|MEF2C|LAT2|B4GALT5|CD74|ECT2|HLA-DQB1|NKG7|CTSZ|IMPA2|IRF4|C11orf54|ECM1|EHD4|CCR4|CD2|CENPI|STIL|DNA…	Male
GSE32986_CURDLAN_HIGHDOSE_VS_GMCSF_AND_CURDLAN_HIGHDOSE_STIM_DC_DN	0.00408163265306122	0.0401642874723111	0.596394543361624	2.11457507901314	0	185	CLEC4E|DLGAP2|IL1B|CXCL10|MEFV|FPR2|ISG15|CXCL3|OLR1|SPIC|HCK|CCL4|CD86|GPR84|TLR2|ARHGEF37|IL1A|NLRP3|CIITA|MAFF|LCP2|STX11|IL4I1|REL|CD69|IL10RA|SLC2A6|SOCS3|BCL11A|CD40|SAMSN1|CASP4|ICAM1|SLFN12L|CD83|RASGEF1B|PTPN6|TNF|NCF4|PLEKHO2|FILIP1L|TRAF1|DUSP5|BIRC3|RASSF4|SWAP70|RARRES2|TNFRSF1B|PTPRJ|BCL3|NR4A3|NFKBIE|PTGIR|DUSP2|SOD2|ITGA5|PSTPIP2|SDC4|FCHSD2|SERPINB9|TAGAP|MARCKSL1|TNFAIP3|NFKBID|…	Male
GSE32986_CURDLAN_LOWDOSE_VS_CURDLAN_HIGHDOSE_STIM_DC_DN	0.00409836065573771	0.0401642874723111	0.541147394324229	1.92089546224227	0	184	IL1RN|CCL2|IL36G|SERPINB2|FPR2|FABP3|FGR|IFIT2|HCK|CCL4|SLC13A5|CD80|GSAP|CIITA|LCP2|TMEM26|NAPSA|CLEC5A|SYK|SPI1|SLC2A6|IFIT1B|PLAUR|LRP8|SLAMF8|CASP4|BCL2A1|TOR3A|LYNX1|PROCR|FAM20C|NCF4|EBI3|TRAF1|GPD2|NINJ1|MREG|IL12B|EDNRB|RSAD2|TNFRSF1B|PTPRJ|SNX20|ISG20|SRXN1|PSTPIP2|CXCL16|SRP54|SDC4|DAPP1|PLXNA2|PIR|NLRC5|IFIT3|NCOA7|STBD1|ADAM23|ID2|NIPAL1|PGLYRP2|GADD45B|MRPS18B|RAB20	Male
GSE33162_UNTREATED_VS_4H_LPS_STIM_HDAC3_KO_MACROPHAGE_UP	0.00403225806451613	0.0401642874723111	0.464022262014522	1.64998007888422	0	186	CXCL10|ITGAM|NFE2|PLAC8|CD68|TYROBP|P2RY12|ITGAX|SPI1|BCL11A|GNA15|GBP7|SH2D1A|E2F8|GIMAP7|SDF2L1|TPX2|PGK1|AURKB|TBX21|LYL1|COX5A|NDUFB6|ACADL|SMS|TMEM163|PRF1|STIL|EFHD2|UQCRC2|AP1S2|CENPA|PLK1|GATM|NDUFA9|ASF1B|GNG2|MXD3|MANF|INCENP|CDC20|KIF20A|ECH1|CRELD2|LITAF|CRIP1|TMEM14C|MIS18BP1|CDK1|ENTPD1|MCM6|PSMB10|NDUFB3|AIDA|SH3BGRL3|ATXN7L1|RTCA|CMC2|PRIM1|S100A13|ARPC4|IFNG|WDHD1|LXN|ANXA4|PPIH|…	Male
GSE3337_4H_VS_16H_IFNG_IN_CD8POS_DC_DN	0.00396825396825397	0.0401642874723111	0.464806000992931	1.65781613062865	0	187	CCL2|FCGR1A|HMOX1|SALL4|IL18|CSF3R|FCER1G|CLEC4A|CD180|CCR6|TYROBP|LY86|BST1|NAPSA|SYK|CSF1R|PLAUR|CDKN3|C1QB|NEK2|CR2|SRPK3|PLD4|HLA-DOA|FCER2|CD79B|ACAA2|FLT4|HLA-DQA1|CD37|FERMT3|MEF2C|STC1|MAFB|FES|GMFG|LIPA|SOAT1|IFITM3|LYL1|GUCA1A|LGALS3BP|COMT|EMB|AMPD3|TBXAS1|AOAH|TXNIP|KCNAB2|RGS14|STAB1|HSD17B8|SFTPC|CD300C|SYCP3|ATP8A1|BAK1|ICAM2|ARID3B|MATK|HLA-DMB|APOC2|HLA-DMA	Male
GSE3337_CTRL_VS_4H_IFNG_IN_CD8POS_DC_DN	0.00418410041841004	0.0401642874723111	0.466122275180854	1.65728692344258	0	191	CXCL10|IFIT2|IL18|TLR7|USP18|PKIB|MPEG1|SERPINB1|CD44|ICOS|CTSC|SERPINA10|IL18RAP|SLA|IFIT1B|CCL1|GBP4|CD40|CASP4|SLFN12L|TOR3A|GBP7|TNF|GLIPR2|TG|UBD|KHDC1L|GIMAP4|GPD2|FGL2|UPP1|PML|ST6GALNAC6|GADD45G|XCL1|TXK|IL13RA2|SWAP70|PFKP|TAP1|GNB4|ACADL|STAT1|CSF1|UBA7|GIMAP1|TNFAIP3|IFIT3|ADAR|FLI1|TRIM21|CX3CR1|PSMB8|DAXX|GPR132|LMNB1|IFI35|ATP5F1A|NDUFA6|PCGF5|ENTPD1|RMDN3|PSMB10|PSMB9|PRDM1|SOCS1|C…	Male
GSE33374_CD8_ALPHAALPHA_VS_ALPHABETA_CD161_HIGH_TCELL_DN	0.00408163265306122	0.0401642874723111	0.447824114688889	1.58780411934128	0	185	CXCL10|ISG15|ACTN2|IFIT2|ALOX15B|VCAM1|SOAT2|TNFSF11|IL18RAP|GZMA|ITGB2|VAV1|GLIPR2|DOK2|TRAF1|GIMAP4|RAC2|LAPTM5|KLRD1|EVL|PGLYRP1|UQCRC1|IFIH1|PFKP|IQGAP2|TAP1|F2R|PRF1|TSPAN32|DECR1|SH2D2A|RASSF5|CCL5|MTHFD2|IFIT3|CD28|PSMB8|HLA-E|KLK8|RHOG|KLRG1|FYN|PSME1|WAS|CCR9|SLC39A8|CD3G|PSMB9|CD247|HLA-A|CTSV|CISH|PRKCQ|LONP1|SIT1|IFNAR2|CD5|RASL11B|CTSD|CNDP2	Male
GSE33424_CD161_HIGH_VS_NEG_CD8_TCELL_UP	0.00413223140495868	0.0401642874723111	0.560820299151339	1.99386693869012	0	190	FCGR1A|NPY2R|HCK|PKIB|MPEG1|SERPINB1|MS4A1|CCR6|LY86|SELL|POU2AF1|CD22|CIITA|CTSC|FCRLA|IL4I1|CD38|CD72|NAPSA|SYK|CXCR5|CD19|BTK|CD40|LYN|CASP4|BLK|CNR2|ICAM1|SRPK3|BCL2A1|NCF2|SPIB|HLA-DOB|CD83|CYP2B6|TOR3A|PLCG2|FCER2|CD79B|RALGPS2|HLA-DQA1|BLNK|MEF2C|UPP1|CD74|IRF5|PLBD1|BIRC3|LYL1|TEC|FIGNL1|HS3ST1|GNG10|CRLF3|KCTD12|TMEM229B|ETS1|MYO5A|GCNT1|EPHA6|SNX2|FCGR2B|RASSF2|RGS4|PRKCD|SKAP2|HLA-DMB|…	Male
GSE33424_CD161_INT_VS_NEG_CD8_TCELL_UP	0.0040650406504065	0.0401642874723111	0.627379875813225	2.21489776681003	0	181	CXCL10|OAS3|ISG15|OASL|IFIT2|IFI44|OAS2|ZBP1|HCK|TLR7|CD300LF|CD86|USP18|PKIB|MPEG1|IRF7|CYBB|PLAC8|SLFN13|LY86|HSH2D|DHX58|GPR65|RTP4|EVI2A|XAF1|DDX60|CD69|PARP14|IFIT1B|AK7|GPR171|CASP4|CNR2|HERC6|SAMD9L|SLFN12L|TOR3A|RASGEF1B|GBP7|LPXN|MCOLN3|SLFN5|EPSTI1|SAMHD1|DDX58|PML|EIF2AK2|TRIM5|IFITM3|DPP4|SETDB2|IRGM|PARP9|STAT2|IL12RB1|RSAD2|LGALS3BP|IFIH1|DTX3L|CD274|STAT1|CSF1|ISG20|NMI|TMEM140|IRF…	Male
GSE33425_CD161_HIGH_VS_INT_CD8_TCELL_UP	0.00418410041841004	0.0401642874723111	0.569466396929753	2.02472454809301	0	191	RYR1|MCOLN2|HCK|IL18|CXCL13|PKIB|MPEG1|PLAC8|MS4A1|SELL|CTSS|POU2AF1|LGMN|FCRLA|NAPSA|SYK|CXCR5|IFI30|SPI1|CD19|BTK|GBP4|CD40|LYN|SLC7A7|GCM2|SPIB|HLA-DOB|PLD4|CD79B|RALGPS2|NCF4|HLA-DQA1|BLNK|LMO2|MEF2C|CD74|IRF5|PLBD1|ALOX15|CASP1|APOBEC1|LYL1|CTSZ|TEC|GPR137B|HHEX|GNG10|CD2|TSPAN32|TPD52|PRKCB|ADM|IQGAP1|B4GALT6|SNX2|PBX3|TMEM123|TUBB6	Male
GSE33425_CD161_INT_VS_NEG_CD8_TCELL_DN	0.00411522633744856	0.0401642874723111	0.509590637923	1.81419595866596	0	193	HCK|TLR7|MPEG1|PLAC8|MS4A1|POU2AF1|S100A4|CD22|CIITA|CTSC|EVI2A|FCRLA|CD38|NAPSA|SYK|CXCR5|IL10RA|PLAUR|CD19|BTK|CD40|LYN|CR2|BLK|SLC7A7|SPIB|HLA-DOB|CD83|TOR3A|PLCG2|CD79B|MAP3K8|RALGPS2|HLA-DQA1|BLNK|LMO2|CD74|PLBD1|ALOX15|APOBEC1|LYL1|GPR137B|GNG10|ACADL|ETS1|MYO5A|ADM|RAB31|PLSCR1|SNX2|PBX3|TUBB6|RAP1A|PRKCD|SNX10|MAN2A1|CRIP1	Male
GSE33425_CD8_ALPHAALPHA_VS_ALPHABETA_CD161_HIGH_TCELL_UP	0.00396825396825397	0.0401642874723111	0.607050020728121	2.1651556010716	0	187	CASQ1|NRAP|RYR1|HCK|PKIB|MS4A1|CCR6|LY86|SELL|CTSS|POU2AF1|CD22|CIITA|FCRLA|IL4I1|CD72|NAPSA|SYK|IFI30|SPI1|CD19|BTK|CD40|LYN|CASP4|CNR2|SRPK3|NCF2|SPIB|HLA-DOB|CBFA2T3|IRF8|PLCG2|CD79A|HLA-DOA|CD79B|RALGPS2|NCF4|HLA-DQA1|BLNK|MEF2C|UPP1|CD74|IRF5|FUT4|LYL1|TEC|CRLF3|KCTD12|TSPAN32|TPD52|PRKCB|IQGAP1|SNX2|FCGR2B|BMP2K|PRKCD|SIPA1|MKNK1|HLA-DMB|C1R|HLA-DMA|BIN1|SLC44A2|IMMT|PPIF|ADCYAP1R1|PHTF2|CF…	Male
GSE339_CD4POS_VS_CD8POS_DC_UP	0.00413223140495868	0.0401642874723111	0.466335781217801	1.65523586953244	0	189	ACTN2|FGR|CCL4|NOG|USP18|ENO3|FCER1G|CCR6|MYO1F|LCP2|CD72|TNFRSF11A|HDC|FOLR2|LY9|IL2RG|HLA-DOA|MMP12|PTPN6|TRAF1|LAT2|SAMHD1|TLR6|RAC2|IL1R1|EMP3|APOBEC1|HRH1|ATP2A3|EMB|TNFRSF1B|BCL3|RHOH|RASAL3|RGL1|RGS14|SHISA5|RASSF5|FH|GCNT1|HSD17B8|SDSL|CD300C|FRMD5|GOT2|B4GALT6|CCRL2|RELB|ARHGEF3|ICAM2|SERPINI1|KLK8|RYR3|LBR|BIN1|LTB|NDUFA12|MAN1A1|NFKB1|PLTP|ACP2|NAV1	Male
GSE34006_A2AR_KO_VS_A2AR_AGONIST_TREATED_TREG_UP	0.0040650406504065	0.0401642874723111	0.561113596061307	1.99084406202233	0	183	CXCL10|OAS3|ISG15|OASL|IFIT2|IFI44|OAS2|ZBP1|TLR7|USP18|IRF7|SLFN13|SELL|DHX58|RTP4|DDX60|PARP14|IFIT1B|GBP4|FAM111A|HELZ2|SLFN12L|GRK1|TOR3A|GBP7|NRG3|PLIN5|SAMHD1|HLA-G|LIPA|PML|LGALS9B|EIF2AK2|IRGM|PARP9|STAT2|TXK|RSAD2|LGALS3BP|IFIH1|TAP1|CD274|STAT1|CRLF3|TRIM25|ISG20|NMI|RGS10|TMEM140|IRF9|MITD1|PARP12|IFIT3|ADAR|CCRL2|TRIM21|PSMB8|HLA-E|DAXX|TNFSF10|PCCA|IFI35|IL11|CNP|PNPT1|CMPK2|PSME1|CA…	Male
GSE34006_WT_VS_A2AR_KO_TREG_DN	0.00393700787401575	0.0401642874723111	0.510126111635852	1.79997409206526	0	177	CXCL10|ASB5|OAS3|ISG15|OASL|IFIT2|OAS2|ZBP1|TLR7|USP18|IRF7|SLFN13|DHX58|GPR65|RTP4|VCAN|DDX60|PARP14|IFIT1B|GBP4|FAM111A|HELZ2|SLFN12L|TOR3A|GBP7|CYP1B1|SAMHD1|PML|LGALS9B|CFHR1|GCH1|IRGM|PARP9|STAT2|MAK|RSAD2|IFIH1|TAP1|KCNC4|ACADL|CD274|STAT1|TRIM25|ISG20|NMI|TMEM140|IRF9|MITD1|ARID5A|PARP12|IFIT3|ADAR|PKIA|CCRL2|TRIM21|PSMB8|HLA-E|DAXX|SLC7A1|TNFSF10|PCCA|IFI35|PNPT1|ATP1B2|CMPK2|PSME1|CASP8|…	Male
GSE34156_NOD2_LIGAND_VS_TLR1_TLR2_LIGAND_6H_TREATED_MONOCYTE_DN	0.00383141762452107	0.0401642874723111	0.51866697415166	1.80651945552982	0	161	FPR2|CXCL3|TFEC|PILRA|MSR1|IL31RA|CCR1|HCK|HPSE|TIMP1|P2RY14|CD86|LILRB3|MPEG1|C15orf48|CYBB|TLR2|TYROBP|IGSF6|VCAN|PTAFR|ADAM28|BCAT1|FCGR2A|CSF2RB|IFI30|C3AR1|LYN|NCF2|KYNU|HAVCR2|SLAMF9|SIRPA|FAM20C|EMILIN2|NCF4|DOK3|PLEKHO2|LMO2|FERMT3|MAFB|LGALS3|SLC16A6|NRP2|IRF5|ELF4|CTSZ|LGALS2|TGFBI|GNB4|RNF152|CD163|PSTPIP2|CXCL16|DAPP1|RAB31|SLC43A2|TMEM51|DSE	Male
GSE34156_NOD2_LIGAND_VS_TLR1_TLR2_LIGAND_6H_TREATED_MONOCYTE_UP	0.0040650406504065	0.0401642874723111	0.493183575421599	1.7498267721671	0	183	CXCL10|ISG15|IL6|IFIT2|COX7A1|F7|USP18|MPEG1|IRF7|GHRH|VCAN|BMP10|IL9R|IFIT1B|GBP4|CASP4|SLFN12L|TOR3A|KCND3|GBP7|FES|SAMHD1|UBE2L6|IRF5|PML|LGALS9B|EIF2AK2|GADD45G|IFITM3|HMGCS2|IRGM|APOBEC1|RSAD2|LGALS3BP|IFIH1|TAP1|TNFRSF1B|GNB4|STAT1|TRIM25|ISG20|UBA7|TXNIP|IL18BP|NMI|SHISA5|IRF9|TCIRG1|SERPINB9|IFIT3|FRMD5|ADAR|TNFRSF4|LHX6|BARD1|SERPINB6|TRIM21|PSMB8|DAXX|IL15|TRIB3|TNFSF10|IFI35|CLIC4|SPSB…	Male
GSE34156_TLR1_TLR2_LIGAND_VS_NOD2_AND_TLR1_TLR2_LIGAND_24H_TREATED_MONOCYTE_UP	0.00387596899224806	0.0401642874723111	0.60885008388657	2.12809689248597	0	171	CLEC4E|MEFV|FPR2|CXCL3|TFEC|HMOX1|PILRA|MSR1|CCR1|HCK|HPSE|TIMP1|CD300LF|CD86|LILRB3|MPEG1|C15orf48|CYBB|TLR2|TYROBP|IGSF6|SLC37A2|SLC11A1|VCAN|PTAFR|ADAM28|NCAPG|BCAT1|SYK|FCGR2A|CSF2RB|OSCAR|IFI30|CSF1R|C3AR1|LYN|NCF2|KYNU|SLAMF9|SIRPA|NCF4|DOK3|PLEKHO2|LMO2|FERMT3|LAT2|MAFB|LGALS3|SLC16A6|NRP2|IRF5|HPGDS|ELF4|CTSZ|LGALS2|TGFBI|GNB4|CD163|PSTPIP2|CXCL16|TLX3|DAPP1|RAB31|TMEM51|DSE|ACTR2|VRK2|RG…	Male
GSE34156_UNTREATED_VS_24H_NOD2_LIGAND_TREATED_MONOCYTE_DN	0.00390625	0.0401642874723111	0.532016702915811	1.87208498050687	0	176	FPR2|TFEC|PILRA|HCK|NLRP12|HPSE|CD300LF|CD86|LILRB3|MPEG1|C15orf48|CYBB|IGSF6|SLC11A1|VCAN|PTAFR|ADAM28|BCAT1|FCGR2A|CSF2RB|IFI30|CSF1R|OMG|NCF2|KYNU|SIRPA|PTPN6|FAM20C|EMILIN2|NCF4|PRG2|DOK3|LMO2|LGALS3|SLC16A6|NRP2|IRF5|ALDH3B1|SWAP70|LGALS2|TGFBI|GNB4|DOC2B|KCTD12|CD163|AOAH|ADM|PSTPIP2|CXCL16|NDUFB4|DAPP1|RAB31|TMEM51|TIMP2|PANX1|DSE|SIGLEC9|LY96|RAB20|CAPZA2|CLIC4|HLA-DMB|TNS3|HS3ST3B1|RBM19…	Male
GSE34156_UNTREATED_VS_6H_NOD2_AND_TLR1_TLR2_LIGAND_TREATED_MONOCYTE_DN	0.00367647058823529	0.0401642874723111	0.654538987762541	2.25038279304208	0	144	CXCL10|OAS3|OASL|MS4A6A|FCGR1A|IFIT2|IFI44|OAS2|ZBP1|PHF11|MS4A4A|P2RY14|USP18|PIK3AP1|IRF7|CXorf21|SLFN13|GBP5|RTP4|FCRL1|XAF1|DDX60|CD72|TLR1|SAMSN1|SAMD9L|SLFN5|CXCR3|ARHGAP30|ITGA4|RASGRP4|BLNK|FGL2|SAMHD1|DDX58|UBE2L6|PRUNE2|EIF2AK2|TMEM106A|TRIM5|IKZF1|STAP1|IRGM|STAT2|RSAD2|IFIH1|SWAP70|TAP1|STAT1|EHD4|TMEM229B|NOX1|NMI|PARP12|IFIT3|ADAR|PARP11|OGDH|TRIM21	Male
GSE34156_UNTREATED_VS_6H_NOD2_LIGAND_TREATED_MONOCYTE_DN	0.00381679389312977	0.0401642874723111	0.594677461770992	2.07418605364805	0	163	FCGR1A|OAS2|PHF11|MS4A4A|SLC15A3|USP18|ALDH1B1|ARHGEF37|SDC3|GBP5|LIPG|IL22RA2|FLRT2|XAF1|CACNA1E|CD69|TENM3|KMO|C3AR1|GBP4|TNFRSF11A|C19orf38|HELZ2|SAMD9L|HDC|PTPRO|LPXN|ZP2|AXL|SLC9A9|LMO2|MEF2C|FRMD4B|PML|EDN1|CFB|TMEM106A|TRIM5|GADD45G|CASP1|RTN1|TNFSF8|SETDB2|ADAP2|IRGM|STAT1|EHD4|NR4A3|ISG20|C18orf54|DUSP2|NMI|PARP12|IFIT3|TRIM21|DAXX|TNFSF10|DENND1C|IFI35|SPSB1|CNP|TIMELESS|PCGF5|FYN|CMPK2…	Male
GSE34156_UNTREATED_VS_6H_TLR1_TLR2_LIGAND_TREATED_MONOCYTE_UP	0.00389105058365759	0.0401642874723111	0.599682582371265	2.08979908064215	0	169	FPR2|PLCXD3|TFEC|HMOX1|PILRA|MSR1|HCK|HPSE|CD300LF|CD86|LILRB3|MPEG1|C15orf48|CYBB|TLR2|IGSF6|SLC37A2|FPR1|SLC11A1|VCAN|SEZ6L|PTAFR|ADAM28|BCAT1|FCGR2A|CSF2RB|OSCAR|IFI30|CSF1R|NCF2|KYNU|HLA-DOB|HBEGF|SIRPA|FLT3|PTPN6|FAM20C|NCF4|PRG2|DOK3|LMO2|MAFB|LGALS3|SLC16A6|NRP2|IRF5|ALDH3B1|GJA5|CTSZ|LGALS2|TGFBI|GNB4|CD163|AOAH|ADM|PSTPIP2|CXCL16|NDUFB4|DAPP1|RAB31|SLC43A2|TMEM51|DSE|LY96|VRK2|RAB20	Male
GSE34205_HEALTHY_VS_FLU_INF_INFANT_PBMC_DN	0.00380228136882129	0.0401642874723111	0.616606566183236	2.15336881397975	0	165	MMP8|OAS3|C10orf71|SIRPB1|ISG15|OASL|IL10|IFI44|OAS2|ZBP1|FCN1|SIGLEC1|RNASE2|S100A9|HPSE|MS4A4A|S100A8|USP18|IRF7|TLR2|LAMP3|PLAC8|DHX58|RNASE1|XAF1|DDX60|HELZ2|LTF|HERC6|FBP2|MPO|C1QC|EPSTI1|DOK3|FERMT3|GMPR|EIF2AK2|PLBD1|TRIM6|IFITM3|HMGB2|SERPING1|E2F2|CDCA5|RSAD2|LGALS3BP|TMEM255A|PGAM1|CENPN|ADM|MTHFD1L|NEXN|S100A6|SHISA5|MTHFD2|PLSCR1|PARP12|C2|NCOA7|RELB|UQCRFS1|LMNB1|IFI35|NT5C3A|RHOG	Male
GSE34205_HEALTHY_VS_RSV_INF_INFANT_PBMC_DN	0.00381679389312977	0.0401642874723111	0.470775680283913	1.64202683507384	0	163	LRRC2|MMP8|IL1RN|CD177|SLPI|RNASE2|S100A9|HPSE|MCEMP1|S100A8|GPR84|NKX3-2|ANK1|BST1|CAMP|TMOD1|CDKN3|LTF|MPO|GNA15|HEMGN|E2F8|MKI67|HTR4|NCF4|DNAJC6|GMPR|HP|ESPL1|PLBD1|TUBB3|IFITM3|PGLYRP1|E2F2|CDCA5|SPAG5|GNG10|CENPN|SPC25|ADM|MTHFD1L|UHRF1|MELK|RAD51|RAP1GAP|UQCRFS1|FOXM1|TK1|CCNE1|NME1|PCGF5|CDK1|MMP9|ANXA3|MCM4|AGFG1	Male
GSE34205_RSV_VS_FLU_INF_INFANT_PBMC_DN	0.00381679389312977	0.0401642874723111	0.525528076604759	1.83448083669567	0	164	OAS3|OASL|IFI44|OAS2|RGS13|ZBP1|FCN1|CCR5|SIGLEC1|CCL4|USP18|HSH2D|CIDEB|DDX60|IFI30|EME1|ITGB2|C1QB|HERC6|C1QC|C1QA|SLFN5|EPSTI1|ITGAL|DOK2|CD84|HLA-G|S1PR5|EIF2AK2|UNC93B1|PREX1|KLRD1|NKG7|PI15|LGALS3BP|TMEM255A|RUNX3|PRF1|DUSP2|UBA7|SH2D2A|RGL1|ITGA5|STAB1|SHISA5|GMIP|HLA-F|ADAR|C2|ID2|ITGB7|HLA-E|IFI35|NT5C3A|CCDC8|RHOG|ACTB|COX8A|GPSM3|CD3G|B2M|RBM43|ATP6V0D2|HLA-A|LY6E|HESX1|P2RX4|HCST	Male
GSE34392_ST2_KO_VS_WT_DAY8_LCMV_EFFECTOR_CD8_TCELL_DN	0.00418410041841004	0.0401642874723111	0.564539974377841	2.00720876712874	0	191	CLEC6A|IL1B|FPR2|ISG15|IL6|FABP3|CCL13|IFIT2|PILRA|MCEMP1|SLC15A3|GDF15|PLEK|CD86|GPR84|USP18|TLR2|GSAP|NLRP3|STX11|CXCL2|IL4I1|TMEM26|CLEC5A|PARP14|SLC2A6|IFIT1B|LRP8|CASP4|BCL2A1|HBEGF|TOR3A|IL2RG|RASGEF1B|PROCR|FAM20C|NCF4|EBI3|PLEKHO2|TRAF1|GPD2|ATF3|NRP2|EDN1|GCH1|DUSP5|STAP1|UBASH3B|BIRC3|EDNRB|XCL1|TLL1|RSAD2|SWAP70|MST1|BCL3|NR4A3|NFKBIE|CSF1|SRXN1|PSTPIP2|PLXNA2|SERPINB9|MARCKSL1|NLRC5|I…	Male
GSE34515_CD16_POS_MONOCYTE_VS_DC_DN	0.00413223140495868	0.0401642874723111	0.528271467819793	1.87507353628839	0	189	CXCL10|MS4A6A|FCGR1A|IFIT2|TLR7|GDF15|PIK3AP1|CYBB|TLR2|SLC40A1|SLC37A2|DDX60|ALOX5AP|WDFY4|C5AR1|PARP14|IFIT1B|ATP8B4|NCKAP1L|HELZ2|IRF8|PLCG2|RASGEF1B|PIK3CG|KLHL6|MAP3K8|ZC3H12D|CYFIP2|EPSTI1|ITGAL|LMO2|NINJ1|CXCR4|MCTP1|CAMK1D|IFITM3|TIFA|GPR137B|PIANP|IQGAP2|AMPD3|DTX3L|EIF5A2|AP1S2|PSTPIP2|PDLIM2|IL7R|NLRC5|B4GALT6|CCRL2|ATP8A1|S1PR1	Male
GSE3565_CTRL_VS_LPS_INJECTED_SPLENOCYTES_UP	0.00387596899224806	0.0401642874723111	0.473820086087768	1.65613026833165	0	171	MS4A6A|ITGAM|CCR2|PIK3AP1|SERPINB1|KLRC1|SOAT2|CLEC4A|CXorf21|CD80|GSAP|SMYD1|LAIR1|CD44|MYO1F|RGS1|IL18RAP|ITGAX|GZMK|ITGB2|HAVCR2|GNA15|CD48|CXCR6|PIK3CG|PIK3R5|DMRTA1|ITGA4|ITGAL|LGALS3|B4GALT5|S1PR5|GZMM|IL1RL1|EMP3|TBX21|NKG7|PFKP|TNFRSF1B|PTPRJ|TMEM163|PRF1|FASLG|MYO5A|NDNF|IL2RA|IL18R1|S100A6|IL7R|CCL5|CD226|SLC20A1|FCGR2B|ID2|CX3CR1|IL15|SPN|SNX10|LITAF|CLIC4|EMP1|DUSP3|SYTL2|ENTPD1|F2RL2…	Male
GSE3565_DUSP1_VS_WT_SPLENOCYTES_UP	0.00381679389312977	0.0401642874723111	0.452084128341689	1.57148032719945	0	160	MS4A6A|MS4A4A|CCL4|ALOX15B|ITGAM|CCR2|SERPINB1|KLRC1|SOAT2|GSAP|SMYD1|LAIR1|CD44|MYO1F|IKZF3|RGS1|IL18RAP|ITGAX|MMP25|GZMK|ITGB2|CYTH4|HAVCR2|GNA15|CXCR6|PIK3CG|ITGA4|ITGAL|GIMAP4|FGL2|LGALS3|IL1RL1|CADM3|EMP3|TBX21|NKG7|PFKP|TNFRSF1B|PTPRJ|CDHR1|TMEM163|PRF1|FASLG|MYO5A|NDNF|IL2RA|IL18R1|WDR49|MLKL|CCL5|CD226|RAP1B|FCGR2B|ID2|PROS1|CX3CR1|SNX10|EMP1|F2RL2|XYLT1|PRDM1|RUNX2|L1CAM|VIM|XDH|MOSPD1|L…	Male
GSE35685_CD34POS_CD10NEG_CD62LPOS_VS_CD34POS_CD10POS_BONE_MARROW_DN	0.00413223140495868	0.0401642874723111	0.548370598649207	1.94960490633259	0	190	CCL2|CXCL10|COCH|ISG15|CCL13|FCGR1A|IFIT2|HMOX1|MCOLN2|CCR1|TIMP1|CCL4|CD86|CH25H|LTB4R|CD53|VCAN|CTSC|LCP2|CSF2RB|GCNT2|GBP4|CASP4|SELP|SLFN12L|GBP7|MAP3K8|FGL2|MAFB|TLR6|PML|LGALS9B|RAB3IL1|RAB8B|GADD45G|IKZF1|CASP1|IFITM3|IRGM|EDNRB|APAF1|SEMA3E|BOLA3|TAP1|TGFBI|BCL3|STAT1|IL18BP|FH|ADA|PLSCR1|FCGR2B|BMP2K|PROS1|MANF|LITAF|SKAP2|DAB2|PTPN1|PNPT1|SLC44A2|MPHOSPH10|CEBPD|PRAF2|PSMB10|PSMB9|AGFG1…	Male
GSE35685_CD34POS_CD38NEG_VS_CD34POS_CD10POS_BONE_MARROW_DN	0.00403225806451613	0.0401642874723111	0.542732494129426	1.92546412552291	0	182	CCL2|CXCL10|ISG15|CCL13|FCGR1A|IFIT2|MCOLN2|CCR5|CCR1|TIMP1|CCL4|CD86|USP18|CH25H|VCAN|LCP2|CSF2RB|GCNT2|GBP4|LYN|CASP4|SELP|IRF8|CD83|TOR3A|GBP7|MAP3K8|FGL2|PML|LGALS9B|RAB3IL1|GCH1|GADD45G|CASP1|IRGM|GUCA1A|APAF1|DCK|TEC|IFIH1|PFKP|UGCG|TAP1|TGFBI|BCL3|IRF9|FH|PLSCR1|FCGR2B|BMP2K|JAK1|IL15|ARHGEF3|IL17RA|IFI35|LITAF|AHR|DAB2|PTPN1|PNPT1|PCGF5|CEBPD|RMDN3|PSMB9|AGFG1|SOCS1|NFKB1|PLA2G4A|JAK2|TRP…	Male
GSE35825_IFNA_VS_IFNG_STIM_MACROPHAGE_UP	0.00378787878787879	0.0401642874723111	0.527891698818455	1.84359487692567	0	162	IL1RN|CXCL10|CXCL3|IFIT2|OAS2|ZBP1|GPR35|PHF11|HCK|VCAM1|IRF7|GSAP|GBP5|NLRP3|RTP4|BATF|IL27|DDX60|CXCL2|CD69|SPI1|PARP14|GBP4|CD40|SAMSN1|SLFN5|PFKL|GPD2|DDX58|ATF3|EDN1|CFB|TRIM5|GCH1|LRRK2|IRGM|STAT2|RSAD2|MMP13|TAP1|STAT1|CALCRL|ETS1|RASGRP1|ARMCX4|PARP12|RAP1B|CCRL2|TMEM123|RAB20|SNX10|NT5C3A|PPP1CB|TMA16|CMPK2|HCAR2|CA13|SOCS1|NFKB1|SAP30|TNIP2|ATXN7L1|SLCO3A1|SLC25A17|GBP2|PTPRE|RAB38|SPPL…	Male
GSE35825_UNTREATED_VS_IFNA_STIM_MACROPHAGE_DN	0.00374531835205993	0.0401642874723111	0.555080981749217	1.9449530198386	0	166	IL1RN|IL36G|ISG15|IL6|OLR1|FCGR1A|PHF11|TIMP1|ADORA2B|USP18|DNASE1L3|SERPINE1|ALDH1B1|SLFN13|LIPG|MYL1|TNFSF15|IL27|XAF1|CD69|IFIT1B|GCNT2|GBP4|LYN|SAMSN1|SLFN12L|BATF2|CHODL|PIK3R5|PROCR|AIM2|TRAF1|SAMHD1|NOD2|ATF3|EDN1|GCH1|TNFSF8|SETDB2|IRGM|TNFRSF12A|ROBO2|TAP1|NFKBIE|SOD2|HCN2|GLIS1|IL18BP|BCO2|RGS14|ITGA5|NMI|ADAD1|P4HA1|PARP12|TNFAIP3|IFIT3|NFKB2|PARP11|DAXX|SNX10|IFI35|SPSB1|PCGF5|CMPK2|R…	Male
GSE35825_UNTREATED_VS_IFNG_STIM_MACROPHAGE_UP	0.00413223140495868	0.0401642874723111	0.505505731148543	1.79720877824979	0	190	CLEC6A|IL1RN|SERPINB2|FABP3|MCOLN2|GDF15|PLEK|VCAM1|IRF7|CYBB|SLC16A3|IL1A|IGSF6|HSH2D|CHI3L1|RTP4|GPR183|STX11|SYK|SLC2A6|PDPN|GBP4|SAMSN1|CASP4|STAT4|BCL2A1|SLAMF7|CD83|BATF2|HBEGF|TOR3A|RASGEF1B|PIK3R5|PROCR|MAP3K8|SLFN5|SYNPO2|EBI3|CDKN1A|FILIP1L|B4GALT5|HP|MREG|PML|DMKN|TRIM5|GCH1|DUSP5|STAP1|SH3BP2|BIRC3|PARP9|CHAC1|AMPD3|PTPRJ|BCL3|STAT1|AGPAT4|NR4A3|NFKBIE|ITGA2B|ADM|ITGA5|CCL24|IRF9|P4HA…	Male
GSE360_HIGH_DOSE_B_MALAYI_VS_M_TUBERCULOSIS_DC_DN	0.00386100386100386	0.0401642874723111	0.445993646368169	1.55704908930582	0	170	IL1RN|CCL2|OLR1|IFIT2|IFI44|OAS2|S100A9|FCGR3A|TIMP1|S100A8|CCL4|VCAM1|CYBB|VCAN|STX11|BCAT1|RGS1|PLCH1|CSF2RB|TLR1|IL10RA|LRP8|PDPN|PLIN2|MMP7|ICAM1|CD83|CD48|PLXNC1|CYP1B1|MMP12|TRAF1|GMPR|GPD2|B4GALT5|UBE2L6|TUBB3|GCH1|DUSP5|RTN1|CST7|SERPING1|PRELP|DENND3|GLRX|CRLF3|NR4A3|CD163|IL2RA|ADA|ITGB3|PLSCR1|TRIM21|CYP4B1|GADD45B|SBNO2|MANF|BAZ1A|VRK2|MUC6|CCR7|DUSP6|PSMB10|MMP9|DBI|LCP1|NFKB1|ATF5|T…	Male
GSE360_L_DONOVANI_VS_M_TUBERCULOSIS_DC_DN	0.00389105058365759	0.0401642874723111	0.558493797698012	1.95715281803881	0	173	MMP8|CCL2|PYGM|ISG15|OASL|IFIT2|IFI44|OAS2|SCGB1A1|CXCR1|S100A9|FCGR3A|CPT1B|S100A8|CCL4|PLEK|CYP7A1|SELE|IRF7|ST3GAL5|GSAP|CHI3L1|VCAN|LCP2|CD38|TLR1|OVOL3|C3AR1|BCL2A1|SLC7A7|CDH11|PLXNC1|CYP1B1|AIM2|ITGAL|SAMHD1|UBE2L6|ALDH3B1|GCH1|CASP1|RRM2|SERPING1|STAT2|SERPINB8|PGAM1|GLRX|CRLF3|CD163|PRKCB|UBA7|TXNIP|DLX2|IL7R|SERPINB9|PTPRCAP|ORAI2|PIR|KCNJ15	Male
GSE360_L_MAJOR_VS_B_MALAYI_HIGH_DOSE_MAC_UP	0.00381679389312977	0.0401642874723111	0.455441299310166	1.58854177602628	0	163	CCL20|IL1RN|IL1B|CXCL3|OLR1|RYR1|GPR35|GNAT1|MMRN1|SLC16A3|BRINP1|PLA2G7|CD44|LBX1|LCP2|PLAUR|PDPN|KYNU|DPP6|CYP1B1|MAP3K8|KCNJ10|TRAF1|GALNT18|NRP2|IL12B|VWA8|DUSP5|CASP1|GPR137B|PRELP|RPGRIP1|ACADL|WIPF1|DLST|GREM1|SLC13A3|MMP10|PMCH|SLC6A5|PLK1|MARCKSL1|ACTN1|TNFAIP3|PDE4B|INSL3|TNFRSF4|SLC20A1|DDX3Y|BRCA1|LITAF|MAP3K9|CCR7	Male
GSE36009_UNSTIM_VS_LPS_STIM_DC_UP	0.00386100386100386	0.0401642874723111	0.460406526637685	1.60736720993527	0	170	ZBP1|CCR1|DUSP9|FCGR3A|CRYAA|P2RY14|PKIB|C17orf64|SLFN13|BST1|CIITA|NPPA|TRPC4|IL10RA|PARP14|GCNT2|GBP4|SLAMF8|BATF2|GBP7|GPR18|SAMHD1|ATF3|RAB3IL1|GADD45G|IFITM3|NUAK2|STAT2|TAP1|CD274|STAT1|NMI|IRF9|TAGAP|NLRC5|ADAR|BMP2K|LHX2|DAXX|TNFSF10|RAI14|AHR|PTPN1|NOD1|PSME1|HCAR2|AMN1|PSMB9|MBD4|PTPN2|RBM43|MAFK|SGCB|RAP2C|KIAA0040|SNRPD3|ZNF608|WDHD1|BATF3|TRAF5|NAA25|ZNF287|GPR146|ASTE1|ZNF365|CARD6|…	Male
GSE36009_WT_VS_NLRP10_KO_DC_UP	0.00409836065573771	0.0401642874723111	0.45433602886146	1.611566009168	0	188	OAS3|IL6|ZBP1|IL18|FCGR3A|PKIB|PIK3AP1|TLR8|CD180|PNLIP|DDX60|TREML2|IL10RA|GCNT2|GBP4|OSM|SLAMF7|PMFBP1|SLFN12L|GBP7|DOCK8|SLFN5|FGL2|ATF3|GSDMD|RASA4|TRIM5|CASP1|TNFSF8|CDH22|TAOK3|LGALS3BP|CPT1A|TAL1|CRLF3|CSF1|ISG20|RGL1|IL18BP|BCO2|NMI|SIRT3|CCIN|TRPM1|TLR5|PARP12|NLRC5|ADAR|TIAM1|PARP11|PROS1|RASA3|COA5|FLT3LG|SDAD1|TMEM243|PLA2G4A|XRN2|NDRG4|TRIM56|TDRD7|KIAA0040|PDE7A|CHMP4B|USP25|PAG1|SY…	Male
GSE36392_EOSINOPHIL_VS_NEUTROPHIL_IL25_TREATED_LUNG_UP	0.00409836065573771	0.0401642874723111	0.44897169585814	1.59370201592876	0	184	FGF23|HSPB7|OLR1|AICDA|SCGB1A1|NLRP12|PLEK|PIK3AP1|KRT86|SOAT2|BST1|CD53|IL12A|CLEC1B|STX11|CD69|TREML2|PARP14|ATP8B4|GRIN3A|CNR2|TUBB1|RASGEF1B|KLHL6|VAX2|PTPN6|CXCR3|TNF|NRG3|EBI3|FGL2|CNTN4|NINJ1|HSD11B1|TLR6|GFI1|NEK6|FGD3|ACKR1|MUSTN1|DAZ2|RSAD2|CHAC1|AMPD3|TNFRSF1B|SCHIP1	Male
GSE36476_CTRL_VS_TSST_ACT_40H_MEMORY_CD4_TCELL_OLD_DN	0.00409836065573771	0.0401642874723111	0.479432335514005	1.70058460374931	0	188	LAMP3|BUB1B|NCAPG|CEP55|KIF15|KIF11|FEN1|TOP2A|HMMR|KIF4A|TPX2|CCNB1|SUCLG1|FANCI|ESPL1|SLCO4A1|CCNB2|IL1R1|RRM2|RACGAP1|AURKB|SPDL1|NCAPH|PGAM1|SPAG5|IL1R2|IRF4|DLGAP5|ME2|IL2RA|GAPDH|KIF2C|CENPA|FH|CKS2|WDR76|MELK|GOT2|RAD51|CENPF|TRIP13|UNG|TUBB6|HILPDA|DTL|KIF20A|TK1|AURKA|ASPM|TNS3|NME1|HADH|CYC1|KPNA2|SMC2|MCM4|SLC43A3|PHB|UCK2|MRPL35|PRIM1|NCAPG2|LXN|SLC39A14|CHEK1|GINS3|MRPL15|CENPU|CTPS1…	Male
GSE36476_CTRL_VS_TSST_ACT_40H_MEMORY_CD4_TCELL_YOUNG_DN	0.00409836065573771	0.0401642874723111	0.48153187653708	1.70803184264894	0	188	LAMP3|LGMN|BATF|NCAPG|CEP55|IFI30|CDKN3|KIF11|FEN1|MKI67|BIRC5|TOP2A|CDC25C|HMMR|KIF4A|CENPE|AIM2|TPX2|CCNB1|CDCA8|SKA1|ESPL1|SLCO4A1|CCNB2|IL1R1|RRM2|CTLA4|RACGAP1|AURKB|NUSAP1|KIF18B|NCAPH|PGAM1|SPAG5|IL1R2|IRF4|PTPN7|MCM5|IL2RA|CDCA3|TMEM140|KIF2C|CENPA|FH|GCNT1|CKS2|RAD51|RAD54L|TRIP13|TUBB6|HILPDA|RBBP8|BRCA1|CDC20|MRPS18B|DTL|KIF20A|TK1|ASPM|UQCC1|CCNE1|NME1|IMMT|MCM4|SLC43A3|MRPL20|UCK2|MR…	Male
GSE36476_CTRL_VS_TSST_ACT_72H_MEMORY_CD4_TCELL_OLD_DN	0.0040650406504065	0.0401642874723111	0.517026167885372	1.82530576574085	0	181	LAMP3|BUB1B|NCAPG|CEP55|KIF11|FEN1|GOT1|MKI67|TOP2A|CCNA2|HMMR|KIF4A|TPX2|CCNB1|SUCLG1|FANCI|ESPL1|SLCO4A1|CCNB2|IL1R1|RRM2|RACGAP1|AURKB|NUSAP1|FAM50B|NCAPH|PGAM1|SPAG5|IRF4|DLGAP5|MCM5|IL2RA|CDCA3|CENPA|FH|MELK|GOT2|RAD51|OIP5|CENPF|TRIP13|ACOT13|UNG|RBBP8|NDUFS2|GLA|CDC20|FOXM1|DTL|KIF20A|TK1|AURKA|ASPM|NDUFA6|CCNE1|NME1|TIMELESS|CYC1|SMC2|MCM4|SLC43A3|CORO1C|EGR3|UCK2|GBP2|NCAPG2|LXN|UBE2C|MR…	Male
GSE36476_CTRL_VS_TSST_ACT_72H_MEMORY_CD4_TCELL_YOUNG_DN	0.00408163265306122	0.0401642874723111	0.497638604558134	1.76442625652167	0	185	LAMP3|SHCBP1|LGMN|BATF|BUB1B|NCAPG|CEP55|IFI30|KIF15|CDKN3|KIF11|FEN1|NEIL3|MKI67|BIRC5|TOP2A|HMMR|CENPE|ACAA2|CCNB1|CDCA8|BUB1|FANCI|ESPL1|ERCC6L|CCNB2|IL1R1|RRM2|GMNN|NUSAP1|NCAPH|PGAM1|SPAG5|IL1R2|DLGAP5|STIL|MCM5|IL2RA|CDCA3|KIF2C|CENPA|FH|GCNT1|ELOVL6|CKS2|RAD51|OIP5|RAD54L|TUBB6|HILPDA|RBBP8|TIMM10|POLQ|GLA|CDC20|FOXM1|DTL|KIF20A|TK1|AURKA|ASPM|KIFC1|TTF2|NME1|IMMT|SLC43A3|SAP30|FBXO5|CORO1…	Male
GSE36527_CD62L_HIGH_VS_CD62L_LOW_TREG_CD69_NEG_KLRG1_NEG_UP	0.00408163265306122	0.0401642874723111	0.46697002034255	1.65568779703586	0	185	FGF23|TBX4|CXCL10|ISG15|OASL|IFIT2|OAS2|SLC15A3|USP18|CH25H|IRF7|SLFN13|DHX58|RTP4|PITX2|CD200R1|IL18RAP|IL10RA|PARP14|IFIT1B|SOCS3|CYSLTR2|HELZ2|HLA-DOB|TOR3A|MAP3K8|ITGA4|FGL2|B4GALT5|PML|KCNA3|SH3BP2|IRGM|F13A1|PARP9|STAT2|APAF1|TAP1|TNFRSF1B|RAB27A|CD274|STAT1|CRLF3|TRIM25|RHOH|GPM6B|WIPF1|DLD|SHISA5|IRF9|SERPINB9|UHRF1|PARP12|IFIT3|TRIM21|HLA-E|DAXX|GLA|FXR1|CLIC4|CLVS1|SLC12A6	Male
GSE36527_CD69_NEG_VS_POS_TREG_CD62L_LOS_KLRG1_NEG_UP	0.0040650406504065	0.0401642874723111	0.577901029808365	2.05040626658576	0	183	CXCL10|ISG15|OASL|IFIT2|IFI44|OAS2|ZBP1|TLR7|USP18|IRF7|SLFN13|DHX58|RTP4|GABRG1|B3GNT5|DDX60|PARP14|IFIT1B|SOCS3|EXO1|GBP4|FAM111A|CASP4|IL13|ICAM1|HELZ2|SELP|SLFN12L|GRK1|SLAMF1|TOR3A|GBP7|MAP3K8|IL22|CHRDL1|EPSTI1|ARNT2|FGL2|SAMHD1|LIPA|FRMD4B|PML|EIF2AK2|GCH1|GADD45G|SH3BP2|IRGM|PARP9|APOBEC1|STAT2|RSAD2|LGALS3BP|IFIH1|TAP1|IRF4|BCL3|CD274|STAT1|TRIM25|ISG20|TMEM140|IRF9|DAPP1|ELOVL6|PARP12|I…	Male
GSE36826_WT_VS_IL1R_KO_SKIN_STAPH_AUREUS_INF_UP	0.0040650406504065	0.0401642874723111	0.513597909487661	1.8222573032411	0	183	ISG15|TREM1|FCN1|BST1|ALOX5AP|NCAPG|CEP55|P2RY6|AIF1|E2F8|ETV5|GOT1|MKI67|PROCR|PTPN6|KIF4A|TPX2|ABCB4|NDC80|CCNB1|FANCI|HPGDS|RAC2|CCNB2|EAF2|RACGAP1|NUSAP1|COX5A|PGAM1|ECM1|GPI|MCM5|CDCA3|S100A6|ATP5F1B|FH|MYBL1|PLXNA2|TCIRG1|COX6A1|CKS2|ATP5MF|PARP11|NDUFS1|PARP1|BAK1|GYG1|KIF20A|TK1|UQCRQ|IFI35|DUSP6|PSMD8|KPNA2|BLVRA|ATP5PD|DONSON|HSPD1|PDIA5|PSTPIP1|FBXO5|SH3BGRL3|HK1|RRM1|PSMB7|SNAP29|PRIM…	Male
GSE36888_UNTREATED_VS_IL2_TREATED_STAT5_AB_KNOCKIN_TCELL_17H_UP	0.00374531835205993	0.0401642874723111	0.46799696833417	1.6203034604695	0	154	NTS|CD177|IL1B|AICDA|TREM1|MCEMP1|MYH8|TNIP3|VCAM1|PLAC8|LTB4R|SLC1A2|SORCS1|CXCL2|SLA|C5AR1|PLAUR|CASP4|BCL2A1|SLAMF1|HBEGF|MYO1G|TRAF1|GMFG|FGD3|ZFPM2|GCH1|CD55|HRH1|CYTIP|NKG7|FIGNL1|TNFRSF1B|RAB27A|GLRX|AGPAT4|WIF1|RHOH|RFTN1|TMEM71|SOD2|IL2RA|C1QTNF1|RASSF5|CNTN5|MLKL|LMCD1|TNFAIP3|GNG2|ANO3	Male
GSE36888_UNTREATED_VS_IL2_TREATED_STAT5_AB_KNOCKIN_TCELL_2H_UP	0.00389105058365759	0.0401642874723111	0.512799451174602	1.79702423749709	0	173	CCL20|CXCL6|CCL2|IL1B|FPR2|CXCL3|TREM1|HCK|S100A9|CCL4|TNIP3|GPR84|C15orf48|TLR2|FCER1G|GSAP|IL1A|NETO2|CXCL2|CLEC5A|SOCS3|PLAUR|LYN|SAMSN1|ICAM1|NCF2|KYNU|PIK3R5|PROCR|TNF|EBI3|TRAF1|SLC16A6|OLIG2|PKM|GCH1|FUT4|SLC41A2|HRH1|ALDOA|FIGNL1|AMPD3|CD274|RFTN1|SOD2|ADM|PSTPIP2|GAPDH|CCL19|TNFRSF9|UHRF1|MARCKSL1|TNFAIP3|SGPP2|KCNJ15|NFKB2|CKAP4	Male
GSE36888_UNTREATED_VS_IL2_TREATED_TCELL_17H_DN	0.00383141762452107	0.0401642874723111	0.482604655069146	1.68442209767073	0	168	CCL20|CXCL6|CLEC4E|FPR2|CXCL3|IL6|TREM1|MCOLN2|HCK|CCL4|TNIP3|PIK3AP1|C15orf48|TLR2|FCER1G|PLAC8|LAIR1|BATF|CXCL2|ALOX5AP|PLAUR|LYN|SAMSN1|ICAM1|BCL2A1|SLC7A7|KYNU|GNA15|ETV5|TRAF1|SLC16A6|PKM|TUBB3|GCH1|SLC41A2|HRH1|CD59|DENND3|FIGNL1|GLRX|CD274|RFTN1|SOD2|ADM|TNFRSF9|PLSCR1|TNFAIP3|SGPP2|KCNJ15|NFKB2|CKAP4	Male
GSE36888_UNTREATED_VS_IL2_TREATED_TCELL_6H_UP	0.00371747211895911	0.0401642874723111	0.468854786170855	1.63177339997465	0	156	FPR2|CLEC4D|S100A9|MCEMP1|S100A8|CXCL13|TNIP3|LILRB3|LRRC25|PIK3AP1|SERPINB1|FCER1G|PLAC8|LTB4R|FPR1|PTAFR|SYK|FCGR2A|SLA|C5AR1|P2RY6|SOCS3|BCL11A|RIPK3|LYN|SAMSN1|SLC7A7|SLAMF1|GNA15|NLRC4|EMILIN2|MYO1G|PLEKHO2|FCRLB|SLC41A2|CD55|CYTIP|GPR137B|DENND3|FIGNL1|TNFRSF1B|RAB27A|IRF4|TRIM36|SOD2|IL2RA|RAB31|SERPINB9|PLSCR1|NFKB2|FCGR2B|GNG2	Male
GSE36891_POLYIC_TLR3_VS_PAM_TLR2_STIM_PERITONEAL_MACROPHAGE_UP	0.00355871886120996	0.0401642874723111	0.479503270569228	1.64310091380018	0	141	FGF23|CCL2|IL6|IL10|SHISA3|P2RY14|GDF15|SYNDIG1L|SERPINE1|ZIC5|DOK7|CD80|IL1A|GPR65|MAFF|SPATA32|CXCL2|RGS1|BCL2A1|HUS1B|TNFSF18|HBEGF|MMP3|GPR143|VWC2|ERP27|ATF3|ASB4|IL12B|EDN1|DUSP5|CTLA4|BIRC3|CYTIP|SPRY4|HSPH1|PI15|NR4A3|DUSP2|FASLG|NEURL3|NXPH2|SDC4|IL17C|TNFAIP3	Male
GSE36891_UNSTIM_VS_POLYIC_TLR3_STIM_PERITONEAL_MACROPHAGE_DN	0.00403225806451613	0.0401642874723111	0.476417866405146	1.69019824765185	0	182	CCL2|CXCL10|OAS3|MS4A6A|FABP3|CCL13|CCR5|HCK|IL18|P2RY14|TLR8|GPR65|SLC2A6|GCNT2|OSM|LYN|TNFRSF11A|ABCG1|SLAMF9|LPXN|GLIPR2|AXL|CDKN1A|FILIP1L|PML|CYSLTR1|CFB|CASP1|MGAT4A|TAOK3|HHEX|LGALS3BP|UGCG|GNB4|TAL1|ISG20|BCO2|IRF9|MITD1|PARP12|NFKBID|ADAR|TMEM51|PARP11|RASA3|FAM72A|S1PR1|SNN|ARHGEF3|ARID3B|PLEKHA2|STAMBPL1|TCOF1|PSME1|CASP8|CCDC86|HSPE1|RAP2A|APOOL|FEZ2|XRN2|PSTPIP1|XDH|SLC28A2|ETV3|TDRD…	Male
GSE369_SOCS3_KO_VS_WT_LIVER_POST_IL6_INJECTION_DN	0.00409836065573771	0.0401642874723111	0.545307476035838	1.93566238557259	0	184	MYBPC2|ALPK2|SLPI|TKTL1|TLR7|PIK3AP1|KRT86|ALDH1B1|SLC37A2|CTSS|IL22RA2|CD22|B3GNT5|STX11|FCRLA|CD38|NAPSA|P2RY12|RNASE6|CSRP3|TREML2|CDKN3|GBP4|LYN|PMFBP1|SPIB|PLD4|TNFRSF13B|SLAMF9|KLHL6|LPXN|SIGLEC10|GPR18|HLA-DQA1|LMO2|MEF2C|CD74|GSDMD|MRC1|EAF2|KCNA3|IKZF1|DPP4|BIRC3|NUSAP1|TIFA|LSP1|ST8SIA4|SLC14A1|BACH2|NFKBIE|CERK|MCTP2|PRKCB|AFF3|BMP2K|TMEM123|MXD3|S1PR1|HDAC9|SNN|PLEKHA2|HLA-DMB|CCR7|CN…	Male
GSE3720_LPS_VS_PMA_STIM_VD1_GAMMADELTA_TCELL_DN	0.00378787878787879	0.0401642874723111	0.484800435218504	1.68793120364673	0	159	CCR3|MS4A4A|ARHGEF37|SHISA9|TRPM2|SELL|GPR65|GPR183|ITGAX|IFI30|GIMAP7|PIK3R5|CXCR3|FILIP1L|DOK2|TRIM59|GMFG|STAP1|TNFSF8|DPP4|CD55|EOMES|EVL|XCL1|PGLYRP1|COX5A|BOLA3|SLAMF6|EMB|CD2|NR4A3|MPC2|MCM5|NEURL3|PDLIM2|SLC51B|MELK|COTL1|SYCP3|PSMB8|POLQ|GPR132|TACC3|CNP|LTB|PSME1|GPSM3|MAD2L1|ADAM11|CDCA7|ATP6V0D2|WDR43|IKBKE|LY6E|MIF|CHMP4B|CD3D|PRMT3|PSME2|RIN3|PDE2A|MYC|NDUFV3|GRAMD2B|SH3BP5	Male
GSE3720_UNSTIM_VS_PMA_STIM_VD2_GAMMADELTA_TCELL_UP	0.00367647058823529	0.0401642874723111	0.440684880922939	1.53245192537327	0	155	PLAC8|HSH2D|SELL|CTSS|RTP4|BATF|BTLA|TLR1|RALGPS2|CXCR3|TRIM59|STAP1|TNFSF8|PLCB2|DPP4|CD55|EOMES|EVL|XCL1|PGLYRP1|INPP4B|GFM1|MPC2|PRKCB|MTHFD1L|PDLIM2|RGS10|HSD17B8|CKS2|ACTN1|GNL3|ACOT13|COTL1|PSMB8|PLEKHA2|LTB|DUSP6|PSME1|REXO2|TFRC|CDCA7|WDR43|IKBKE|NOP58|CD3D|IL6ST|PRMT3|PSME2|PDE2A|TAF1D|GRAMD2B|RPL30|RPL37|DDX10|MAP4K4|RPL39|FBL|CMC1|NSG2|WWP1|ADPGK|LYST|RPL24|CD27|RPL37A|TOMM70|PDK1|C1QBP	Male
GSE37301_HEMATOPOIETIC_STEM_CELL_VS_CD4_TCELL_UP	0.00374531835205993	0.0401642874723111	0.64490658158487	2.25731441352028	0	167	IL36G|CXCL10|NEB|FGR|GPR141|FCGR1A|SLPI|ZBP1|S100A9|MCEMP1|SLC15A3|CD300LF|CCR2|PIK3AP1|KLRC1|FCER1G|CLEC4A|CD68|CD80|FPR1|CD44|CFP|TLR9|CAMP|PTAFR|IL18RAP|FCGR2A|CSF2RB|GZMA|CSF1R|KIF15|CASP4|LTF|KIF11|HDC|IRF8|CD83|PLCG2|E2F8|PIK3CG|MKI67|TOP2A|CDC25C|CCNA2|HMMR|POU2F2|CENPE|TPX2|CYFIP2|PRR11|FGL2|SAMHD1|SLC16A6|ECT2|S1PR5|PML|CLEC4C|CFB|CCNB2|EAF2|PREX1|TBX21|EOMES|NUAK2|TIFA|ATP2A3|RASSF4|FIG…	Male
GSE37301_MULTIPOTENT_PROGENITOR_VS_RAG2_KO_NK_CELL_UP	0.00264200792602378	0.0401642874723111	-0.482594711494024	-1.52264185030643	1	185	KRT13|PKLR|APOH|BHMT|APOA1|LGALS7|SULT1B1|CYP1A2|SEC14L2|ALDOB|COL4A4|CMTM8|UGT2B17|CDK18|C5|SLC2A2|FADS1|MMP15|TBX3|CSF2|KIT|PGRMC1|ALDH1A1|HOXB5|PLS3|ZNF467	Male
GSE37416_0H_VS_48H_F_TULARENSIS_LVS_NEUTROPHIL_UP	0.00381679389312977	0.0401642874723111	0.452073113924378	1.57806880583343	0	164	OASL|ZBP1|CSF3R|S100A8|LILRB3|NFAM1|SLC8A1|TYROBP|NAIP|CAMP|ITGB2|CYP4F2|SELP|AIM2|PLIN5|APBB1IP|NDC80|FYB1|TNFAIP8L2|STK17B|PRCP|CAMK1D|PLCB2|CST7|CRLF3|CMTM3|WIPF1|GMIP|TIMP2|SNX2|CX3CR1|SMAP2|NT5C3A|CNN2|LBR|ARHGAP19|ZC3HAV1|KPNA2|SH3BGRL|PYGL|LCP1|RUNX2|JAK2|SNAP23|UBA3|S1PR4|TOR1AIP1|IL6R|TMEM45B|NRBF2|SCPEP1|LYPLA1|TMEM65|CARD6|MSRB2	Male
GSE37416_12H_VS_24H_F_TULARENSIS_LVS_NEUTROPHIL_UP	0.00390625	0.0401642874723111	0.464231271548638	1.63355846947035	0	176	OASL|FGR|GPR35|HPSE|MCEMP1|C1orf162|SERPINB1|SLC40A1|ADAM8|HSH2D|SELL|CD44|CTSS|S100A4|CD53|STX11|SPI1|BCL11A|HELZ2|PLCG2|NLRC4|RASGRP4|TM6SF1|DDX58|SASH3|PML|EIF2AK2|ELF4|ATP2A3|TAOK3|EFHD2|SRXN1|CXCL16|S100A6|RASSF5|SERPINB9|MARCKSL1|PDE4B|SLC43A2|DSE|RGS19|TACC3|CLIC1|NINJ2|P2RY2|ZC3HAV1|ITPR2|KPNA2|G6PD|PLCL2|NFKB1|LIMD2|ADAM19|DBNL|CERS4|PDE7A	Male
GSE37532_WT_VS_PPARG_KO_LN_TCONV_DN	0.00381679389312977	0.0401642874723111	0.603089047486177	2.09638541647203	0	160	PHF11|PLEK|CCR2|PIK3AP1|SHCBP1|GSAP|ADAM8|GPR65|RNASE1|THEMIS2|BUB1B|TIGIT|NCAPG|CD38|ITGAX|GZMA|IFI30|NUF2|BCL2A1|KIF11|MKI67|BIRC5|CCNA2|HMMR|CENPE|ITGAL|LGALS3|LIPA|S1PR5|VWA8|CASP1|COX7B|HMGB2|XCL1|HELLS|TRPV2|SWAP70|GNG10|GLRX|C11orf54|PTPN7|SEMA4D|PRF1|CSF1|EFHD2|FASLG|CDCA3|S100A6|CCL5|SERPINB9|PLSCR1|RAD51|NCOA7|ASF1B|ID2|SERPINB6|TICRR|RBBP8|GTSE1|CLDND2|MANF|TACC3|RTN4IP1|CLIC1|CLIC4|CR…	Male
GSE37532_WT_VS_PPARG_KO_VISCERAL_ADIPOSE_TISSUE_TCONV_UP	0.00409836065573771	0.0401642874723111	0.501959447113698	1.76410049020582	0	179	MEFV|CLEC4D|OAS2|TREM1|CD300A|DNASE1L3|CCR6|CIITA|FCRL1|THEMIS2|CRYBB2|CD72|NAPSA|ITGAX|TLR1|IL10RA|ITGB2|SLFN12L|PTPRC|IL2RG|PIP4K2A|HLA-DOA|PIK3CG|SIRPA|TNF|PFKL|DTX1|NPL|LMO2|HPGDS|RASA4|IDH3B|MICAL1|SLC32A1|STAP1|RTN1|LRRK2|PLCB2|ELF4|HRH1|GPD1|SLC14A1|CRLF3|AP1S2|DAPP1|OXNAD1|DSCAM|CLCF1|ESRRG|NDUFS2|PGLYRP2|DAXX|AKNA|MATK|KLK8|ICOSLG|SLC12A6|PYCARD|CASP8|OSTF1|PECAM1	Male
GSE37533_PPARG1_FOXP3_VS_FOXP3_TRANSDUCED_CD4_TCELL_DN	0.00378787878787879	0.0401642874723111	0.598621141313805	2.09060849377945	0	162	CXCL10|OAS3|ISG15|OASL|IFIT2|IFI44|OAS2|PHF11|SLC15A3|USP18|IRF7|DHX58|RTP4|LGMN|THEMIS2|IFI16|XAF1|DDX60|IFI30|HERC6|TNFSF18|MEF2C|GMPR|SAMHD1|DDX58|UBE2L6|GSDMD|HLA-G|PML|EIF2AK2|ZFPM2|GCH1|CASP1|STAT2|TRANK1|RSAD2|IFIH1|TAP1|VEGFC|STAT1|EHD4|CSF1|ISG20|UBA7|NMI|TMEM140|IRF9|GCNT1|HLA-F|ARID5A|PLSCR1|PARP12|IFIT3|ADAR|NDUFA9|TRIM21|PSMB8|HLA-E|IL15|BAK1|TNFSF10|BAZ1A|VRK2|IFI35|CNP|PSME1|ZC3HAV…	Male
GSE37533_PPARG1_FOXP3_VS_FOXP3_TRANSDUCED_CD4_TCELL_PIOGLITAZONE_TREATED_UP	0.00386100386100386	0.0401642874723111	0.547151896395831	1.91668354588033	0	172	OAS3|ISG15|OASL|IFIT2|IFI44|OAS2|PHF11|SLC15A3|USP18|IRF7|DHX58|RTP4|LGMN|THEMIS2|IFI16|XAF1|DDX60|TNFRSF11A|HERC6|TNFSF18|RASGRP3|LMO2|NGFR|MEF2C|SAMHD1|DDX58|UBE2L6|PML|EIF2AK2|ZFPM2|CFB|TRIM5|GCH1|UNC93B1|CASP1|IFITM3|DKK1|ELF4|TRANK1|RSAD2|IFIH1|PGAM1|RAPGEF5|EHD4|TRIM25|ISG20|UBA7|NMI|GCNT1|GHRHR|HLA-F|ELOVL6|PLSCR1|PARP12|IFIT3|ADAR|LNPEP|P2RX1|PSMB8|TNFSF10|GYG1|DDO|IFI35|CNP|PSMB9|DDIT4|B…	Male
GSE37533_PPARG1_FOXP3_VS_PPARG2_FOXP3_TRANSDUCED_CD4_TCELL_PIOGLITAZONE_TREATED_DN	0.00374531835205993	0.0401642874723111	0.550402004135233	1.92855830998672	0	166	CXCL10|OAS3|ISG15|IFIT2|IFI44|OAS2|PHF11|SLC15A3|USP18|RTP4|IL12A|XAF1|DDX60|ACSL5|IFI30|SOCS3|HERC6|IRF8|FES|SAMHD1|DDX58|UBE2L6|ATF3|DYRK4|PML|EIF2AK2|GCH1|CASP1|STAT2|TRANK1|RSAD2|CTRL|IFIH1|TAP1|VEGFC|RAB27A|BCL3|STAT1|CSF1|UBA7|FAM107A|NMI|IRF9|HLA-F|ARID5A|PLSCR1|PARP12|IFIT3|ADAR|NDUFA9|TRIM21|PSMB8|HLA-E|SBNO2|IL15|BAK1|BAZ1A|VRK2|RAI14|IFI35|PDE3A|SDAD1|PSME1|ZC3HAV1|PSMB10|TLR3|PSMB9|TA…	Male
GSE37533_PPARG2_FOXP3_VS_FOXP3_TRANSDUCED_CD4_TCELL_DN	0.00381679389312977	0.0401642874723111	0.534685178051688	1.85860813480782	0	160	CXCL10|OAS3|ISG15|OASL|IFIT2|IFI44|OAS2|PHF11|SLC15A3|PROX1|USP18|IRF7|ENO3|KCNJ12|DHX58|RTP4|THEMIS2|XAF1|DDX60|ACSL5|IFI30|HERC6|MEF2C|GMPR|FES|SAMHD1|DDX58|UBE2L6|GSDMD|PML|EIF2AK2|ZFPM2|GCH1|FUT4|CASP1|ELF4|STAT2|TRANK1|MAK|RSAD2|IFIH1|TAP1|STAT1|CSF1|ISG20|UBA7|NMI|IRF9|HLA-F|ARID5A|PLSCR1|PARP12|IFIT3|ADAR|NDUFA9|TRIM21|PSMB8|BAK1|IFI35|SPSB1|C1R|CNP|PSME1|PSMB10|STARD5|TLR3|PSMB9|TRIM38|IR…	Male
GSE37533_UNTREATED_VS_PIOGLIZATONE_TREATED_CD4_TCELL_PPARG1_AND_FOXP3_TRASDUCED_UP	0.00396825396825397	0.0401642874723111	0.540474561757435	1.92770197622632	0	187	IL1RN|IL36G|IL1B|FPR2|CXCL3|IL6|CCL13|FGR|OLR1|CCL4|CXCL13|ALOX15B|TNIP3|ITGAM|SERPINE1|LAMP3|SLC16A3|CD80|IL1A|IGSF6|CHI3L1|MAFF|PTAFR|ALOX5AP|BCAT1|PLAUR|KMO|CCL1|PDPN|SLAMF8|MMP7|BCL2A1|NCF2|TFPI2|IL2RG|CXCR3|EBI3|UPP1|MREG|IL12B|CYCS|TXK|IDH3A|IL1R2|NDUFAB1|DLD|C1orf54|CCL24|ENO1|TMEM38B|SDC4|MARCKSL1|ACTN1|IL2RB|TNFRSF4|NFKB2|RASA3|TUBB6|NDUFS6|RELB|QPCT|CLIC4|EMP1|SLC12A6|NME1|CYC1|HMGA1|PP…	Male
GSE37534_GW1929_VS_PIOGLITAZONE_TREATED_CD4_TCELL_PPARG1_FOXP3_TRANSDUCED_UP	0.00374531835205993	0.0401642874723111	0.464061510976393	1.60355380096193	0	150	FGF23|TBX4|MYH4|OAS3|TCL1A|CASR|ISG15|OASL|IFIT2|DUSP13|CD86|SELL|FOXH1|RBPJL|STX11|CDKN2A|OVOL3|MMP25|FAM111A|SLC7A7|CYP4F2|C1QA|GRP|GMPR|DPF1|CASP1|IFITM3|PLCB2|ACKR1|RSAD2|ISG20|TXNIP|SIRT3|HLA-F|IBSP|ITGB7|GPR173|TRIM21|S1PR1|CDC20|NRCAM|IFI35|ABTB2|SPSB1|CNP|HKDC1|PSMB10|TLR3|PSMB9	Male
GSE37534_UNTREATED_VS_PIOGLITAZONE_TREATED_CD4_TCELL_PPARG1_AND_FOXP3_TRASDUCED_DN	0.00389105058365759	0.0401642874723111	0.554769354362532	1.94410109785909	0	173	CCL2|CXCL10|OAS3|ISG15|IL6|OASL|IFIT2|PDCD1LG2|IFI44|OAS2|SLC15A3|USP18|IRF7|RTP4|THEMIS2|XAF1|BCAT1|IFI30|HERC6|FGF1|GMPR|DDX58|UBE2L6|ATF3|GSDMD|PML|EIF2AK2|TRIM5|GCH1|CASP1|IFITM3|DPP4|STAT2|PODNL1|RSAD2|TRPV2|CPT1A|DENND3|TAP1|EFEMP2|STAT1|EHD4|TRIM25|ISG20|TXNIP|CENPN|NMI|TMEM140|IRF9|GCNT1|HLA-F|PLSCR1|PARP12|IFIT3|TRIM21|PSMB8|HLA-E|GADD45B|RAB20|IFI35|SPSB1|PSMB10|STARD5|TLR3|PSMB9|DDIT4|…	Male
GSE37534_UNTREATED_VS_ROSIGLITAZONE_TREATED_CD4_TCELL_PPARG1_AND_FOXP3_TRASDUCED_DN	0.00374531835205993	0.0401642874723111	0.482418590930141	1.68857082522028	0	167	CCL20|CXCL10|IL6|IFIT2|RARRES1|SLC15A3|USP18|GSAP|THEMIS2|MAFF|XAF1|LYN|ICAM1|HERC6|CHST3|GOT1|DDX58|UBE2L6|ATF3|PCDH9|SOAT1|EIF2AK2|GNAT2|HRH1|STAT2|NPTX1|SPRY4|SWAP70|TAP1|RAB27A|DOCK10|TRIM25|CSF1|ETS1|NMI|RGS10|TMEM140|PLSCR1|PARP12|IFIT3|CD248|PSMB8|PTGS1|BAK1|RAB20|DBF4|IFI35|PSMB10|PSMB9|TANK|SOCS1|TRIM38|PRKAB2|MALT1|TDRD7|ATP10A|LONRF3|GNA13|P2RX4|LGALS8|BCAP29|BCL2L13|BATF3|RIPK2|HSPB8|…	Male
GSE38681_WT_VS_LYL1_KO_LYMPHOID_PRIMED_MULTIPOTENT_PROGENITOR_DN	0.00413223140495868	0.0401642874723111	0.608985599497798	2.16156436824366	0	189	CXCL10|ISG15|OASL|IFIT2|OAS2|ZBP1|CCR5|ROS1|USP18|GNRHR|IRF7|SLFN13|DHX58|GPR65|RTP4|BATF|JPH2|RGS1|MAG|GZMA|IL10RA|PARP14|IFIT1B|SOCS3|GBP4|FAM111A|HELZ2|SLC16A1|SLFN12L|TOR3A|GBP7|MAP3K8|SAMHD1|HLA-G|PML|LGALS9B|PLEKHO1|GCH1|GADD45G|IRGM|BIRC3|PARP9|STAT2|RSAD2|LGALS3BP|IFIH1|TAP1|IRF4|CD274|STAT1|TRIM25|GHITM|ISG20|WIPF1|FASLG|IL2RA|IL18R1|TMEM140|IRF9|MITD1|ARID5A|ELOVL6|PARP12|IFIT3|CCRL2|TR…	Male
GSE39110_DAY3_VS_DAY6_POST_IMMUNIZATION_CD8_TCELL_DN	0.004149377593361	0.0401642874723111	0.564564267181216	1.98364981420373	0	180	PPP1R14C|ERMN|PDCD1LG2|IFI44|IL21|DGKG|DNASE1L3|AKAP6|PLAC8|SHCBP1|IKZF3|LRR1|CXCR5|CEP55|GZMA|EXO1|NEK2|NUF2|KIF11|FEN1|E2F8|BIRC5|CLSPN|TOP2A|CDC25C|CCNA2|KIF4A|POU2F2|CENPE|TPX2|IL22|TG|CDKN1A|PRR11|ESCO2|LGALS3|SKA1|BUB1|PLEKHO1|CCNB2|IL1RL1|CTLA4|GMNN|RACGAP1|CKAP2|NUSAP1|KIF22|CDCA5|HHEX|KIF18B|FIGNL1|IL1R2|EHD4|CENPI|ISG20|STIL|SPC25|CCDC18|KIF2C|TCTEX1D1|DEPDC1B|UHRF1|PLK1|MELK|ANLN|DNA2|…	Male
GSE3920_IFNA_VS_IFNB_TREATED_ENDOTHELIAL_CELL_DN	0.00371747211895911	0.0401642874723111	0.509913681826749	1.77467225851207	0	156	MYH4|DTHD1|APOBEC2|CCR3|FGR|IL10|HRH4|MS4A4A|DNASE1L3|PRSS45P|PIK3AP1|KLRC1|CXorf21|GHRH|THEMIS2|IKZF3|TIGIT|IL18RAP|ITGAX|GZMA|IL10RA|GZMK|SLAMF7|GPR174|ARHGAP25|SAMD3|CACNG8|IL1RL1|CASP1|EOMES|CD109|DCLK1|NKG7|DCLRE1C|CASS4|GLRX|GPM6B|MRGPRF|NDNF	Male
GSE3920_UNTREATED_VS_IFNA_TREATED_ENDOTHELIAL_CELL_UP	0.004149377593361	0.0401642874723111	0.536818006633685	1.88616071016468	0	180	MMP8|IL10|HMOX1|IL18|TLR7|CSF3R|MS4A4A|SLC15A3|PLEK|CD300LF|CD86|ITGAM|CD68|TREM2|THEMIS2|RGS1|ITGB2|PDPN|LYN|SAMSN1|NCEH1|PLEKHO2|FABP7|GPD2|FGL2|NRP2|LIPA|MRC1|UBASH3B|FXYD5|DCLRE1C|GLRX|EHD4|SEMA4D|PRF1|TBXAS1|CSF1|EFHD2|STAB1|TNFRSF4|B4GALT6|SLC43A2|TIMP2|STOM|ID2|PROS1|ATP8A1|PTGS1|HDAC9|ACER3|SKAP2|HLA-DMA|DAB2|DUSP6|FMNL2|FABP4|C11orf1|TMEM86A|ANXA3|TLR3|CA13|RAP2A|ADAM17|LACC1|SNAP23|GUSB…	Male
GSE39556_CD8A_DC_VS_NK_CELL_MOUSE_3H_POST_POLYIC_INJ_UP	0.00403225806451613	0.0401642874723111	0.481695749601046	1.70892271110729	0	182	COCH|KRT86|BUB1B|RRAGD|SLC27A2|CDKN3|EXO1|NEK2|KIF11|FHL1|TOP2A|CDC25C|CCNA2|HMMR|CENPE|TPX2|NDC80|CCNB1|KIF14|BUB1|FANCI|ESPL1|CCNB2|RRM2|PFKM|KIF22|LGALS3BP|NCAPH|SPAG5|DLGAP5|STIL|KIF2C|CENPA|CTSW|TCIRG1|CKS2|MTHFD2|MELK|OIP5|DNA2|PKIA|BARD1|TRIP13|ID2|RBBP8|GTSE1|SLC7A1|CIT|BRCA1|CDC20|FOXM1|KNTC1|DBF4|TK1|CDC7|AURKA|CLIC4|CCNE1|TIMELESS|HADH|ARHGAP19|CDK1|KPNA2	Male
GSE39556_UNTREATED_VS_3H_POLYIC_INJ_MOUSE_CD8A_DC_UP	0.00387596899224806	0.0401642874723111	0.513590949813156	1.79514027053976	0	171	TCL1A|COCH|TTN|CEMIP|HCK|GPM6A|TNFRSF17|MS4A1|CD180|CCR6|LY86|ADAM8|GPR65|CMA1|ADAM28|CD72|RNASE6|SLA|IFI30|ITGB2|CD19|SLC27A2|KMO|LYN|CR2|SLC7A7|SPIB|HLA-DOB|CD83|CD48|SP140|PTPN6|GPR18|ABCB4|SAMHD1|AEBP1|PCDH9|IRF5|STK17B|RS1|EMP3|BIRC3|PPP1R16B|TBC1D9|SWAP70|IRF4|RHOH|ROR1|IL27RA|RGS10|GCNT1|NUP210|RASGRP1|IL7R|FCHSD2|PKIA|KIF21B|S1PR1|HDAC9|RGS4|PRKCD|TGFBR2|TTF2|CRIP1|CCNE1	Male
GSE3982_CENT_MEMORY_CD4_TCELL_VS_TH1_DN	0.00403225806451613	0.0401642874723111	0.454632409592524	1.61290949858199	0	182	IL10|MZB1|CCL4|SERPINB1|BUB1B|HK3|NCAPG|SLA|NEK2|HBEGF|SDF2L1|BIRC5|IL22|HPGD|CDKN1A|FES|NINJ1|QPRT|GFI1|BUB1|ESPL1|CCNB2|RRM2|GMNN|CD59|IDH3G|PRF1|DLGAP5|PTGIR|MYO5A|IL2RA|ATP5F1B|ELOVL6|CKS2|MTHFD2|PIR|GRPEL1|TNFRSF4|LNPEP|CENPF|NDUFV2|BMP2K|TUBB6|DPY19L1|MANF|BRCA1|FOXM1|KNTC1|IFI35|AURKA|CNP|FTH1|COX8A|TIMELESS|PSMB10|PDK3|ANXA3|MAN1A1|SMC2|SLC43A3|SAP30|TMEM70|PHB|PBK|DDX41|ANXA4|CYB5R4|MRPL…	Male
GSE3982_CTRL_VS_LPS_48H_DC_DN	0.00380228136882129	0.0401642874723111	0.461811504075152	1.61277959942612	0	165	CXCL10|ISG15|BAALC|IFI44|SIGLEC1|CCL4|SERPINE1|IRF7|LAMP3|MS4A1|CD80|CD38|REL|P2RY6|PLAUR|CCL1|C1QB|MMP7|SLAMF7|SLAMF1|HBEGF|PIK3CG|SP140|AIM2|TNFSF14|FILIP1L|HSD11B1|TRAF3IP3|ATF3|IL12B|CFB|RAB8B|GADD45G|IFITM3|STAP1|DPP4|SERPING1|STAT2|RSAD2|LGALS3BP|RUNX3|RFTN1|CSF1|ISG20|IL2RA|CCL19|IRF9|CCL5|CYP7B1|FCHSD2|PARP12|MARCKSL1|TNFAIP3|IFIT3|TNFRSF4|STOM|GADD45B|JAK1|TSKU	Male
GSE3982_CTRL_VS_LPS_4H_MAC_DN	0.00409836065573771	0.0401642874723111	0.515184815338019	1.81058009867187	0	179	IL1RN|IL36G|OASL|IFIT2|IFI44|CCR5|TLR7|MYOD1|PLEK|LYVE1|USP18|LYZ|LAMP3|CD80|SLC1A2|AMPH|CMA1|IFI16|MAFF|CD38|REL|IL10RA|KMO|CD40|IRF8|SLAMF1|CD48|PIK3R5|TRAF1|HSD11B1|PGK1|SLCO4A1|FUT4|KCNA3|CD55|ELF4|STAT2|TBC1D9|STK10|IFIH1|STAT1|CCR4|RUNX3|TRIM25|ISG20|DAPP1|CCL5|MTHFD2|TNFAIP3|PDE4B|ADAR|NFKB2|RASA3|TUBB6|GADD45B|BAK1|BAZ1A|GPR132|IFI35|CLIC4|SPSB1|SNTG2|FKBP10|BLVRA|CEBPD|PSMB9|IRF2|NDST3	Male
GSE3982_DC_VS_MAC_LPS_STIM_DN	0.00393700787401575	0.0401642874723111	0.505598318308872	1.78399782561488	0	177	TNNT3|CXCL6|IL1B|CXCL10|VSIG4|MYOZ3|FCGR1A|IFIT2|MSR1|CTSG|FCN1|DUSP9|HPSE|ACOT11|CCL4|ADORA2B|ME3|CYBB|SHCBP1|AMPH|GREM2|VCAN|TNC|CLEC5A|CEP55|GCNT2|KMO|SRPK3|SLAMF7|NCF4|LAT2|MAFB|DDX58|EDN1|SLCO4A1|PLBD1|VWA8|CPE|DUSP5|GRM6|HMGCS2|STAT2|ADRB2|KIF18B|STK10|EHD4|NR5A2|TRIM25|DOC2B|DLGAP5|HCN2|RND1|ADM|TMEM140|GRIN2A|IFIT3|PANX1|STBD1|PROS1|PSCA|NR2F1|INCENP|CDC20|GPR132	Male
GSE3982_MAST_CELL_VS_DC_DN	0.00386100386100386	0.0401642874723111	0.449237363629291	1.56837352643295	0	170	MYF6|IL1RN|MYOM2|CXCR2|PILRA|CCR5|KCNJ1|CD209|LAMP3|RPP25|MEP1A|FN1|HK3|SYK|RNASE6|IL10RA|KMO|CCL1|SLAMF8|KYNU|IRF8|SLAMF1|FCER2|MCOLN3|ABCB4|SAMHD1|HSD11B1|ATF3|LIPA|RAB8B|GPD1|STAT2|GUCA1A|IL1R2|NFKBIE|DOC2B|DUSP2|TPD52|RGS14|CARD9|SDC4|FCHSD2|RAB31|TCIRG1|CKAP4|BARD1|TUBB6|RAP1GAP|IL15|MATK|KLF8|RAB20|DDO	Male
GSE3982_MEMORY_CD4_TCELL_VS_BCELL_DN	0.00389105058365759	0.0401642874723111	0.510386720627415	1.7885692064671	0	173	TLR7|MZB1|SLC15A3|S100A8|TNFRSF17|CYBB|MS4A1|CLEC4A|CD180|LY86|POU2AF1|BANK1|CD38|CD72|SYK|BCL11A|LYN|SPIB|HLA-DOB|IRF8|TOR3A|PLCG2|FCER2|CD79B|PTPN6|TMEM156|BLNK|RASGRP3|LMO2|MEF2C|LAT2|CD74|EAF2|HLA-DQB1|STAP1|TBC1D9|HHEX|SWAP70|BTN2A2|HS3ST1|BACH2|IRF4|ISG20|MCM5|RAB31|SCN3A|CKAP4|BMP2K|P2RX1|PARP1|PAX5|HLA-DMB|HLA-DMA|HSD17B4|DLAT|PECAM1|TMEM243|SEL1L3	Male
GSE40225_WT_VS_RIP_B7X_DIABETIC_MOUSE_PANCREATIC_CD8_TCELL_UP	0.0037037037037037	0.0401642874723111	0.447544758554954	1.55142664304021	0	152	USP44|SEMA3D|CYBB|GSAP|KCNG1|CDKL1|ADAM28|FCRLA|SLA|PARP14|GBP4|CD79B|PTPN6|RALGPS2|ZDHHC23|DTX1|INPP5D|DOCK2|LAT2|CHL1|LIPA|CAMK1D|EVL|SLC6A16|SLC38A11|SWAP70|AMPD3|BACH2|CYP2U1|ETS1|KHDRBS2|FCHSD2|TTC21A|PLSCR1|PARP12|CLCF1|BMP2K|PTGS1|SNX10|RTN4IP1|DOCK11|ZC3HAV1|RNASEH2B|OSTF1|AIDA|ANKRD44	Male
GSE40273_GATA1_KO_VS_WT_TREG_DN	0.00409836065573771	0.0401642874723111	0.491745692632298	1.7442610602265	0	188	TLR7|PLEK|KCNK13|HSH2D|CIITA|GPR183|SYK|KMO|NCF2|KYNU|NCF1|SLAMF1|PLXNC1|PTPN6|MAP3K8|RALGPS2|ZDHHC23|GPR18|FILIP1L|CARD11|MEF2C|GIMAP4|PLBD1|DPP4|BIRC3|GIMAP8|CALHM2|BACH2|NFATC2|IL27RA|TMEM229B|RASSF5|RAB31|SNX8|CLCF1|BMP2K|RELB|JAK1|IRAK4|SNX10|HLA-DMB|AHR|CCR7|HLA-DMA|POLD1|PTPN1|DOCK11|LPCAT1|ITPR2|DENND4B|NUDT15|MALT1|FAM53B|CYTH1|P2RX4|AKAP12|USP25|SLC25A37|THUMPD3|IL6R|LRCH1|VASP|ZNF287|B…	Male
GSE40274_CTRL_VS_EOS_TRANSDUCED_ACTIVATED_CD4_TCELL_UP	0.00386100386100386	0.0401642874723111	0.493286342122749	1.72799148021261	0	172	APOBEC2|CCL4|PLEK|ITGAM|KLRC1|SHCBP1|IKZF3|IL18RAP|PLCH1|GZMA|GZMK|KIF15|CKAP2L|NUF2|KIF11|HAVCR2|PLCG2|NEIL3|MKI67|BIRC5|CLSPN|TOP2A|MAP3K8|CDC25C|CCNA2|HMMR|TPX2|CLNK|NDC80|ESCO2|FGL2|LAT2|CDCA8|LGALS3|KIF14|ECT2|BUB1|DEPDC1|DUSP5|ARHGDIG|RACGAP1|AURKB|TBX21|ADRB2|KIF22|E2F2|CDCA5|KIF18B|NCAPH|FIGNL1|SPAG5|F2R|CENPI|DLGAP5|STIL|FASLG|SPC25|CDCA3|MYBL1|SERPINB9|ANLN|RAP1B|RAD54L|ASF1B|FCGR2B|CX3…	Male
GSE40274_CTRL_VS_FOXP3_AND_EOS_TRANSDUCED_ACTIVATED_CD4_TCELL_UP	0.00381679389312977	0.0401642874723111	0.550766054039007	1.92102667672717	0	163	MMP8|MEFV|SLPI|MSR1|MS4A8|MZB1|NFAM1|CLEC4A|SDC3|GBP5|SELL|CIITA|CDH17|TREML2|BFSP2|LYN|KYNU|LTF|HBEGF|HEMGN|M1AP|TOP2A|KCNJ10|EPSTI1|RASGRP3|ESCO2|FERMT3|FGL2|TRIM59|SAMHD1|SKA1|HSD11B1|TLR6|DCLK2|UBE2L6|SOAT1|PRCP|MICAL1|IL1RL1|DPP4|CALHM2|TRPV2|SLC14A1|CLEC9A|SNX20|CKLF|RHOH|TMEM71|MCTP2|ETS1|RGS14|S100A6|KCNA2|FRMD4A|CD300C|GNG2|STOM|KIF21B|ZNF366|AURKA|GRAP2|PDE1B|RAPGEF4|ACSL6|LPAR5|ANKRD44…	Male
GSE40274_CTRL_VS_FOXP3_AND_HELIOS_TRANSDUCED_ACTIVATED_CD4_TCELL_UP	0.00403225806451613	0.0401642874723111	0.47130422609682	1.67587343929925	0	186	MYBPC2|MS4A6A|TLR7|HPSE|CD86|KCNK13|RTP4|CIITA|IKZF3|SYK|IL10RA|RIPK3|GPR171|NRROS|TMEM108|FGD2|MAP3K8|ZDHHC23|EPSTI1|GIMAP4|SOAT1|GCH1|GIMAP6|LRRK2|DPP4|TEC|GPR137B|SLC14A1|SMS|CALCRL|MCTP2|PRKCB|C1orf54|GCNT1|RAB31|BMP2K|DAXX|PLEKHA2|IRAK4|DPP7|LTB|AIDA|CHST15|SLC28A2|AP1M1|ARHGAP26|AKAP12|CNRIP1|MFSD1|USP25	Male
GSE40274_CTRL_VS_FOXP3_AND_LEF1_TRANSDUCED_ACTIVATED_CD4_TCELL_UP	0.00381679389312977	0.0401642874723111	0.453158454005454	1.57521476851197	0	160	APOBEC2|GPR25|CXCR2|IL10|DHRS9|CLEC4D|S100A9|CSF3R|GPR84|CD300LB|ITGAM|TNFRSF17|LIPG|GDAP1|ZIC2|MAFF|STX11|TIGIT|BCAT1|IL18RAP|SLC2A6|C3AR1|CD40|SH2D1A|MAP3K8|DMRTA1|GPR176|CXCR3|TNFSF14|FGL2|QPRT|S1PR5|MREG|KCNA3|CTLA4|EOMES|TMC3|NKG7|MRGPRE|FAM174B|CCR4|RASL11A|ZNF296|CCL5|CTSW|PLCXD2|SP6|IL2RB|NFKBID	Male
GSE40274_CTRL_VS_FOXP3_AND_PBX1_TRANSDUCED_ACTIVATED_CD4_TCELL_UP	0.00381679389312977	0.0401642874723111	0.496428774287799	1.73150271609566	0	163	RYR2|CCR3|DHRS9|CSF3R|FCRL5|P2RY14|TGM1|LILRB3|SLC8A1|TRPM2|LGMN|THEMIS2|LCP2|CDH17|BTLA|IL10RA|ITGA9|PLAUR|CHODL|MKI67|KLHL6|CLNK|NLRC4|FGL2|SAMHD1|DDX58|MICAL1|IL1RL1|SMIM5|DPP4|F13A1|CLEC4M|HHEX|IQGAP2|CKLF|PRF1|RHOH|ISG20|TSPAN32|MCTP2|ETS1|PSD4|SCEL|NXPE3|RASGRP1|PXDC1|IL2RB|SNX8|KIF21B|SLC16A9|CRIP1|CPM|CNP|ACSL6|MMP9|ANKRD44|RBM43|CHST15|SLC28A2|MOSPD1|PLA2G15|ITSN2|CERS4|MEIS3|PXK|SLC25A3…	Male
GSE40274_CTRL_VS_FOXP3_TRANSDUCED_ACTIVATED_CD4_TCELL_DN	0.00409836065573771	0.0401642874723111	0.540834770239568	1.91978574945069	0	184	TLR7|CD300LF|CCR6|GPR65|CTSC|EVI2A|GPR183|B3GNT5|CD38|PARP14|KYNU|NCF1|SAMD9L|GBP7|ABCG1|GIMAP7|LPCAT2|ITGA4|GPR18|FILIP1L|GIMAP4|LGALS3|DDX58|PLBD1|MYO1H|MGAT4A|DPP4|EMP3|IRGM|GIMAP8|CALHM2|TMEM154|ST8SIA4|SELPLG|TRIM25|KCTD12|IL27RA|ADM|TMEM140|RASSF5|SDC4|AFF3|RNASEL|CKAP4|IRAK3|ITGB7|HLA-E|SNN|ARHGEF3|SERPINI1|CCR7|ST8SIA6|CYB561A3|DOCK11|LPCAT1|MAN1A1|DDIT4|PSAP|FAM43A|VIM|PSTPIP1|GPCPD1|KLH…	Male
GSE40274_CTRL_VS_GATA1_TRANSDUCED_ACTIVATED_CD4_TCELL_UP	0.00354609929078014	0.0401642874723111	0.48691262984507	1.66437603666524	0	140	CXCR2|HMOX1|PHF11|IL18|CSF3R|S100A8|CD300A|ASB2|CD209|LILRB3|NFE2|LYZ|FCER1G|CLEC4A|SLC8A1|MYO1F|CIITA|CTSC|SERPINB10|CSF2RB|P2RY6|MS4A7|NCKAP1L|SLFN5|ITGA4|GDF11|CD7|SUSD3|LCN8|PML|CD55|METRN|EVL|GIMAP8|CALHM2|HHEX|CD59|CASS4	Male
GSE40274_CTRL_VS_HELIOS_TRANSDUCED_ACTIVATED_CD4_TCELL_UP	0.00383141762452107	0.0401642874723111	0.52558922129006	1.83444997751148	0	168	MSTN|FCGR1A|TKTL1|MS4A8|CSF3R|MZB1|LYZ|ACKR2|NFAM1|CLEC4A|PLA2G7|GBP5|CACNA1E|ALOX5AP|IL10RA|KMO|SRPK3|KYNU|HEMGN|PIK3CG|PTPN6|CLNK|GDF11|ESCO2|SKA1|HP|LCN8|LIPA|SMIM5|STAT2|ADRB2|RASSF4|SLC14A1|EHHADH|IQGAP2|AMPD3|TMEM71|IL27RA|MCTP2|PSD4|RGS14|KCNA2|RCSD1|FCHSD2|CD300C|NCOA7|KIF21B|TRIM21|NDUFS2|MATK|ECH1|MAN2A1|AURKA|ATP1B2|RAPGEF4|PSAP|LPAR5|ANKRD44|APOOL|PLA2G4A|XDH|RASSF3|KLHL14|CELF4|CERS4…	Male
GSE40274_CTRL_VS_IRF4_TRANSDUCED_ACTIVATED_CD4_TCELL_UP	0.00381679389312977	0.0401642874723111	0.498030157849979	1.73849280627385	0	164	CXCR2|IFIT2|SLPI|HS3ST2|MS4A8|GRPR|PHF11|CD300LB|CD209|TIFAB|TLR8|NFAM1|CLEC4A|CD300LD|FPR1|CTSS|ALOX5AP|WDFY4|FAM111A|C1QB|CD48|C1QA|ABCB4|NPL|UBE2L6|LIPA|EFCAB9|RAB3IL1|TMEM106A|SPO11|ADAP2|SERPINB8|TBC1D9|HHEX|TMEM229B|PRKCB|TBC1D10C|NMI|S100A6|PDLIM2	Male
GSE40274_CTRL_VS_SATB1_TRANSDUCED_ACTIVATED_CD4_TCELL_UP	0.00374531835205993	0.0401642874723111	0.463697980572239	1.6247553370771	0	166	OAS3|SLPI|HPSE|CD300LB|IRF7|LAIR1|CIITA|CTSC|CDH17|KMO|GAPT|SRPK3|HELZ2|KYNU|MPO|IL5RA|HAVCR2|SLAMF1|PIP4K2A|FERMT3|ERP27|LIPA|SOAT1|CYSLTR1|TRIM5|PLCB2|NKG7|CORO1A|TRPV2|RAB27A|SNX20|CALCRL|S100A6|RASGRP1|RNASEL|SNX2|PSMB8|PPP3CC|MAN2A1|PDE1B|POLD1|DOCK11|HSD17B4|FMNL2|SLC25A43|PSMB9|DBI|RUNX2|XDH|SLC15A4|ALOX5|ADAM19|PXK|S1PR4|SPPL2A|SIT1|ARRB1|NXPE4|ITPRIPL1|ABLIM1|PID1|CEACAM1|HIGD2A|STARD9|C…	Male
GSE40274_CTRL_VS_XBP1_TRANSDUCED_ACTIVATED_CD4_TCELL_UP	0.00374531835205993	0.0401642874723111	0.563059475342949	1.97290893207323	0	166	SPIC|IL18|HPSE|CSF3R|FCRL5|IRF7|TLR2|S100A4|ICOS|FCRL1|THEMIS2|IKZF3|SYK|IL10RA|SOCS3|BFSP2|PLAUR|PTCHD1|HELZ2|KYNU|SLAMF1|PIP4K2A|KLHL6|MAP3K8|NOXRED1|GIMAP4|FES|DDX58|EFCAB9|CYSLTR1|SPO11|ITGAD|MICAL1|LRRK2|DPP4|PREX1|APOBEC1|NKG7|SERPINB8|ATP2A3|RASSF4|PTP4A3|STK10|KCTD12|CALCRL|PSD4|NMI|SCEL|FRMD4A|ARID5A|RASGRP1|PXDC1|CCL5|RAB31|IL2RB|IFIT3|C2|CD28|GNG2|KIF21B|PPP3CC|ZNF366|RHOG|HCAR2|STARD5…	Male
GSE40274_FOXP3_VS_FOXP3_AND_PBX1_TRANSDUCED_ACTIVATED_CD4_TCELL_UP	0.0040650406504065	0.0401642874723111	0.557756531575187	1.9789331193096	0	183	GPR25|IL10|TKTL1|CCR5|IL18|ALOX15B|PLEK|ASB2|CCR2|SERPINB1|CYBB|ADAM8|POU2AF1|ICOS|CD22|MYO1F|LGMN|IKZF3|IL10RA|GLIPR1|CR2|SRPK3|GNA15|CD48|GIMAP7|TNFRSF13C|KLHL6|FCER2|CD79B|ZDHHC23|SLC25A20|TM6SF1|LGALS3|AVPR2|CD74|IL1RL1|TBX21|UBASH3B|NUAK2|KCNK6|ELMO1|TMEM154|TEC|CASS4|IQGAP2|MST1|RAPGEF5|GLRX|CCR4|CERKL|S100A6|GCNT1|NXPE3|DAPP1|TMEM51|ACTR2|SMYD4|RAP1A|KCNQ5|ARHGEF6|MAN2A1|CRIP1|CPM|KLRG1|SD…	Male
GSE40685_TREG_VS_FOXP3_KO_TREG_PRECURSOR_DN	0.00386100386100386	0.0401642874723111	0.548976794440209	1.91658294864481	0	170	FPR2|IFIT2|PDCD1LG2|OAS2|IL31RA|SIGLEC1|CD209|FRMD3|GCSAM|ST3GAL5|GBP5|LGMN|BATF|DDX60|CD38|CD72|FCGR2A|P2RY6|PARP14|SOCS3|GBP4|CD40|CASP4|GRIN3A|C1QB|C1QC|C1QA|HLA-DOA|TNF|AIM2|TYRP1|EPSTI1|HLA-DQA1|MYO1G|GIMAP4|HSD11B1|CD74|GCH1|HLA-DQB1|CASP1|IFITM3|LRRK2|SETDB2|SERPING1|STAT2|TRANK1|ST8SIA4|IL12RB1|RSAD2|LGALS3BP|IFIH1|BTN2A2|TMEM74B|GLRX|STAT1|CRLF3|RGL1|IL2RA|PSTPIP2|DAPP1|ORAI2|NLRC5|KCNJ1…	Male
GSE40685_TREG_VS_FOXP3_KO_TREG_PRECURSOR_UP	0.0037593984962406	0.0401642874723111	0.455279902326565	1.58384671067415	0	158	MEFV|OASL|IFIT2|OAS2|IL31RA|LYVE1|SLC8A1|FPR1|TRPM2|GBP5|RTP4|THEMIS2|XAF1|HK3|DDX60|PARP14|GBP4|CASP4|GRIN3A|SAMD9L|BATF2|GATA4|AIM2|FOXR2|EPSTI1|GMPR|GIMAP4|UBE2L6|PGK1|GCH1|CASP1|GIMAP6|PARP9|SERPING1|STAT2|TRANK1|RSAD2|TAP1|BCL3|ACSS1|STAT1|NMI|IRF9|HLA-F|RCSD1|SYP|PARP12|NLRC5|IFIT3|ADAR|PANX1|TRIM21|GRAP|PSMB8|TNFSF10|IL17RA|BAZ1A|PPP3CC|SNX10|IFI35|FLT3LG|PSME1|PSMB9|B2M|ANKRD22|SOCS1|JAK2…	Male
GSE41087_WT_VS_FOXP3_MUT_ANTI_CD3_CD28_STIM_CD4_TCELL_DN	0.00396825396825397	0.0401642874723111	0.4676040399248	1.65429842047075	0	178	MS4A6A|MSR1|RNASE2|FCER1G|SDC3|BST1|BUB1B|NCAPG|CDKN3|FOLR2|E2F8|GOT1|MKI67|COLEC12|NDC80|BLNK|QPRT|FANCI|RAB3IL1|CCNB2|ARHGAP4|F13A1|ADRB2|CD59|SELPLG|SPAG5|APOO|STAB1|ATP5F1B|FRMD4A|P4HA1|ATP5MF|TIMP2|NDUFS6|NIPSNAP1|GYG1|KIF20A|TK1|UQCRQ|IFI35|OPRL1|C20orf27|HADH|PYCARD|SDHC|NDUFB3|ACACA|AIFM1|HEMK1|PDIA5|MTX2|GUSB|ACP2|RENBP|TSPAN4|CTSV|HIBCH|LONP1|WDR12|C12orf4|MDH2|ALDH18A1|HEBP2|DSN1|VWA5A…	Male
GSE41087_WT_VS_FOXP3_MUT_ANTI_CD3_CD28_STIM_CD4_TCELL_UP	0.00383141762452107	0.0401642874723111	0.459709218715121	1.60451076957754	0	168	CLEC4E|OLR1|FCN1|CCR5|HCK|CXCL13|CCR2|LYZ|TLR8|LAMP3|C5AR2|CD44|TNFSF4|CFP|GPR183|CLEC5A|CSF2RB|IL10RA|SLC2A6|GLIPR1|SLAMF7|NCF2|KYNU|CD83|IL2RG|TG|HLA-DQA1|TRAF1|CXCR4|SLC16A6|ATF3|MREG|HLA-DQB1|CST7|BIRC3|CYTIP|IRF4|BCL3|NFKBIE|RFTN1|PTGIR|ISG20|DUSP2|SOD2|HLA-F|SDC4|ORAI2|MARCKSL1|TNFAIP3|PDE4B|KCNJ15|TNFRSF4|PF4|HLA-E|RELB|AKT3|DDX21|ICOSLG|AHR|CCR7|HLA-DMA|FYN|STARD5|LCP1|TANK|NFKB1|FHL3	Male
GSE41176_UNSTIM_VS_ANTI_IGM_STIM_BCELL_1H_DN	0.00386100386100386	0.0401642874723111	0.48361494111024	1.69411237770307	0	172	CXCL10|IFIT2|HMOX1|CD86|C5AR2|MYO1F|THEMIS2|NAIP|IFI16|EVI2A|FN1|RNASE6|CSF1R|NCKAP1L|BIN2|DOCK2|FYB1|FGL2|NOD2|PRCP|CALHM2|LSP1|ST8SIA4|HHEX|CPT1A|CASS4|TAP1|TGFBI|IL1R2|STAT1|MPC1|KCNAB2|C1orf54|GCNT1|TMEM51|TIMP2|HEXB|BMP2K|RASSF2|ICAM2|TNFSF10|VRK2|RGS19|PCCA|HLA-DMA|PSME1|CEBPD|PECAM1|TMEM243|SH3BGRL|PSMB9|PYGL|PSAP|ATF5|JAK2|ALOX5|SCARB2|RFXANK|ANXA4|NHEJ1	Male
GSE41176_UNSTIM_VS_ANTI_IGM_STIM_BCELL_1H_UP	0.00409836065573771	0.0401642874723111	0.510850317268012	1.79534681595538	0	179	CCL20|CXCL6|IL36G|IL1B|FPR2|CXCL3|IL6|FRZB|CEMIP|TREM1|IL33|HCK|CCL4|TNIP3|SERPINB1|TLR2|CD80|IL1A|MYL1|BATF|PTAFR|CXCL2|ACSL5|SLC2A6|SOCS3|PLAUR|PDPN|LYN|CASP4|MMP7|STAT4|ICAM1|SLAMF1|VAV1|TFPI2|ETV5|PROCR|EBI3|TRAF1|UPP1|NINJ1|SLC16A6|IL12B|DUSP5|HELLS|GPR137B|UGCG|REEP1|AMPD3|TNFRSF1B|SYN1|BCL3|SMS|NFKBIE|DUSP2|SOD2|ADM|C1QTNF1	Male
GSE41176_UNSTIM_VS_ANTI_IGM_STIM_TAK1_KO_BCELL_24H_DN	0.00381679389312977	0.0401642874723111	0.45752871660167	1.59582251577601	0	163	CCL20|CLEC4E|CCL13|PILRA|HCK|S100A9|HPSE|MARCO|S100A8|S100B|CH25H|FCER1G|LAMP3|ADAM8|FPR1|TRPM2|LAIR1|CHI3L1|VCAN|CFP|NETO2|CSF2RB|P2RY6|PDPN|SAMSN1|SLC7A7|GNA15|ETV5|PROCR|TUB|LAT2|LAPTM5|SEMA3E|GNG10|TRIM36|CALCRL|MCTP2|SH2D2A|ADM|PSTPIP2|CCL19|DRD5|ADA|P4HA1|PLSCR1|MARCKSL1|TNFAIP3|KCNJ15|CKAP4|DSE|SIX2	Male
GSE41176_WT_VS_TAK1_KO_ANTI_IGM_STIM_BCELL_6H_DN	0.00408163265306122	0.0401642874723111	0.509825138518418	1.80763480243947	0	185	TFEC|HCK|IL18|CCL4|SERPINB1|LAMP3|CD80|IGSF6|LAIR1|CD44|BATF|PTAFR|CD69|SOCS3|C3AR1|CD40|LYN|STAT4|BCL2A1|SLC7A7|KYNU|VAV1|CD48|IL2RG|PTPN6|RAC2|SUCLA2|GCH1|CASP1|BIRC3|ADAMDEC1|TBC1D9|GPR137B|IQGAP2|AMPD3|PTPRJ|STAT1|SMS|RFTN1|DUSP2|FH|HLA-F|ADA|FCHSD2|SERPINB9|PLSCR1|TNFAIP3|PDE4B|ADAR|TNFRSF4|NDUFV2|RGS19|DNAJC11|SLC39A8|GPSM3|PDHX|B2M|TFRC|NFKB1|GRB2|ACP2|MAK16|CD47|M6PR|ITGA1|PISD|PIM2|RIPK2…	Male
GSE41176_WT_VS_TAK1_KO_UNSTIM_BCELL_DN	0.00402144772117962	0.0401642874723111	-0.479529966482379	-1.50276206991047	2	176	CYP17A1|PSAPL1|NIPAL2|MAPK13|PROM2|SLC35F3|CGN|DNALI1|LHB|COL9A1|AQP5|GRIK3|ATP10B|PGR|ALK|KIF2B|HAO1|SYNE4|GRIK2|APOB|MIA|COL4A4|MISP|ATP13A4|RERG|NEUROD4|CHRNE|ITIH1|GPR3|CLPS|RBMXL2|CELSR2|TMEM213|TNS4|MAL|SYT12|C2orf72|ZCCHC18|C4orf19|SPOCK1|ADAM32|MACROD2|SLITRK4	Male
GSE41867_DAY15_EFFECTOR_VS_DAY30_EXHAUSTED_CD8_TCELL_LCMV_CLONE13_UP	0.00418410041841004	0.0401642874723111	0.521833502044768	1.85536689663134	0	191	CLEC6A|CDH15|OAS3|OAS2|ZBP1|IL18|CLCN1|CCL4|CXCL13|CD86|ART5|IRF7|TLR2|FCER1G|PLAC8|TNFSF11|ADAM8|DHX58|ICOS|RTP4|MYO1F|STX11|DDX60|IL10RA|PARP14|LYN|C19orf38|HERC6|ITGA4|GPR18|EPSTI1|FES|SAMHD1|DDX58|QPRT|IRF5|MCTP1|TRIM5|SH3BP2|PIK3CD|SETDB2|IRGM|TBX21|EVL|STAT2|NKG7|RSAD2|LGALS3BP|STK10|DTX3L|STAT1|CSF1|ISG20|KCNAB2|C1orf54|NUP210L|PDLIM2|TMEM140|LMCD1|IL2RB|PDE4B|RNASEL|DSE|NCOA7|GNG2|CCRL2|S…	Male
GSE41867_DAY6_EFFECTOR_VS_DAY30_EXHAUSTED_CD8_TCELL_LCMV_CLONE13_UP	0.00403225806451613	0.0401642874723111	0.541080874876779	1.91960463921171	0	182	CLEC6A|OAS3|TFEC|OAS2|ZBP1|CLCN1|MCEMP1|CD86|MPEG1|IRF7|SOAT2|FCER1G|PLAC8|GSAP|AGR2|IL12A|ALOX5AP|PARP14|BEND6|GBP4|CD40|LYN|SLFN12L|BATF2|TOR3A|DOCK8|ARHGAP30|GPR18|EPSTI1|DDX58|GSDMD|LGALS9B|TMEM106A|TRIM5|GCH1|UNC93B1|IFITM3|SH3BP2|IRGM|TBX21|NKG7|IL12RB1|RSAD2|LGALS3BP|CASS4|DTX3L|STAT1|CSF1|ISG20|ZNF691|C1orf54|TMEM140|FRMD4A|DAPP1|SERPINB9|UHRF1|PARP12|IL2RB|PARP11|CCRL2|SERPINB6|ATP8A1|PS…	Male
GSE41867_MEMORY_VS_EXHAUSTED_CD8_TCELL_DAY30_LCMV_UP	0.00409836065573771	0.0401642874723111	0.607030152526401	2.15318420333756	0	188	TNNI2|MYBPC2|OAS3|MS4A6A|TFEC|IFIT2|CTSG|IL18|TLR7|SLC15A3|PLEK|SERPINB1|CYBB|CXorf21|TMED6|GSAP|RGS17|HSH2D|CTSS|GPR65|BCAT1|IL18RAP|TLR1|SPI1|PARP14|ATP8B4|GBP4|CD40|ICAM1|HELZ2|NCF2|MPO|IRF8|CD83|BATF2|NCEH1|TOR3A|RASGEF1B|GBP7|CXCR6|MCOLN3|ARHGAP30|ARHGAP25|GPR18|NOXRED1|ITGAL|LAT2|SAMHD1|HSD11B1|CD84|LGALS9B|TRIM5|LRRN4|MICAL1|CASP1|GIMAP6|STAT2|ARPP21|IL12RB1|HHEX|F2R|DUSP2|FASLG|TMEM140|GC…	Male
GSE41867_NAIVE_VS_DAY30_LCMV_CLONE13_EXHAUSTED_CD8_TCELL_UP	0.00371747211895911	0.0401642874723111	0.517398662609106	1.80072252588744	0	156	OAS3|TTN|FBXO40|MEST|IL6|OASL|BAALC|PRG3|CCL4|TNIP3|PLEK|USP18|SERPINB1|SERPINE1|WDR63|SLC1A2|VCAN|GPR183|STX11|REN|IL18RAP|CXorf65|PARP14|CD40|LYN|HELZ2|SLAMF7|HERC6|FBP2|SAMD9L|SLAMF1|CD83|PIK3R5|MAP3K8|AIM2|EPSTI1|CELA1|B4GALT5|NINJ1|DDX58|UBE2L6|PML|ESPL1|MCTP1|GCH1|DUSP5|FUT4|FAM174B|IFIH1|KRT80|AMPD3|STAT1|EHD4|IL18R1|ADM|SDC4|DAPP1|IL7R|CCL5	Male
GSE41867_NAIVE_VS_DAY6_LCMV_ARMSTRONG_EFFECTOR_CD8_TCELL_DN	0.00403225806451613	0.0401642874723111	0.520069907980703	1.84927547240924	0	186	FCER1A|IL6|IL10|HCK|S100A8|CD300LF|ASB2|RNF17|KLRC1|ACKR2|IRF7|S100A4|CPA3|MYO1F|IKZF3|CDH17|STX11|SRL|IL18RAP|GZMA|ATP8B4|BCL2A1|MPO|SLC16A1|FGD2|LPCAT2|TNF|IL22|CLNK|DTX1|ABCB4|GNGT2|ITGAL|TM6SF1|FES|ATF3|RAB8B|IL1RL1|IL1R1|TBX21|F13A1|NKG7|TXK|F2R|SNX20|FASLG|UBA7|IL18R1|IL7R|SERPINB9|PLSCR1|IL2RB|TNFAIP3|RNASEL	Male
GSE41867_NAIVE_VS_DAY6_LCMV_EFFECTOR_CD8_TCELL_UP	0.00408163265306122	0.0401642874723111	0.569667948174411	2.01981332648066	0	185	CLEC4E|SPIC|IFIT2|MSR1|ZBP1|S100A8|CD86|CD300LB|ACKR2|TLR2|PLAC8|CD68|CLEC7A|ITGB2|CD40|OSM|PLIN2|C19orf38|SAMD9L|SPIB|PLXNC1|CXCR3|ARHGAP25|ITGA4|EBI3|DTX1|THBS1|LAT2|LGALS3|SAMHD1|HSD11B1|GSDMD|PML|STK17B|PLBD1|TMEM106A|ARHGAP4|UBASH3B|SWAP70|CASS4|DTX3L|TRIM25|ZNF691|IL27RA|IL18BP|C1orf54|RGS14|CCL19|RASGRP1|NLRC5|PF4|PARP11|RASA3|PTGS1|BAZ1A|CMTM7|QPCT|COA5|ACTB|SDHD|CNP|SLC44A2|LPCAT1|AMN1|P…	Male
GSE41978_ID2_KO_VS_BIM_KO_KLRG1_LOW_EFFECTOR_CD8_TCELL_UP	0.00381679389312977	0.0401642874723111	0.470054068452476	1.63950991238358	0	163	CCL2|CXCL10|OAS3|ISG15|OASL|GCNT3|PHF11|IRF7|CTSS|RTP4|IFI16|MAFF|IL12A|DDX60|CXCL2|IFI30|ICAM1|IRF8|PTPRC|DDX58|UBE2L6|DYRK4|HLA-G|PML|IL1R1|IFITM3|SERPING1|LGALS3BP|IFIH1|TAP1|RAB27A|STAT1|CSF1|ISG20|SOD2|NMI|TMEM140|IRF9|PLSCR1|PARP12|RMND1|IFIT3|ADAR|PANX1|TRIM21|PSMB8|HLA-E|IL15|IFI35|C1R|FLT3LG|CFH|ZC3HAV1|CASP8|CEBPD|PSMB10|TLR3|PSMB9|B2M|SOCS1|TRIM38|HEG1|LIPT1|JAK2|HLA-A|HK1|CD47|TRAT1|T…	Male
GSE42021_CD24HI_TREG_VS_CD24HI_TCONV_THYMUS_DN	0.00403225806451613	0.0401642874723111	0.462678716997843	1.64520267337143	0	186	IL1RN|IL1B|CXCL10|SERPINB2|CXCL3|CCL13|IL10|HMOX1|MCOLN2|CD86|CH25H|SERPINE1|IL1A|ANK1|FN1|CXCL2|SOCS3|PLAUR|ICAM1|SELP|CD83|SOX7|MMP12|PROCR|MAP3K8|TUBA8|CDKN1A|UPP1|RAB3IL1|GADD45G|BIRC3|UGCG|KCTD12|DUSP2|DLD|LHX9|SLC20A1|RAD51B|DDX3Y|LTA|HLA-E|NMD3|GADD45B|RELB|BGN	Male
GSE42021_CD24HI_VS_CD24INT_TREG_THYMUS_DN	0.00378787878787879	0.0401642874723111	0.530359980807401	1.85221503905327	0	162	OAS3|ISG15|OASL|IFIT2|IFI44|OAS2|PHF11|SLC15A3|USP18|IRF7|LAMP3|CTSS|RTP4|IFI16|DDX60|CXCL2|CD38|IFI30|PLAUR|FAM111A|HERC6|IRF8|GPR18|RASGRP3|LMO2|SAMHD1|DDX58|UBE2L6|HLA-G|PML|CFB|TRIM5|CASP1|SERPING1|TRANK1|ST8SIA4|LGALS3BP|IFIH1|TAP1|STAT1|TRIM25|ISG20|UBA7|NMI|TMEM140|IRF9|HLA-F|P4HA1|TCIRG1|SERPINB9|PLSCR1|PARP12|IFIT3|ADAR|TRIM21|PSMB8|HLA-E|TNFSF10|IFI35|ASPM|C1R|FLT3LG|CFH|PSME1|CASP8|PSM…	Male
GSE42021_CD24HI_VS_CD24LOW_TCONV_THYMUS_DN	0.00374531835205993	0.0401642874723111	0.474692934480834	1.66328065051897	0	166	CXCL10|OASL|ACTN2|IFIT2|OAS2|SLC15A3|LAMP3|GSAP|CTSS|RTP4|MAFF|CXCL2|CD38|IFI30|PLAUR|CD40|FAM111A|IRF8|RASGRP3|SAMHD1|DDX58|UBE2L6|CD74|HLA-G|MREG|CFB|DUSP5|CASP1|SERPING1|STAT2|ST8SIA4|IFIH1|TAP1|TNFRSF1B|GLRX|ISG20|SOD2|UBA7|NMI|TMEM140|HLA-F|CCL5|TNFAIP3|IFIT3|NDUFA9|TRIM21|PSMB8|HLA-E|IL15|TNFSF10|IFI35|ASPM|C1R|FLT3LG|CFH|PSME1|PSMB10|TLR3|PSMB9|SOCS1|TRIM38|HEG1|JAK2|RBMS1|HLA-A|HK1|CD47|G…	Male
GSE42021_CD24HI_VS_CD24LOW_TREG_THYMUS_DN	0.00377358490566038	0.0401642874723111	0.471351905208449	1.63796153482221	0	157	CXCL10|OAS3|ISG15|OASL|IFIT2|IFI44|MYH1|OAS2|PHF11|USP18|IRF7|LAMP3|HES2|SELL|ANK1|THEMIS2|IFI16|XAF1|DDX60|HERC6|HRH2|RASGRP3|LMO2|DDX58|ATF3|PML|EIF2AK2|CFB|TRIM5|GCH1|IFITM3|DLG2|SERPING1|TRANK1|RSAD2|IFIH1|EHD4|ISG20|TMEM140|IRF9|DLX2|HLA-F|DAPP1|PLSCR1|PARP12|TNFAIP3|IFIT3|NDUFA9|PANX1|LRFN3|TNFSF10|IFI35|TTF2|CNP|TLR3|GATA6|FMR1|SOCS1|TRIM38|HEG1|EGLN1|HLA-A|TDRD7|ATP10A|CBR3|LRRC17|FBLN5|E…	Male
GSE42021_TCONV_PLN_VS_TREG_PRECURSORS_THYMUS_DN	0.00413223140495868	0.0401642874723111	0.455072452186336	1.61790491267172	0	190	IL1RN|CLEC4E|IL1B|SERPINB2|CCL13|IL10|MSR1|CLEC4D|MCOLN2|SERPINE1|IL1A|CD53|LCP2|CXCL2|SOCS3|PLAUR|PDPN|CD40|ICAM1|BCL2A1|DPP6|SELP|GBP7|MMP12|PROCR|MAP3K8|GLIPR2|CDKN1A|NEK6|GCH1|BIRC3|APAF1|MMP13|UGCG|BCL3|DLD|ANGPTL4|MMP10|MARCKSL1|NFKB2|FCGR2B|DDX3Y|RELB|IL15	Male
GSE42021_TREG_PLN_VS_CD24INT_TREG_THYMUS_DN	0.00383141762452107	0.0401642874723111	0.516612500638401	1.79936371483775	0	161	OAS3|ISG15|OASL|IFI44|OAS2|PHF11|LAMP3|CTSS|RTP4|CTSC|IFI16|DDX60|CXCL2|CD38|IFI30|PLAUR|FAM111A|CASP4|IRF8|SLC14A2|SAMHD1|DDX58|UBE2L6|CD74|HLA-G|HPGDS|MREG|PML|CFB|GCH1|CASP1|SERPING1|TRANK1|ST8SIA4|LGALS3BP|IFIH1|TAP1|TNFRSF1B|STAT1|TRIM25|ISG20|SOD2|UBA7|NMI|IRF9|HLA-F|TCIRG1|PLSCR1|PARP12|IFIT3|ADAR|PANX1|TRIM21|PSMB8|HLA-E|IFI35|C1R|FLT3LG|CFH|PSME1|CASP8|PSMB10|TLR3|PSMB9|B2M|TRIM38|HEG1|J…	Male
GSE42021_TREG_PLN_VS_CD24INT_TREG_THYMUS_UP	0.00409836065573771	0.0401642874723111	0.486266399037971	1.72482557030289	0	188	IL1RN|IL1B|SERPINB2|CCL13|IL10|MSR1|CLEC4D|MCOLN2|SERPINE1|IL1A|LCP2|CXCL2|SOCS3|PLAUR|PDPN|ICAM1|BCL2A1|SLC7A7|SELP|GBP7|MMP12|PROCR|MAP3K8|GLIPR2|CDKN1A|UPP1|NEK6|GCH1|BIRC3|APAF1|MMP13|UGCG|KCTD12|DUSP2|CALCRL|DLD|MMP10|MARCKSL1|DDX3Y|GADD45B|RELB|IL15|ARHGEF3|SNX10|PPP1CB|CLCN5|PNO1|CEBPD|AGFG1|TANK|SOCS1|NFKB1|PLA2G4A|HSPD1|RALA|JAK2	Male
GSE42021_TREG_PLN_VS_CD24LO_TREG_THYMUS_DN	0.00371747211895911	0.0401642874723111	0.495408395627297	1.72418895136149	0	156	IL1RN|OAS3|ISG15|OASL|IFI44|DUSP13|OAS2|PHF11|MMRN1|ALPK3|USP18|IRF7|LAMP3|TYROBP|FABP2|MMP20|IFI16|DDX60|CD38|IFI30|HERC6|APBB1IP|DOK3|LMO2|SAMHD1|DDX58|UBE2L6|HLA-G|PML|EIF2AK2|CFB|TRIM5|UNC93B1|IFITM3|TLL1|SERPINB8|TRANK1|LGALS3BP|IFIH1|TAP1|PTPN7|STAT1|ISG20|NMI|IRF9|HLA-F|OR2H1|ADRA1B|P4HA1|PLSCR1|PARP12|IFIT3|ADAR|TRIM21|HSPA9|PSMB8|HLA-E|CRELD2|IFI35|APOC2|C1R	Male
GSE42021_TREG_PLN_VS_TREG_PRECURSORS_THYMUS_DN	0.00374531835205993	0.0401642874723111	0.448246617967251	1.57061517492546	0	166	OAS3|ISG15|OASL|IFIT2|IFI44|OAS2|PHF11|AQP8|SLC15A3|USP18|IRF7|LAMP3|THEMIS2|BMP10|IFI16|MAFF|IL12A|XAF1|DDX60|IFI30|HERC6|VAX2|RASGRP3|LMO2|SAMHD1|DDX58|UBE2L6|HLA-G|PML|EIF2AK2|CFB|TRIM5|IFITM3|STAT2|TRANK1|FOXF1|RSAD2|LGALS3BP|IFIH1|TAP1|STAT1|EHD4|TRIM25|ISG20|NMI|TMEM140|IRF9|HLA-F|OR2H1|TCIRG1|SERPINB9|PLSCR1|PARP12|IFIT3|ADAR|TRIM21|CD96|PSMB8|HLA-E|IL15|TNFSF10|IFI35|OSMR|PSME1|ZC3HAV1|CA…	Male
GSE42021_TREG_VS_TCONV_PLN_UP	0.00374531835205993	0.0401642874723111	0.531629325146157	1.86081918307195	0	167	CCL2|CXCL10|OAS3|ISG15|OASL|IFIT2|IFI44|OAS2|PHF11|USP18|IRF7|LAMP3|CTSS|RTP4|THEMIS2|IFI16|MAFF|IL12A|XAF1|DDX60|CXCL2|IFI30|PLAUR|FAM111A|HERC6|IRF8|RASGRP3|LMO2|SAMHD1|DDX58|UBE2L6|ATF3|PML|EIF2AK2|CFB|TRIM5|IFITM3|SERPING1|STAT2|TRANK1|RSAD2|LGALS3BP|IFIH1|TAP1|RAB27A|STAT1|EHD4|CSF1|ISG20|NMI|TMEM140|IRF9|HLA-F|PLSCR1|PARP12|IFIT3|ADAR|PANX1|TRIM21|PSMB8|HLA-E|IL15|TNFSF10|VRK2|IFI35|OSMR|C1…	Male
GSE42724_NAIVE_BCELL_VS_PLASMABLAST_DN	0.00374531835205993	0.0401642874723111	0.456149048036821	1.59830456752443	0	166	CXCR2|DHRS9|DUSP13|ADORA2B|P2RY14|C1orf162|ADORA3|SLC37A2|P2RY12|NCF2|APBB1IP|TM6SF1|DOK2|MEF2C|STC1|ERP27|RGS18|PARVG|F13A1|HRH1|HHEX|EMB|NCAPH|IMPA2|IL1R2|TRIM36|TCFL5|TSPAN32|MAP4K1|CENPN|AP1S2|IL16|DPEP2|ATP6V0E2|ARHGAP15|PBX3|ADCY7|ARHGEF6|PAQR8|TGFBR2|GPR34|LRRC8C|HLA-DMB|CPM|HLA-DMA|HADH|CPNE8|TMEM86A|FEZ2|PLA2G4A|NDRG3|CNRIP1|NCAPG2|MCU|PDP1|GPR146|ATM|CCPG1|AP3S1|TLR4|RAB7A|GNPDA1|STARD9…	Male
GSE42724_NAIVE_BCELL_VS_PLASMABLAST_UP	0.00381679389312977	0.0401642874723111	0.608570432647374	2.124359946064	0	164	CXCL10|OAS3|ISG15|OASL|IFIT2|IFI44|CLEC4D|OAS2|ZBP1|SIGLEC1|TIMD4|USP18|C15orf48|IRF7|FRMD3|HSH2D|GBP5|DHX58|RTP4|XAF1|DDX60|CD38|PARP14|GBP4|HELZ2|HERC6|SAMD9L|BATF2|E2F8|SP140|AIM2|AXL|EPSTI1|GMPR|DDX58|UBE2L6|PML|EIF2AK2|CFB|TRIM5|GCH1|FUT4|CASP1|RTN1|PARP9|SERPING1|STAT2|BRIP1|RSAD2|LGALS3BP|IFIH1|TAP1|DTX3L|STAT1|TRIM25|ISG20|UBA7|MCM5|NEXN|NMI|SHISA5|TMEM140|IRF9|HLA-F|PLSCR1|PARP12|NLRC5|I…	Male
GSE43863_DAY6_EFF_VS_DAY150_MEM_LY6C_INT_CXCR5POS_CD4_TCELL_DN	0.00396825396825397	0.0401642874723111	0.58532182779708	2.08765800281869	0	187	MS4A6A|HPSE|MZB1|P2RY14|MPEG1|CYBB|TYROBP|SELL|CTSS|POU2AF1|BANK1|PNLIP|CD38|SYK|RNASE6|TLR1|CNR2|TUBB1|C19orf38|P2RY10|HLA-DOB|PLD4|CD79A|PIK3CG|LPCAT2|SIGLEC10|ITGA4|INPP5D|DOCK2|ARHGDIB|GMFG|SASH3|TNFAIP8L2|STK17B|ABI3|LAPTM5|EMP3|KLRD1|DCK|CORO1A|STK10|EMB|DENND3|SELPLG|BCL3|UBA7|ETS1|TBC1D10C|ARID5A|RCSD1|ITGB3|CTSW|RNASEL|LNPEP|FLI1|HEXB|C1orf21|FCGR2B|BMP2K|TMEM123|RASA3|RASSF2|AKT3|AKNA|A…	Male
GSE43863_DAY6_EFF_VS_DAY150_MEM_TFH_CD4_TCELL_UP	0.00408163265306122	0.0401642874723111	0.454061878165218	1.60992071873448	0	185	IFIT2|CHGA|IFI44|SLC25A34|IL33|RGS13|TLR7|CD300LF|CD86|USP18|PIK3AP1|IRF7|SDC3|ST3GAL5|DHX58|RTP4|XAF1|GPR183|RGS1|S1PR3|REL|IFIT1B|SAMSN1|HELZ2|CYFIP2|EMILIN2|HLA-DQA1|LAT2|DDX58|UBE2L6|CD84|LGALS9B|LAPTM5|STAP1|DCK|RSAD2|LGALS3BP|STAT1|ISG20|CACNA1F|FRMD4A|PARP12|MARCKSL1|IFIT3|ADAR|CD28|CCRL2|IFI35|LITAF|PPP1CB|SNAI3|AHR|PDE1B|CMPK2|CA13|DSCC1|FAM43A|ABAT	Male
GSE43863_DAY6_EFF_VS_DAY150_MEM_TH1_CD4_TCELL_DN	0.00409836065573771	0.0401642874723111	0.480401115323086	1.70402094273962	0	188	CACNA1S|CXCL10|IL6|MS4A6A|SLC17A7|IL10|CRHR2|HCK|HNF1B|SELL|CD44|BATF|FCRL1|IL12A|TLR1|SOCS3|CD19|GBP4|OSM|NCF1|SLAMF1|TNFRSF13B|PLXNC1|FCER2|ARHGAP30|GPR18|EBI3|LIPF|GIMAP4|HSD11B1|STK17B|IL12B|UNC93B1|DPP4|IRGM|TBX21|BIRC3|SWAP70|UGCG|DENND3|BCL3|IL2RA|IRF9|ARID5A|ACTN1|TNFAIP3|LNPEP|CLCF1|LTA|GADD45B|AKNA|ICOSLG|CCR7|PCGF5|PECAM1|CA13|CCDC88C|NFKB1|PLVAP|RBMS1|ETV3|MYBL2|KIAA0040|FSCN1|GBP2|PI…	Male
GSE43863_NAIVE_VS_MEMORY_TFH_CD4_TCELL_D150_LCMV_UP	0.00409836065573771	0.0401642874723111	0.543040238703528	1.92620689250233	0	188	MS4A6A|HPSE|P2RY14|KLRC1|CYBB|TYROBP|PLA2G7|SELL|RNASE6|TLR1|IL9R|CNR2|TUBB1|HELZ2|HLA-DOB|PTPRC|CD79A|PIK3CG|LPCAT2|EVX1|ZP2|CYFIP2|DOCK2|ARHGDIB|THBS1|MAFB|TNFAIP8L2|STK17B|ABI3|LAPTM5|LRRK2|KLRD1|DCK|MAK|MRGPRE|STK10|CPT1A|PIANP|SELPLG|GNB4|BCL3|CERK|UBA7|MSN|GCNT1|ITGB3|LNPEP|FLI1|HEXB|BMP2K|CCRL2|TMEM123|RASA3|RASSF2|AKT3|ARID3B|DENND1C|TGFBR2|TK1|ICOSLG|PPP1CB|CNN2|TMEM86A|PECAM1|CD3G|MBD4|…	Male
GSE43863_NAIVE_VS_MEMORY_TH1_CD4_TCELL_D150_LCMV_UP	0.00338983050847458	0.0401642874723111	0.44206869043164	1.51244694397835	0	131	MYLK4|CCL2|POPDC3|CXCL10|ISG15|CAMK2A|ELOVL3|DGKG|HAPLN1|CD209|REG4|KRT86|GBP5|RTP4|CIITA|VCAN|THEMIS2|LCP2|TNC|WDFY4|SIM1|IFI30|PARP14|SAMD9L|FGD2|LOXL4|LMX1A|BMP5|AIM2|ADAM18|EPSTI1|HTR1B|DDX58|UBE2L6|CD74|ATF3|GCH1|MYO1H|ENC1|STAT2|TAP1|VEGFC|CD274|ISG20	Male
GSE43863_TFH_VS_LY6C_LOW_CXCR5NEG_EFFECTOR_CD4_TCELL_UP	0.00403225806451613	0.0401642874723111	0.54373287918004	1.93341676105477	0	186	CXCL10|IL6|MS4A6A|IFIT2|TLR7|PIK3AP1|IRF7|CYBB|SLFN13|HNF1B|SELL|DHX58|RTP4|CTSC|BATF|FCRL1|IL12A|XAF1|TLR1|PARP14|SOCS3|CD19|GBP4|HELZ2|NCF1|SLAMF1|GOT1|FCER2|EVX1|GPR18|EBI3|GIMAP4|DDX58|PML|LGALS9B|STK17B|IRGM|PARP9|GIMAP8|RSAD2|LGALS3BP|SWAP70|UGCG|DENND3|IDH3A|TAP1|DTX3L|BCL3|STAT1|ISG20|MYO5A|IL18R1|IRF9|CCL5|PARP12|LNPEP|CLCF1|CCRL2|GADD45B|AKT3|ARID3B|IFI35|ICOSLG|FAM167B|CDK1|CMPK2|PECAM…	Male
GSE43863_TH1_VS_TFH_MEMORY_CD4_TCELL_DN	0.00396825396825397	0.0401642874723111	0.479859469844348	1.71150709724802	0	187	HPSE|CCR6|ADAM8|POU2AF1|ICOS|FCRLA|RNASE6|SLA|IFI30|SPIB|HLA-DOB|PTPRC|IL2RG|PIK3CG|PTPRO|DTX1|ABCB4|SUSD3|LAT2|TRAF3IP3|CD74|STK17B|FGD3|MICAL1|CYTIP|CALHM2|MAK|HHEX|MRGPRE|TRPV2|CPT1A|PIANP|HS3ST1|SEMA4D|CERK|TPD52|ETS1|C1orf54|MSN|GMIP|RCSD1|CTSW|TMEM51|FCGR2B|BMP2K|ADCY7|GOT1L1|PARP1|ARHGEF3|DENND1C|PLEKHA2|GPR34|TK1|SNAI3|CNN2|HLA-DMA|BIN1|SLC12A6|CYB561A3|MBD4|JAK2|SMAD6|HK1|FAM53B|SCARB2|C…	Male
GSE45365_HEALTHY_VS_MCMV_INFECTION_CD8A_DC_IFNAR_KO_DN	0.0040650406504065	0.0401642874723111	0.495611490236045	1.74970352931118	0	181	IL36G|CXCL3|HMOX1|IFI44|HAND2|PHF11|CD209|DNASE1L3|IRF7|SHCBP1|IL1A|NLRP3|RNASE1|CD53|BATF|IL18RAP|ACSL5|CD69|ITGA9|SLC2A6|PLAUR|C3AR1|CASP4|C1QB|SFRP5|CD48|CYP1B1|TNF|MAFB|NINJ1|NOD2|PLEKHO1|GCH1|F13A1|LGALS3BP|TAP1|TGFBI|STAT1|PSTPIP2|IRF9|ADA|PIR|ADAR|TNFRSF4|SMCHD1|CLCF1|TRIM21|GADD45B|ICAM2|GLA|SPSB1|ZC3HAV1|CEBPD|HSPE1|PTPN2|GRB2|KIFC3|JAK2|TDRD7|CD47|SLCO3A1|FBLN2|LGALS8	Male
GSE45365_NK_CELL_VS_CD11B_DC_DN	0.00413223140495868	0.0401642874723111	0.556458122357703	1.97512067723784	0	189	IL1RN|CLEC4E|IL1B|MEFV|SIRPB1|FPR2|IL6|OLR1|PILRA|CLEC4D|TREM1|S100A9|CSF3R|TIMP1|SLC15A3|S100A8|CCL4|CD300LF|CD86|CD300LB|CH25H|MPEG1|SELE|C15orf48|SERPINE1|ADAM8|CD44|CHI3L1|MYO1F|MAFF|STX11|CLEC7A|CXCL2|S1PR3|SYK|CSF2RB|SPI1|ITGB2|GCNT2|OSM|LYN|NRROS|ICAM1|CYTH4|HBEGF|PTPN6|MYO1G|ARHGDIB|MAFB|PLBD1|GCH1|DUSP5|SH3BP2|BIRC3|ENC1|NUAK2|CYTIP|PGLYRP1|CORO1A|SELPLG|SEMA4D|ADAMTS4|EFHD2|RND1|MSN|SLC…	Male
GSE45365_NK_CELL_VS_CD11B_DC_MCMV_INFECTION_DN	0.00409836065573771	0.0401642874723111	0.5237059011831	1.85762646044682	0	188	PYGM|KLHL30|OAS2|NPY2R|CD300LB|SLC35D3|CCR2|NFE2|TLR2|FCER1G|CD180|TYROBP|LTB4R|MYO1F|ALOX5AP|NAPSA|ATP8B4|NRROS|SRPK3|NCF1|CBFA2T3|GPR174|DOCK8|HLA-DOA|GLIPR2|CLNK|CYBA|ITGAL|LMO2|LAT2|HPGDS|LGALS9B|ABI3|HAAO|MRC1|UNC93B1|TNFSF8|EMP3|PREX1|CST7|KLRD1|NKG7|CALHM2|FXYD5|VEGFC|RAB27A|DOCK10|ISG20|GPM6B|DNTT|DECR1|TXNIP|IL18R1|RGS14|AFF3|RNASEL|SLC43A2|GNG2|BMP2K|ITGB7|PGLYRP2|SNN|RAI14	Male
GSE45365_NK_CELL_VS_CD8_TCELL_MCMV_INFECTION_UP	0.0040650406504065	0.0401642874723111	0.477754623327528	1.68666176440498	0	181	HCK|ADORA2B|CH25H|NFE2|TLR2|NAIP|IFI16|SYNC|SYK|RNASE6|CD69|SLA|CSF1R|CYTH4|CYP1B1|ACAA2|BLNK|FGL2|FES|SAMHD1|GMFG|CASP1|EVL|UQCRC1|CORO1A|IQGAP2|TGFBI|IL1R2|KCTD12|IL27RA|PDLIM2|RAB31|GATM|DPEP2|ADCY7|ARHGEF3|TNFSF10|TGFBR2|GYG1|MAN2A1|CLIC1|SKAP2|SDHB|LBR|EMP1|DUSP6|ARHGAP19|PYCARD|ACADM|CASP8|CCDC86|CEBPD|TMEM243|REXO2|DENND4B|TMEM70|PSTPIP1|NDRG3|CD47|SNX5|PRIM1|LGALS8|PTPRE|MFSD1|ACAT1|WDR12…	Male
GSE45382_UNTREATED_VS_TGFB_TREATED_MACROPHAGES_UP	0.00390625	0.0401642874723111	0.522136752663959	1.83731895460341	0	176	CXCR2|IFI44|OAS2|CCR5|CCR1|C1orf162|CH25H|ADORA3|SLC37A2|S100A4|XAF1|HK3|CD200R1|HAVCR2|VAV1|BIN2|INPP5D|LMO2|FERMT3|RGS18|UBE2L6|TNFAIP8L2|CYSLTR1|RAC2|VWA8|PARVG|PHF19|F13A1|EVL|LYL1|TIFA|UQCRC1|EMB|NCAPH|CMTM3|IL27RA|TSPAN32|CARD9|MLKL|RAB31|TAGAP|ATP6V0E2|ARHGAP15|ADCY7|PTGS1|IL17RA|ARHGEF6|SNAI3|LRRC8C|POLD1|PYCARD|CMPK2|CASP8|CCDC86|UCHL3|FEZ2|FHL3|SH3BGRL3|KIAA0930|PLA2G15	Male
GSE4590_SMALL_VS_LARGE_PRE_BCELL_UP	0.00386100386100386	0.0401642874723111	0.536950312316424	1.88094720195881	0	172	CLEC4E|ALPK2|CLEC4D|HCK|IL18|HPSE|MZB1|SLC15A3|S100A8|FCRL5|ASB2|C1orf162|PIK3AP1|TLR8|CYBB|PLAC8|PLA2G2D|CD180|TYROBP|PLA2G7|LAIR1|CFP|CDH17|PTAFR|CXCL2|TMEM26|CD38|S1PR3|IFI30|MS4A7|KIF15|CD19|GAPT|CR2|TMPRSS11D|SLAMF1|LY9|PIP4K2A|PLXNC1|KCNJ10|ARL5C|BLNK|TESPA1|TLR6|NRP2|DUSP5|PHF19|SLC41A2|VPREB3|NKG7|TBC1D9|TAOK3|DISC1|PTPRJ|CD274|PRF1|BCO2|RGS10|PXDC1|CD226|CYP4B1|GADD45B|BAZ1A|SIPA1|COX6B1…	Male
GSE46242_TH1_VS_ANERGIC_TH1_CD4_TCELL_WITH_EGR2_DELETED_UP	0.00389105058365759	0.0401642874723111	0.501302186474908	1.74695893997231	0	169	TNNI2|CCL2|MB|CD300LF|CYP7A1|ASB2|C15orf48|ENO3|CYBB|LAMP3|IL22RA2|CFP|CD72|RGS1|BTLA|GBP4|CD40|SFRP4|CD83|CD48|FLT3|FAM20C|ITGA4|CDKN1A|ABCB4|UPP1|CD84|TRIM6|F8|CD55|BIRC3|AMPD3|CD274|RUNX3|MLKL|MARCKSL1|NFKBID|ATP6V0E2|SNN|RAB20|SIPA1|ICOSLG|SDHB|CRIP1|CCR7|NME1|S1PR2|C11orf1|SEL1L3|ANXA3|PSAP|LRRC32|CHCHD4|CHST15|GUSB|ACOX2|UCK2|FSCN1|CA2|ACVRL1|NEFH|CHMP4B|TGFA|BCL2L13|CD3D|MAP3K14|ALKBH3|FAM…	Male
GSE46606_UNSTIM_VS_CD40L_IL2_IL5_1DAY_STIMULATED_IRF4_KO_BCELL_UP	0.00389105058365759	0.0401642874723111	0.476426380244362	1.66956058693327	0	173	IL1RN|CCL2|CCR5|CCR1|CH25H|GBP5|STAC3|RTP4|CD53|IFI16|XAF1|HK3|ITGAX|SLAMF8|CYTH4|CBFA2T3|HAVCR2|IRF8|BATF2|FERMT3|SASH3|CYSLTR1|RAC2|VWA8|TRIM5|F13A1|PARP9|EVL|TIFA|TNFRSF12A|FIGNL1|STAT1|SNX20|KCTD12|UBA7|SHISA5|CARD9|CCL5|GATM|ATP6V0E2|FAM210A|SLC20A1|UNG|ADCY7|PSMB8|RRP12|ARHGEF6|SNAI3|LRRC8C|POLD1|NME1|PYCARD|CCDC86|DENND4B|G6PD|UCHL3|SLC43A3	Male
GSE46606_UNSTIM_VS_CD40L_IL2_IL5_3DAY_STIMULATED_IRF4_KO_BCELL_DN	0.0037037037037037	0.0401642874723111	0.475196595075618	1.64728252133419	0	152	CXCL10|MEST|TFEC|MSR1|CXorf21|IL4I1|GCNT2|HERC6|AIM2|GMPR|LGALS3|DDX58|MREG|EIF2AK2|FUT4|MAK|IFIH1|EHHADH|DTX3L|RGL1|NEXN|SHISA5|TMEM140|IRF9|SLC35F2|PARP12|IFIT3|TRIM69|TRIP13|MMAA|IFI35|CLCN5|PCGF5|TMEM144|DNAJC11|CRTAM|FMR1|ATF5|IRF2|MMACHC|NUDT15|NOL10|C12orf29|HESX1|ZNFX1|SPTA1|EIF1AX|RPP40|CNDP2	Male
GSE4748_CTRL_VS_CYANOBACTERIUM_LPSLIKE_STIM_DC_3H_DN	0.00409836065573771	0.0401642874723111	0.452621090107081	1.60548298508715	0	188	CCL2|CXCL3|CCL13|MSR1|SLC15A3|CCL4|C15orf48|CD69|C3AR1|GBP4|C1QB|GOT1|ATF3|MRPS36|CFB|TMEM106A|GAS2L3|AURKB|TPCN2|PFKM|BOLA3|BRIP1|NDUFB6|IDH3A|CMTM3|NDUFAB1|STAB1|CXCL16|TNFRSF9|SERPINB9|GNL3|FCGR2B|CHCHD3|UNG|TUBB6|NDUFS6|TNFSF10|GLA|IMMT|TIMM23|NDUFC1|CCDC86|UQCR11|CA13|ADAM17|RBMS1|RENBP|IKBKE|RETSAT|SLC25A4|MIF|SNX5|SORBS1|GBP2|IFNG|ACAT1|CD3D|COQ7|MRPS18A|SLC39A14|SKA3|COA7|ADAM9|NDUFV3|TME…	Male
GSE4748_CTRL_VS_CYANOBACTERIUM_LPSLIKE_STIM_DC_3H_UP	0.00418410041841004	0.0401642874723111	0.589221902564269	2.09496478954334	0	191	MMP8|ABCA13|IL36G|CACNA1S|COCH|CXCR2|IL31RA|FCN1|KCNJ16|IL18|NLRP12|PRG3|VCAM1|GFRA2|RHAG|LTB4R|IGSF6|CD44|BANK1|GPR183|RNASE6|GCNT2|BCL11A|GLIPR1|SAMSN1|CNR2|HDC|CD79B|ARHGAP30|ARHGAP25|CYFIP2|EPSTI1|DTX1|CD7|SUSD3|TRAF3IP3|FGD3|TRIM5|FUT4|IKZF1|MYO1H|ARHGAP4|HAUS8|ST8SIA4|CRLF3|PRKCB|RASSF5|DAPP1|SCN3A|ADAM23|RASA3|DPY19L1|AKNA|IL17RA|ICOSLG|RYR3|LBR|SLC12A6|LTB|SLCO5A1|CCR9|L1CAM|STK4|ADAM19|T…	Male
GSE4748_CYANOBACTERIUM_LPSLIKE_VS_LPS_AND_CYANOBACTERIUM_LPSLIKE_STIM_DC_3H_UP	0.00374531835205993	0.0401642874723111	0.486955849462912	1.68594307520648	0	154	TKTL1|MZB1|FCRL5|ATF7IP2|TNFRSF17|CD22|FCRL1|BANK1|FCRLA|CD72|RGS1|BTLA|CXCR5|BCL11A|BLK|SPIB|HLA-DOB|IRF8|CD83|LAX1|CD79A|FCER2|CD79B|DTX1|ABCB4|BLNK|RASGRP3|MEF2C|PCDH9|STAP1|DPP4|IRGM|TXK|MEOX1|SPDL1|BACH2|F2R|CNKSR2|PRF1|RFTN1|TMEM229B|SH2D2A|AFF3|SCN3A|IL2RB	Male
GSE4984_UNTREATED_VS_GALECTIN1_TREATED_DC_DN	0.00371747211895911	0.0401642874723111	0.522285981665592	1.81773205094464	0	156	TCL1A|USP44|CA6|MZB1|FCRL5|ATF7IP2|TNFRSF17|MS4A1|CCR6|POU2AF1|ICOS|CD22|FCRL1|BANK1|FCRLA|LETMD1|CD72|BTLA|CXCR5|CD19|CR2|SPIB|SLC16A1|HLA-DOB|NELL2|SLAMF1|CD83|CD48|CD79A|CPNE5|FCER2|CD79B|RALGPS2|DTX1|ABCB4|BLNK|SUSD3|PCDH9|STAP1|DPP4|VPREB3|TXK|SPDL1|BACH2|CNKSR2|RHOH|LDHB|CYP2U1|ETS1|GEMIN4|IL7R|AFF3|SCN3A|ATP6V0E2|GRAP	Male
GSE557_CIITA_KO_VS_I_AB_KO_DC_UP	0.00409836065573771	0.0401642874723111	0.468008284652402	1.64478156377577	0	179	TLR7|SLC4A10|MPEG1|LY86|BATF|CFP|XAF1|NAPSA|IFI30|SOCS3|GBP4|CD40|NCF2|NCF1|SAMD9L|BMP8A|SLFN12L|CYTH4|GBP7|HLA-DOA|MAP3K8|POU2F2|FGL2|B4GALT5|GMFG|CD84|LGALS9B|FGD3|GIMAP6|AMZ1|TPPP|GPR137B|TNFRSF1B|RUNX3|TBC1D10C|SHISA5|PDLIM2|GIMAP1|RELL2|SERPINB9|CKAP4|DSE|HLA-E|PGLYRP2|SBNO2|FKBP11|ARID3B|MRPL30|LITAF|CLCN5|ST8SIA6|CYB561A3|RAPGEF4	Male
GSE5589_LPS_AND_IL10_VS_LPS_AND_IL6_STIM_IL6_KO_MACROPHAGE_45MIN_UP	0.0040650406504065	0.0401642874723111	0.691673036316793	2.45407198627529	0	183	CCL2|CXCL10|OAS3|ISG15|MS4A6A|CCL13|FCGR1A|MSR1|OAS2|ZBP1|CCR5|GPR35|TLR7|MCEMP1|CD300LF|CD86|PIK3AP1|CD300LD|ADAM8|HSH2D|LAIR1|GPR65|VCAN|CTSC|THEMIS2|CFP|DDX60|CLEC7A|CD200R1|CD72|PARP14|IFIT1B|AIF1|ATP8B4|LYN|CASP4|SAMD9L|SLFN12L|CD83|TOR3A|GBP7|C1QA|SLAMF9|PTPRO|PTPN6|LPXN|EPSTI1|HLA-DQA1|CDKN1A|DOCK2|FYB1|FGL2|SAMHD1|DDX58|UBE2L6|GSDMD|HLA-G|IL21R|PML|IL12B|PGK1|PLBD1|GCH1|CASP1|IFITM3|PARP9…	Male
GSE5589_LPS_AND_IL10_VS_LPS_AND_IL6_STIM_MACROPHAGE_45MIN_DN	0.00408163265306122	0.0401642874723111	0.448322163490103	1.58956999999009	0	185	SERPINB2|MSR1|CSF3R|GPR84|ASB2|NFE2|SLC6A4|LTB4R|BATF|FLRT2|B3GNT5|DDX60|CD38|RNASE6|SLA|EME1|GPR174|CXCR6|CD79B|EMILIN2|DOK2|THBS1|CDCA8|SAMHD1|SCD|PKM|CCNB2|GCH1|CASP1|EVL|ATP2A3|BRIP1|IL12RB1|HSPH1|DOCK10|SOD2|FASLG|MAP4K1|RGL1|SERPINB9|CKS2|PLSCR1|ACTR3|ANLN|GOT2|CKAP4|ACTR2|TICRR|SLC7A1|BAK1|BAZ1A|GPR132|CAPZA2|AURKA|CCR7|CENPQ|TCOF1|GATA1|MBNL3|MRPL42|MAD2L1|SNRPD1|JAK2|FBXO5|CENPW|PARPBP|M…	Male
GSE5589_LPS_VS_LPS_AND_IL10_STIM_IL10_KO_MACROPHAGE_45MIN_DN	0.00408163265306122	0.0401642874723111	0.582569371499976	2.06555658243714	0	185	IL36G|IL1B|CXCL10|FCGR1A|IFIT2|MSR1|ZBP1|MMRN1|DGKG|FCGR3A|PRG3|MZB1|S100A8|ALOX15B|ARHGEF37|FPR1|DHX58|ICOS|CIITA|IKZF3|XAF1|B3GNT5|RGS1|BTLA|ITGAX|TREML2|SLC2A6|IFIT1B|GFI1B|CD40|OSM|TUBB1|KYNU|SAMD9L|SPIB|FEN1|SH2D1A|SLAMF9|NEIL3|FLT3|MMP12|PTPN6|CLNK|GPR18|TUBA8|CYFIP2|LAT2|SAMHD1|HSD11B1|GFI1|HLA-G|IL12B|RAC2|GADD45G|CTLA4|IRGM|GIMAP8|LSP1|ATP2A3|KIF22|E2F2|CORO1A|KCNC4|CD274|RUNX3|NR4A3|DUS…	Male
GSE5589_LPS_VS_LPS_AND_IL10_STIM_IL6_KO_MACROPHAGE_45MIN_DN	0.00418410041841004	0.0401642874723111	0.488898907928142	1.73826871217492	0	191	IL36G|PRG3|CD300LF|ASB2|STAB2|ARHGEF37|SHCBP1|SLC6A4|FPR1|FLRT2|GPR183|CD72|BTLA|ACSL5|SLA|GZMA|PLAUR|GBP4|STAT4|SAMD9L|GPR174|CD79B|TNF|GNGT2|ARHGDIB|THBS1|UPP1|SAMHD1|LY75|LGALS9B|ESPL1|PKM|RAC2|SLCO4A1|CCNB2|TPCN2|CKAP2|IRGM|EOMES|EVL|CHAC1|SELPLG|IDH3A|SASS6|SOD2|MPC2|FASLG|ITGA2B|MLKL|PLSCR1|NFKBID|TEX30|TIAM1|CKAP4|PF4|ACTR2|CCRL2|ID2|TMEM123|RBBP8|HLA-E|ACER3|MANF|DTL|TMED5|ECH1|DBF4|SNX10…	Male
GSE5589_LPS_VS_LPS_AND_IL10_STIM_MACROPHAGE_180MIN_DN	0.00409836065573771	0.0401642874723111	0.449515816649875	1.59563346597494	0	184	CLEC4E|SIRPB1|FCGR1A|IL10|HMOX1|DUSP9|P2RY14|CLEC4A|PLA2G7|BST1|LCP2|NAPSA|TFPI2|HADHA|AXL|ACAA2|PLIN5|RASGRP4|RELT|UBE2L6|CLEC10A|ABI3|MGAT4A|LRRC20|NFKBIE|RGL1|ANGPTL4|MYBL1|LMCD1|RAP1B|SERPINB6|HILPDA|MRPS18B|RAB20|SAMD4A|ECH1|NRCAM|SH3KBP1|ATP5F1A|EMP1|DNAJA3|SDAD1|RUNX2|SLC25A51|ETFA|CMPK1|CD47|COX20|CDC42EP2|NAP1L1|ZNF608|MFSD1|SEMA6D|CD36|ANGPTL3|LRRC39|SLCO2B1|ADTRP	Male
GSE5589_LPS_VS_LPS_AND_IL6_STIM_IL6_KO_MACROPHAGE_45MIN_DN	0.00416666666666667	0.0401642874723111	0.456431870715126	1.62824889280166	0	192	SIRPB1|OLR1|S100A8|TLR8|VSIG8|IL1A|LCP2|SYK|C5AR1|EME1|ICAM1|SAMD9L|SLC16A1|VAV1|HADHA|HADHB|ARHGAP30|OTOP1|GNGT2|FILIP1L|FABP7|ITGAL|ACADVL|LY75|SCD|HPGDS|ABI3|PLCB2|BIRC3|TBC1D9|CPT1A|AGPAT4|TRIM25|MPC1|PSTPIP2|FRMD4A|ANGPTL4|TXNDC8|ECHDC1|IQGAP1|LNPEP|ACOT13|HILPDA|BRCA1|SMAP2|RGS19|TGFBR2|RAB20|DBF4|SNX10|MAN2A1|DEPTOR|NOD1|CASP8|GPSM3|STARD5|PLTP|SNRPD1|ELK3|FAM53B|RAP2C|SCARB2|CDC42EP2|EXT1…	Male
GSE5589_UNSTIM_VS_180MIN_LPS_STIM_MACROPHAGE_DN	0.00403225806451613	0.0401642874723111	0.503232390547045	1.78940427523264	0	186	IL1RN|IL1B|SERPINB2|MEFV|IL10|HPSE|GPR84|LIPG|BST1|BATF|STX11|NCAPG|NAPSA|GBP4|SLC7A7|PTPRC|CXCR6|FHL1|CD79B|MYL10|GPR18|CYFIP2|FILIP1L|ARHGDIB|GPD2|ERCC6L|RASA4|GMNN|PFKM|IMPA2|TMEM163|DOCK10|CSF1|DLGAP5|STIL|DUSP2|FASLG|UBA7|CENPN|SHISA5|RGS10|UNC13D|GMIP|CTSW|NFKBID|ARHGAP15|CD28|AKNA|BAZ1A|RAB20|ASPM|PALD1|CCDC86|TMEM86A|PSMB9|G6PD|SNRPD1|HPS3|SNAP23|ACP2|CMC2|NDUFA8|SNRPD3|ARPC4|USP25|NFU1|Z…	Male
GSE5679_CTRL_VS_PPARG_LIGAND_ROSIGLITAZONE_AND_RARA_AGONIST_AM580_TREATED_DC_UP	0.00390625	0.0401642874723111	0.523613303542058	1.84037754407502	0	175	CLEC4E|CXCL10|FPR2|ISG15|CXCL3|SPIC|S100A8|USP18|CH25H|IRF7|CYBB|SLC8A1|SDC3|FPR1|PITX2|LCP2|REN|CD38|SLC22A2|IL10RA|IFIT1B|GBP4|ICAM1|SLFN12L|HLA-DOB|IL5RA|IRF8|GBP7|AXL|UBD|HLA-DQA1|LY75|CD74|MUSK|IKZF1|RRM2|ACSM3|IRGM|DCK|RSAD2|CPT1A|IFIH1|ACO2|TAP1|NFKBIE|SOD2|AOAH|RGS14|SLC18A3|SERPINB9|IFIT3|TRIM21|PSMB8|CLDN11|HLA-E|DAXX|TRIB3|GLA|ZFP57|SNX10|CLIC4|HLA-DMB|AHR	Male
GSE5679_CTRL_VS_PPARG_LIGAND_ROSIGLITAZONE_TREATED_DC_UP	0.0040650406504065	0.0401642874723111	0.490001136855193	1.72989677481789	0	181	CCL4|PLEK|PLAC8|SHCBP1|MS4A1|RIPK3|SLC16A1|MKI67|CLSPN|CCNA2|SKA1|ECT2|BUB1|CCNB2|GAS2L3|PHF19|NDUFB8|NUSAP1|NKG7|PIF1|KIF18B|NCAPH|APOO|DLGAP5|STIL|MCM5|TUBE1|CDCA3|KIF2C|DEPDC1B|MTHFD2|GNL3|RAD51|DNA2|TRIP13|ASF1B|BRCA1|CDC20|CDC7|TACC3|ASPM|MCM3|NME1|TIMM23|SDHC|TTC7A|KPNA2|PSMB10|PDK3|DSCC1|UCHL3|SLC43A3|CHCHD4|FBXO5|GUSB|CMC2|GPATCH4|PRIM1|MIPEP|PIM2|FFAR2|OLA1|ARHGAP11A|AHSA1|C12orf4|NSL1|C…	Male
GSE5679_CTRL_VS_RARA_AGONIST_AM580_TREATED_DC_UP	0.0040650406504065	0.0401642874723111	0.481758707196459	1.7092910745382	0	183	PLEK|SERPINB1|PLAC8|SHCBP1|MS4A1|NXPH3|SRL|RIPK3|NEIL3|MKI67|CCNA2|NOXRED1|PRR11|SKA1|SCD|ECT2|CCNB2|GAS2L3|STAP1|PARVG|NUSAP1|NKG7|BOLA3|KIF18B|NCAPH|HS3ST1|APOO|STIL|MCM5|TUBE1|CDCA3|KIF2C|DEPDC1B|MTHFD2|GNL3|RAD51|DNA2|TRIP13|ASF1B|RBBP8|RRP12|BRCA1|CDC20|ASPM|MCM3|NME1|ARHGAP19|PYCARD|KPNA2|PSMB10|PDK3|MRPL42|SLC43A3|CHCHD4|UTP14A|FBXO5|CENPW|WDR43|CMC2|GPATCH4|PRIM1|MIPEP|PIM2|FFAR2|SLC39A14…	Male
GSE6092_IFNG_VS_IFNG_AND_B_BURGDORFERI_INF_ENDOTHELIAL_CELL_DN	0.00386100386100386	0.0401642874723111	0.573891236629562	2.00356402973732	0	170	OASL|IFIT2|PILRA|ZBP1|PHF11|MS4A4A|CXCL13|USP18|SLC16A3|IGSF6|BATF|LCP2|STX11|TLR1|ACSL5|SOCS3|NCF1|SLFN12L|HDC|SLAMF1|CLIC5|PROCR|EBI3|EPSTI1|PFKL|FGL2|NOD2|IKZF1|STAP1|SETDB2|PTP4A3|RSAD2|PFKP|GLRX|CD274|LAYN|SNX20|ISG20|ADM|ITGA5|NOX1|TMEM38B|SDC4|HSD17B12|PARP12|TAGAP|ADAR|TMEM123|IL15|TNFSF10|PRKCD|DDX21|LRRC8C|TCOF1|PCGF5|CMPK2|PSME1|CSRNP1|TMEM243|PHTF2|CA13|TANK|NOL10|RAB21|ATP10A	Male
GSE6259_33D1_POS_DC_VS_BCELL_DN	0.0037037037037037	0.0401642874723111	0.470387142244847	1.63061041621515	0	152	ATP6V1G3|FGR|GPR141|P2RY14|CD209|KLRC1|GCSAM|TNFSF4|NCAPG|WDFY4|IFI30|MMP25|NCF1|KIF11|HAVCR2|IRF8|HLA-DOA|TNFRSF13C|BIRC5|FLT3|MMP12|TOP2A|CARD11|LY75|SCD|ECT2|BUB1|MREG|DPP4|CST7|HAUS8|LSP1|CORO1A|FIGNL1|RAB27A|GNG10|DOCK10|ADAD1|ANLN|TIAM1|TRIP13|CIT|AKNA|NT5C3A|GRAP2|TIMELESS|CS|CCDC167|IMMP2L	Male
GSE6259_33D1_POS_DC_VS_CD4_TCELL_DN	0.00389105058365759	0.0401642874723111	0.581441076510707	2.0262303139353	0	169	MS4A6A|P2RY13|CSF3R|VCAM1|TLR8|FCER1G|CD300LD|SLFN13|TYROBP|LY86|LAIR1|CD22|SLC11A1|LGMN|LCP2|HK3|CD38|CD72|P2RY12|FCGR2A|TLR1|P2RY6|GBP4|NCF2|NCEH1|ETV5|LPCAT2|KCNJ10|FAM20C|HPGD|CD4|NPL|MAFB|CD84|PRUNE2|HPGDS|CLEC4C|MGAT4A|APOBEC1|CTSZ|LAYN|RHOH|ZNF691|PRKCB|AOAH|RGL1|RASGRP1|GPNMB|TNFAIP3|C6|TIMP2|DSE|PROS1|ARHGEF3|SMAP2|SH3KBP1|APOC2|ABCA9|PLXNA4|ADAM17|ERICH1|SLC28A2|RAB5C|IKBKE|PLA2G15|ITSN…	Male
GSE6259_33D1_POS_DC_VS_CD4_TCELL_UP	0.00374531835205993	0.0401642874723111	0.520198905265219	1.8227294124255	0	166	TNNI2|KLRC1|PLAC8|IL22RA2|S100A4|NCAPG|WDFY4|BTLA|KIF15|CDKN3|KMO|KIF11|CBFA2T3|HLA-DOA|BIRC5|FLT3|CLSPN|TOP2A|XCR1|SIGLEC10|CENPE|CYFIP2|TRIM59|LY75|MICAL1|LRRK2|PARVG|DPP4|KLRD1|CLEC9A|RAB27A|GNB4|MCM5|MAP4K1|NUP210|TMEM150C|ACTN1|NCOA7|RAD54L|C1orf21|ITGB7|SERPINB6|PSMB8|AKT3|DPY19L1|QPCT|RTN4IP1|CRIP1|POLD1|CYB561A3|MCM6|F2RL2|GPR33|GPR68|DSCC1|PRKAB2|CCDC88A|CENPW|RRM1|DNAJC9|FFAR2|CHEK1|UVR…	Male
GSE6259_CD4_TCELL_VS_CD8_TCELL_DN	0.00389105058365759	0.0401642874723111	0.62359197691825	2.18527904868851	0	173	GPR141|FCGR1A|IL10|P2RY14|CD300LB|C1orf162|CCR2|PIK3AP1|TLR8|IRF7|CXorf21|GSAP|ADAM8|HSH2D|DHX58|SLC11A1|VCAN|THEMIS2|P2RY6|IFI30|CASP4|ICAM1|PLD4|LY9|CD48|ZC3H12D|MYO1G|DOK3|DDX58|HPGDS|SASH3|FRMD4B|CREG2|PRCP|ADAP2|F13A1|APOBEC1|STAT2|TAOK3|ARHGAP10|PFKP|IQGAP2|TGFBI|EHD4|TRIM25|RFTN1|CERK|TPD52|IL18BP|FRMD4A|SDC4|IL7R|RAB31|NLRC5|CD300C|ADAR|TIAM1|DSE|STOM|SNN|JAK1|TNFSF10|PLEKHA2|IFI35|CASP8|…	Male
GSE6259_DEC205_POS_DC_VS_BCELL_DN	0.00374531835205993	0.0401642874723111	0.642045171174968	2.24729884980035	0	167	ISG15|MS4A6A|FCGR1A|IFIT2|IFI44|MSR1|OAS2|ZBP1|TMEM171|PHF11|MS4A4A|SLC15A3|DNASE1L3|PIK3AP1|IRF7|PLAC8|GBP5|TLR9|XAF1|DDX60|IFI30|PARP14|LRP8|AIF1|ATP8B4|GBP4|SLAMF8|PLIN2|ICAM1|SLFN12L|ASPRV1|SLAMF9|ARHGAP30|CYBA|LGALS3|LY75|GSDMD|PML|RASA4|EIF2AK2|CFB|TRIM5|SH3BP2|SETDB2|IRGM|DCLRE1C|LGALS3BP|TGFBI|AOAH|NMI|SERPINB9|SMCHD1|TRIM21|PSMB8|GADD45B|DAXX|IL15|ZBTB32|LITAF|PNPT1|NOD1|PSME1|PSMB10|AID…	Male
GSE6259_FLT3L_INDUCED_33D1_POS_DC_VS_CD4_TCELL_UP	0.00378787878787879	0.0401642874723111	0.512803072228669	1.79089976021322	0	162	MS4A6A|VSIG4|MS4A8|CSF3R|CXCL13|LYVE1|LRRC25|KCNK13|TLR8|PLA2G2D|LY86|SLC11A1|BANK1|LCP2|HK3|DDX60|P2RY12|TLR1|P2RY6|PARP14|NCF2|FOLR2|ETV5|RALGPS2|KCNJ10|POU2F2|FAM20C|HPGD|NLRC4|NPL|DPYSL3|CD84|HPGDS|TPPP|DCLRE1C|RAPGEF5|EYA4|ZNF691|CD163|CALCRL|GPR75|AOAH|STAB1|CCL24|C1QTNF1|RASGRP1|DSE|IRAK3|CX3CR1|IL15|DUSP6|CFH|ABCA9|PLXNA4|SLC28A2|ATP6V0D2|ALOX5|PLA2G15|ITSN1|SNX5|P2RX4|LGALS8|TFPI|CP|IGF2…	Male
GSE6259_FLT3L_INDUCED_33D1_POS_DC_VS_CD8_TCELL_DN	0.00367647058823529	0.0401642874723111	0.456246828578948	1.5686307945136	0	144	TNNI2|PILRA|PDCD1LG2|C1orf162|DNASE1L3|PRSS45P|PLA2G7|AMPH|CIDEB|CD22|CD72|RGS1|NAPSA|ITGAX|IFI30|ITGA9|HCLS1|KYNU|MORC1|MMP12|AXL|CARD11|CD74|IL12B|CFHR1|MICAL1|DPP4|RMI2|CST7|HAUS8|CTSZ|ADAMDEC1|TDGF1|TMEM154|ALDOA|PFKP|RAB27A|TGFBI|NFKBIE|ZNF691|GPM6B|C1orf54|TTC25|DNA2|FUCA2|AKNA|GYG1|MAB21L3|GRAP2|APOC2|SLC44A2|CS|CCDC167	Male
GSE6259_FLT3L_INDUCED_DEC205_POS_DC_VS_BCELL_DN	0.00381679389312977	0.0401642874723111	0.446440876696805	1.55186393638764	0	160	TNNI2|HTR7|MCEMP1|PROX1|CD180|GCSAM|NCAPG|WDFY4|BTLA|KIF15|KIF11|HLA-DOA|TNFRSF13C|BIRC5|FLT3|XCR1|CENPE|TPX2|RASGRP3|ESCO2|LY75|MREG|IKZF1|LRRK2|CST7|RAB39A|LSP1|NAALAD2|CORO1A|NCAPH|CLEC9A|C1orf54|SLCO6A1|NUP210|MYBL1|ACTN1|ANLN|DNA2|C1orf21|SERPINB6|TICRR|AKNA|KNTC1|TACC3|ASPM|CLIC1|PTCD3|CYB561A3|CS|TAAR2|F2RL2|GPR68|ACACA|CCDC88A|CHST15|MRPS27|EPHX3|AP1M1|ARHGAP26	Male
GSE6259_FLT3L_INDUCED_DEC205_POS_DC_VS_CD8_TCELL_DN	0.00374531835205993	0.0401642874723111	0.631148489041968	2.21148661202619	0	166	ISG15|MS4A6A|FCGR1A|OAS2|ZBP1|PHF11|HPSE|MS4A4A|CCL4|DNASE1L3|IRF7|PLAC8|SLFN13|SDC3|GBP5|RTP4|THEMIS2|TLR9|DDX60|TREML2|PARP14|LRP8|GBP4|SLAMF8|PLIN2|ICAM1|HELZ2|SLFN12L|ASPRV1|MAP3K8|SLFN5|CYBA|EPSTI1|CDKN1A|LGALS3|SAMHD1|DDX58|PML|RASA4|TRIM5|SETDB2|IRGM|NKG7|CTSZ|IL12RB1|MMP13|LGALS3BP|CD274|STAT1|EHD4|TRIM25|PRF1|CSF1|EFHD2|AOAH|IL2RA|IL18BP|IRF9|MLKL|SERPINB9|PARP12|NLRC5|IFIT3|SMCHD1|TRIM2…	Male
GSE6259_FLT3L_INDUCED_VS_WT_SPLENIC_DC_33D1_POS_UP	0.00374531835205993	0.0401642874723111	0.530597853040617	1.85720880458076	0	167	OASL|SIGLEC1|TLR7|MS4A4A|CXCL13|USP18|CCR2|TIFAB|NFAM1|CXorf21|SLFN13|FPR1|S100A4|BST1|CIITA|CD72|NAPSA|RNASE6|C5AR1|SLC2A6|NCF1|FOLR2|C1QA|PTPRO|HPGD|EBI3|EPSTI1|TRAF1|CD74|NRP2|GSDMD|CLEC10A|FGD3|RAC2|SLCO4A1|PRCP|HLA-DQB1|CASP1|SERPINB8|ST8SIA4|CORO1A|IFIH1|PAH|IRF9|TMEM38B|PARP12|C1orf21|PBX3|STOM|DAXX|TNFSF10|PLEKHA2|MRPL30	Male
GSE6269_E_COLI_VS_STREP_PNEUMO_INF_PBMC_DN	0.00367647058823529	0.0401642874723111	0.457551172514136	1.57311528390665	0	144	MMP8|CD177|OLR1|SLPI|S100A9|CSF3R|MZB1|ITGAM|LTB4R|ADAM8|CHI3L1|BST1|MYO1F|CAMP|HK3|ADAM28|SERPINB10|CXCL2|ALOX5AP|CLEC5A|ATP8B4|LTF|CYP1B1|NCF4|HP|PLBD1|FUT4|IL1R1|PGLYRP1|UGCG|IMPA2|RAB27A|IL1R2|CD163|MYO5A|STAB1|CKAP4|STBD1|GYG1|FUT7|ENTPD1|MGAM|PADI4|SEL1L3|MMP9|ANXA3|PYGL|AGFG1|IMPDH1|PDIA5|CAPN3	Male
GSE6269_FLU_VS_E_COLI_INF_PBMC_UP	0.00355871886120996	0.0401642874723111	0.535497022861694	1.83497319331484	0	141	OAS3|ISG15|OASL|IFI44|OAS2|ZBP1|CCR5|SIGLEC1|USP18|IRF7|IFI16|XAF1|DDX60|HERC6|POU2F2|CD74|PKM|EIF2AK2|IFITM3|EMP3|RSAD2|LGALS3BP|COMT|TMEM255A|LRRFIP1|WIPF1|UBA7|GMIP|PARP12|ADAR|PANX1|OGDH|TRIM21|LMNB1|IFI35|ACTB|WAS|MMP9|PDHX|TRIM38|CAPN3|HLA-A|LIMD2|HESX1	Male
GSE6269_FLU_VS_STAPH_AUREUS_INF_PBMC_DN	0.00374531835205993	0.0401642874723111	0.556698938989714	1.92366028746961	0	150	IL1RN|TFEC|FCGR1A|FCN1|RNASE2|S100A9|HPSE|CSF3R|TIMP1|SLC15A3|S100A8|PLEK|SERPINB1|LYZ|TLR2|FPR1|BST1|SLC11A1|VCAN|RRAGD|CLEC7A|IFI30|SPI1|SOCS3|PLAUR|ICAM1|GNA15|SIRPA|EMILIN2|NCF4|CDKN1A|NPL|LGALS3|NINJ1|NOD2|PLBD1|CFB|FUT4|ELF4|IMPA2|GNG10|SOD2|ADM|STAB1|GAPDH|CKAP4|TIMP2|DSE|SBNO2|RAB20|SAMD4A|QPCT|DUSP3|FTH1|P2RY2|PPIF|HS3ST3B1|FHL3|VIM|CSF2RA|SDCBP|FSCN1|SLCO3A1|P2RX4|PGD|DYSF|CD36|ASGR2|AD…	Male
GSE6269_FLU_VS_STREP_PNEUMO_INF_PBMC_UP	0.0037037037037037	0.0401642874723111	0.588938754312891	2.03892332647732	0	149	OAS3|ISG15|OASL|IFI44|OAS2|ZBP1|PHF11|SIGLEC1|USP18|IRF7|ST3GAL5|RTP4|IFI16|XAF1|DDX60|HERC6|PTPRC|IL2RG|HMMR|UBE2L6|PML|EIF2AK2|GCH1|IFITM3|SERPING1|TRANK1|HELLS|IL12RB1|RSAD2|LGALS3BP|IFIH1|SPDL1|TMEM255A|STAT1|STIL|NMI|IRF9|GMIP|HLA-F|ADA|CKS2|PARP12|IFIT3|ADAR|PARP11|HLA-E|IFI35|COX8A|PSMB9|MRPL42|PDHX|HEG1|HLA-A|LY6E|AKAP1|WDHD1|IDH2	Male
GSE6269_HEALTHY_VS_FLU_INF_PBMC_DN	0.00363636363636364	0.0401642874723111	0.573247365929544	1.95092577107274	0	138	OAS3|ISG15|OASL|FCGR1A|IFI44|OAS2|SIGLEC1|RNASE2|HPSE|MS4A4A|USP18|GNRHR|TLR2|IGSF6|IFI16|XAF1|SPI1|HERC6|ETV5|ADCY2|NPL|CD74|HLA-G|PML|PKM|EIF2AK2|CFB|IFITM3|EMP3|SERPING1|LSP1|ALDOA|RSAD2|LGALS3BP|TRIM25|PTGIR|RGL1|ADM|STAB1|NMI|MSN|LMCD1|MTHFD2|PLSCR1|IFIT3|SBNO2|LMNB1|IFI35|ACTB|WAS|CCDC86|GPSM3|ACACA|SLC43A3|GRB2|NEK3|SH3BGRL3|RENBP|HLA-A	Male
GSE6269_HEALTHY_VS_STAPH_AUREUS_INF_PBMC_UP	0.00374531835205993	0.0401642874723111	0.550716179424321	1.90176182266427	0	148	OAS3|ISG15|OASL|IFI44|OAS2|CRYGS|ZBP1|SIGLEC1|IRF7|LAMP3|IFI16|XAF1|DDX60|BCL11A|GPR171|HERC6|PTPRC|IL2RG|LAX1|PTPRO|CD37|PCDH9|PML|EIF2AK2|TRIM5|IFITM3|VPREB3|TRANK1|RSAD2|LGALS3BP|SPDL1|TMEM255A|STAT1|ISG20|ETS1|PARP12|ADAR|LNPEP|MRPS18B|CDC7|IFI35|DNAJC11|DLAT|MRPL42|PDHX|TRIM38|SLC25A12|LY6E|SLC25A17|PRIM1	Male
GSE6269_HEALTHY_VS_STAPH_PNEUMO_INF_PBMC_DN	0.00374531835205993	0.0401642874723111	0.507250935507591	1.75166537628778	0	148	IL1RN|FCGR1A|FCN1|RNASE2|S100A9|CSF3R|MS4A4A|S100A8|PLEK|SERPINB1|CYBB|FPR1|CTSS|BST1|CIDEB|VCAN|CAMP|CLEC5A|CSF2RB|SPI1|SOCS3|PLAUR|LTF|MPO|SLC16A1|CHST3|CYP1B1|NCF4|NPL|LGALS3|MAP1A|PLBD1|FUT4|SERPINB8|ALDOA|IMPA2|BCL3|TRIM25|PTGIR|CD163|ITGA2B|ADM|STAB1	Male
GSE6674_UNSTIM_VS_CPG_STIM_BCELL_UP	0.0037037037037037	0.0401642874723111	0.48016628467011	1.65832742178516	0	147	FGF23|ASB11|ATP6V1G3|MS4A8|HCK|MARCO|CD86|C1orf162|CH25H|PIK3AP1|SERPINE1|ENO3|ST3GAL5|LGMN|MRGPRX1|SLA|TICAM2|CLIC5|TNFRSF13C|GCK|TEX11|AXL|CDHR5|SASH3|IL12B|PHF19|ELF4|ADAP2|AADAC|RHOH|PTGIR|ZNF691|GATM|DSE|SNX8|COTL1|NDUFS2|TNFSF10|ICOSLG|PDE1B|PTPN1|FYN|ENTPD1|MAP10|PSMB10|GPR33|PLA2G4A|PLA2G15|MYBL2|DBNL|SLCO3A1|ACVRL1|CYP27A1	Male
GSE7218_IGM_VS_IGG_SIGNAL_THGOUGH_ANTIGEN_BCELL_DN	0.00381679389312977	0.0401642874723111	0.556401328016004	1.94068204866066	0	163	IL36G|CXCL10|CACNG3|IFIT2|SLPI|PDCD1LG2|IFI44|MS4A4A|CD300LF|ATF7IP2|USP18|KLRC1|SCN4A|HSH2D|GBP5|DHX58|ICOS|PRPH|RTP4|CIITA|KCNJ13|IL18RAP|REL|CD69|TREML2|PARP14|GPR171|SAMSN1|ICAM1|HAVCR2|BATF2|CXCR6|PROCR|PTPN6|EPSTI1|FILIP1L|GIMAP4|UPP1|UBE2L6|GSDMD|EDN1|TBX21|BIRC3|SERPING1|STAT2|IL12RB1|RSAD2|SLC14A1|STAT1|TMEM163|CD2|RUNX3|NFKBIE|ISG20|FASLG|IL2RA|IL18BP|IL18R1|NMI|CCL5|SERPINB9|PARP12|TAG…	Male
GSE7218_UNSTIM_VS_ANTIGEN_STIM_THROUGH_IGG_BCELL_DN	0.00383141762452107	0.0401642874723111	0.581580878932302	2.02564887512604	0	161	TRDN|IL1RN|CLEC4E|IL36G|OAS3|SLPI|PDCD1LG2|IFI44|S100A9|MS4A4A|CD300LF|KLRC1|PLA2G7|ICOS|PRPH|CD53|KCNJ13|IKZF3|TIGIT|RGS1|IL18RAP|CD69|TREML2|GZMK|ITGB2|GPR171|CASP4|STAT4|SLAMF7|GPR174|HAVCR2|CXCR6|PTPN6|LPXN|TNF|AIM2|AXL|UBD|NCF4|EPSTI1|MYO1G|BIN2|ITGAL|TRAF1|GIMAP4|CD74|ATF3|GSDMD|SASH3|IL21R|RAC2|GADD45G|HLA-DQB1|GIMAP6|CST7|TBX21|SERPING1|PGLYRP1|LSP1|CORO1A|SELPLG|TNFRSF1B|CD2|NFKBIE|PRF1|…	Male
GSE7348_UNSTIM_VS_LPS_STIM_MACROPHAGE_DN	0.00381679389312977	0.0401642874723111	0.495309986926592	1.72173684392711	0	160	ISG15|KCNG3|CCL4|PLEK|VCAM1|IL1A|IGSF6|GBP5|TNFSF4|IL27|LCP2|STX11|CLEC5A|REL|SYK|CD69|SLC2A6|SOCS3|CD40|CASP4|ICAM1|CD83|RASGEF1B|MAP3K8|GPR18|ARL5C|TRAF1|NOD2|UBE2L6|ATF3|EDN1|STAP1|BIRC3|MMP13|CTRL|IFIH1|AMPD3|PTPRJ|CSF1|SOD2|RGL1|MMP10|NXPE3|RASGRP1|PLSCR1|TAGAP|MARCKSL1|TNFAIP3|CCRL2|TRIM21|RELB|IL15|ARHGEF3|ICOSLG|NT5C3A|PIK3R6|ABTB2|AHR|PAM|ZC3HAV1|HCAR2|PSMB10|PLXNA4|TANK|SOCS1|NFKB1|SAP3…	Male
GSE7348_UNSTIM_VS_TOLERIZED_AND_LPS_STIM_MACROPHAGE_DN	0.00373134328358209	0.0401642874723111	0.453319314480829	1.57238164934661	0	153	C10orf71|ISG15|HAND2|TMEM171|PHF11|MS4A4A|CD209|SLFN13|HSH2D|OR52I2|LCP2|STX11|DDX60|SLC2A6|CASP4|SAMD9L|RASGEF1B|MAP3K8|TUBA8|RASA4|EIF2AK2|CASP1|CYCS|DCK|ADAMDEC1|IL12RB1|MMP13|CTRL|MST1|PTPRJ|CRLF3|CALCRL|SOD2|RGL1|MLKL|PLSCR1|PARP12|MARCKSL1|TNFAIP3|PSMB8|RELB|IL15|PLEKHA2|SNX10|IFI35|ABTB2|PCGF5|ZC3HAV1|MYBPC3|RMDN3|PSMB10|PSMB9|NFKB1|SLC28A2|ATP10A|DBNL|CDC42EP2|PRKCQ|USP25|RAB38|RIPK2|ABRA…	Male
GSE7509_DC_VS_MONOCYTE_DN	0.00396825396825397	0.0401642874723111	0.513502356525874	1.83150064316266	0	187	CLEC4E|CXCL10|FPR2|CXCL3|FGR|OLR1|FCGR1A|SLPI|CA6|HCK|MARCO|S100A8|USP18|CYBB|MS4A1|CCR6|FPR1|F10|SPI1|CASP4|SLC7A7|ABCG1|PROCR|TNF|HLA-DQA1|NPL|TRAF1|GIMAP4|GMFG|HP|IRGM|GPR137B|ALDOA|LGALS3BP|CPT1A|IFIH1|FIGNL1|TAP1|TNFRSF1B|GLRX|STAT1|SEMA4D|PTGIR|SRXN1|SOD2|RGS14|STAB1|SHISA5|ENO1|OR2H1|ADA|IFIT3|CCRL2|RAP1GAP|TSKU|SNX10|IFI35|CLIC4|CLCN5|FSTL3|CMPK2|C11orf1|PSMB9|COASY|PDIA5|ACP2|CBR3|CD47|L…	Male
GSE7509_DC_VS_MONOCYTE_WITH_FCGRIIB_STIM_DN	0.00383141762452107	0.0401642874723111	0.487597300861092	1.70184779551567	0	168	CCL2|FPR2|ISG15|IL6|OASL|CCL13|IFIT2|IFI44|OAS2|CCR1|HCK|CD86|TGM1|SERPINB1|IRF7|LAMP3|ST3GAL5|THEMIS2|XAF1|LCP2|P2RY6|LYN|ARHGAP25|AXL|LMO2|B4GALT5|ATF3|STK17B|FUT4|IFITM3|ELF4|STAT2|RSAD2|TRIM25|ISG20|RGL1|ADM|IRF9|ARID5A|PLSCR1|IFIT3|ADAR|CKAP4|STBD1|BARD1|TRIM21|SBNO2|BAK1|BAZ1A|LMNB1|PPP3CC|IFI35|ABTB2|DUSP6|ZC3HAV1|SOCS1|PTPN2|TRIM38|HEG1|RBMS1|MALT1|TDRD7|PPFIBP1	Male
GSE7509_UNSTIM_VS_FCGRIIB_STIM_DC_DN	0.00389105058365759	0.0401642874723111	0.583578062230197	2.04505663938821	0	173	OAS3|ISG15|IFIT2|PHF11|MS4A4A|USP18|CH25H|KLRC1|GSAP|GBP5|ICOS|PRPH|CIITA|XAF1|RGS1|IL18RAP|CD69|GZMA|CASP4|CYSLTR2|ICAM1|P2RY10|SLAMF7|SLAMF1|BATF2|KLHL6|PTPN6|CYBA|EPSTI1|MYO1G|ITGAL|GIMAP4|FGL2|GMFG|GSDMD|TRIM5|UNC93B1|HLA-DQB1|IKZF1|CASP1|GIMAP6|SH3BP2|TPCN2|CST7|KLRD1|ELMO1|RINL|TRPV2|CPT1A|AMPD3|GNB4|PRF1|MCTP2|SH2D2A|PSD4|IL2RA|IL18R1|ANGPTL4|MLKL|CCL5|CTSW|SERPINB9|IL2RB|IFIT3|FLI1|PARP11…	Male
GSE7509_UNSTIM_VS_IFNA_STIM_IMMATURE_DC_DN	0.00389105058365759	0.0401642874723111	0.607557716641785	2.12908952999627	0	173	CXCL10|OAS3|ISG15|IFIT2|IFI44|PHF11|HPSE|MS4A4A|USP18|VCAM1|KLRC1|TLR2|SLFN13|SDC3|GSAP|ICOS|CIITA|KCNJ13|XAF1|STX11|CD69|GZMA|GZMK|SLC2A6|ATP8B4|CASP4|CYSLTR2|NCKAP1L|ICAM1|P2RY10|SLAMF7|SAMD9L|BATF2|CXCR6|PIK3CG|PDCD1|KLHL6|PTPN6|AIM2|UBD|EPSTI1|MYO1G|ITGAL|DOK2|GIMAP4|UPP1|LY75|TRIM5|UNC93B1|CASP1|GIMAP6|SH3BP2|PLCB2|CST7|ENC1|SERPING1|CORO1A|GNB4|SEMA4D|TRIM25|CSF1|IL27RA|MCTP2|IL2RA|IL18BP|I…	Male
GSE7548_NAIVE_VS_DAY7_PCC_IMMUNIZATION_CD4_TCELL_DN	0.00374531835205993	0.0401642874723111	0.468622075258723	1.64200891474476	0	166	CXCL10|ISG15|OASL|TFEC|IFIT2|IFI44|OAS2|P2RY14|TGM1|SERPINB1|IRF7|LAMP3|ST3GAL5|IFI16|XAF1|CSF2RB|CD69|IL10RA|LYN|ARNT2|GMPR|PML|STK17B|GCH1|DUSP5|FUT4|IFITM3|ELF4|RSAD2|PFKP|TAP1|ISG20|UBA7|RGL1|ADM|NMI|GCNT1|ARID5A|PLSCR1|IFIT3|ADAR|BARD1|TRIM21|BAK1|BAZ1A|PRKCD|SAMD4A|LMNB1|IFI35|ABTB2|CFH|ZC3HAV1|SOCS1|ATF5|HEG1|RBMS1|MALT1|TDRD7|CD47|KIAA0040	Male
GSE7764_IL15_NK_CELL_24H_VS_SPLENOCYTE_DN	0.00390625	0.0401642874723111	0.562297645685043	1.9763439034201	0	175	MEFV|TFEC|HMOX1|PILRA|GPR35|CD300LD|LTB4R|HSH2D|ANK1|XAF1|CD72|MS4A7|BCL2A1|TMEM108|PLCG2|SIRPA|PTPRO|MCOLN3|ARHGAP30|ITGA4|TG|CD4|FYB1|IRF5|STK17B|RAB3IL1|MRPS36|UNC93B1|GIMAP6|IRGM|NUAK2|CTSZ|RASSF4|BACH2|TSPAN32|TXNIP|IRF9|UQCR10|MARCKSL1|ACTN1|CD300C|GRAP|JAK1|PARP1|PRKCD|RGS19|STAMBPL1|CLCN5|NINL|FTH1|RAPGEF4|TMA16|FABP4|PECAM1|CD3G|TFRC|STK4|CAMK4|SDCBP|FAM53B|CYTH1|SNAP29|SNX5|PDE7A|PAG1|F…	Male
GSE7764_NKCELL_VS_SPLENOCYTE_DN	0.00416666666666667	0.0401642874723111	0.531241005164174	1.89511871095714	0	192	CD5L|SIRPB1|FCGR1A|FCGR3A|PKIB|CYBB|SHCBP1|CLEC4A|ANK1|LGMN|XAF1|B3GNT5|CDH17|ALOX5AP|CD38|P2RY6|MS4A7|BFSP2|CD19|BTK|NEK2|BLK|NCF2|TMEM108|TNFRSF13B|HADHA|CXCR6|CD79A|HLA-DOA|PLXNC1|GOT1|MKI67|TOP2A|SIGLEC10|AIM2|HPGD|PLEKHO2|LGALS9B|PLEKHO1|STAP1|CTLA4|ACKR1|HS3ST1|IRF4|MYO5A|MITD1|PUS3|RMND1|GATM|SNX8|CENPF|FCGR2B|TMEM123|HLA-DMB|GALNT9|NINL|CCR7|COX8A|RAPGEF4|FABP4|TMEM86A|PECAM1|CD3G|TXNRD2	Male
GSE7768_OVA_ALONE_VS_OVA_WITH_LPS_IMMUNIZED_MOUSE_WHOLE_SPLEEN_6H_DN	0.00374531835205993	0.0401642874723111	0.575163853407775	2.0131995757317	0	167	MYOT|MEFV|OLR1|TFEC|MCOLN2|HCK|CCL4|PLEK|CYBB|SCN4A|GSAP|IGSF6|GBP5|CD44|NLRP3|TNFSF15|PTAFR|CD38|REL|SYK|PLAUR|SAMSN1|CASP4|ICAM1|SAMD9L|SLFN12L|PIK3R5|FAM20C|TRAF1|GPD2|NINJ1|FCRLB|PDYN|IL12B|EDN1|GCH1|KCNA3|RSAD2|CTRL|PIANP|CD274|AGPAT4|CRLF3|DOCK10|NFKBIE|RGL1|RND1|CCDC88B|CCL5|PLSCR1|PDE4B|DSE|FCGR2B|CCRL2|RELB|ICOSLG|FAM155B|PIK3R6|ABTB2|AHR|TMA16|NOD1|CCR9|HCAR2|UBE2F|MITF|TANK|NFKB1	Male
GSE7768_OVA_ALONE_VS_OVA_WITH_MPL_IMMUNIZED_MOUSE_WHOLE_SPLEEN_6H_DN	0.00387596899224806	0.0401642874723111	0.492931368424935	1.72292940596752	0	171	CXCL10|ISG15|OASL|ITGB1BP2|TMEM171|PHF11|C1orf162|PIK3AP1|TLR8|ALDH1B1|ARHGEF37|SLFN13|GSAP|IL23R|XAF1|CD38|OSM|CASP4|SLAMF7|SAMD9L|GNA15|ARHGAP25|AIM2|GPD2|UPP1|SAMHD1|CFB|GCH1|IKZF1|CASP1|ST18|CYCS|CTRL|DCLRE1C|IFIH1|CD274|CRLF3|EHD4|POU5F1|MLKL|P4HA1|NLRC5|PLEKHA2|COA5|PIK3R6|PNPT1|PCGF5|FMNL2|NOD1|ZC3HAV1|CCR9|DCP2|AIDA|TLR3|PSMB9|RAB29|CA13|FMR1|APOOL|FEZ2|IRF2|RBM43|HPS3|TDRD7|ATP10A|RAP2C|…	Male
GSE7831_1H_VS_4H_INFLUENZA_STIM_PDC_DN	0.004149377593361	0.0401642874723111	0.467784399189088	1.64360461772015	0	180	GPR25|RSPO4|IGLL1|MYH1|C9orf116|VPREB1|SLC35D3|TIFAB|PIK3AP1|PTGDR2|SLFN13|CD44|ICOS|CD53|BANK1|WDFY4|CSF1R|ODF3|ATP8B4|MPO|HLA-DOB|PIP4K2A|CD79A|RAG2|DNAJC6|CARD11|RASGRP3|ITGAL|TMPRSS3|PCDH9|COL19A1|IL1R1|VPREB3|CST7|ENC1|RBP7|SELPLG|BACH2|SEMA4D|PRKCB|DNTT|HCN2|CENPN|IL2RA|AP1S2|IL7R|AFF3|ELOVL6|SH2D5|BMP2K|SLC7A1|AKNA|INCENP|PLEKHA2|CHCHD10|POLD1|CNP|TIMELESS|CYB561A3|CCR9|CFL1|LGI3|SLC43A3|C…	Male
GSE8621_LPS_STIM_VS_LPS_PRIMED_AND_LPS_STIM_MACROPHAGE_DN	0.00396825396825397	0.0401642874723111	0.458835250967088	1.63652035199488	0	187	CXCL6|CHGA|SEMA3D|TLR7|CD86|SLC26A3|MPEG1|CD44|ICOS|GPR65|MYO1F|IL12A|B3GNT5|ATP8B4|FAM111A|SAMSN1|HLA-DOB|IRF8|SULT6B1|LPCAT2|PIK3R5|EPSTI1|CHL1|ARL14|ABI3|CCNB2|CAMK1D|IKZF1|PGLYRP1|EMB|IMPA2|ACADL|DOCK10|NFKBIE|KCTD12|WIPF1|ETS1|NMI|RCSD1|SH2D5|SLC43A2|HEXB|TICRR|NDUFS2|HDAC9|SNN|AKNA|MCM8|PPP3CC|ASPM|LITAF|HLA-DMB|OSMR|TIMELESS|LCP1|TFRC|SAP30|GAB3|GPCPD1|MAK16|LIMD2|DHRS1|GNA13	Male
GSE8835_CD4_VS_CD8_TCELL_CLL_PATIENT_UP	0.0040650406504065	0.0401642874723111	0.595186225845418	2.11173454330693	0	183	SMPX|CXCL10|OAS3|FCER1A|SIRPB1|FPR2|ISG15|OASL|CCL13|FCGR1A|IFIT2|HTR7|HRH4|CTSG|MS4A8|ELAVL4|MARCO|USP18|KLRC1|IRF7|TPH1|SLFN13|HSH2D|SELL|RTP4|CPA3|CMA1|GPR15|STX11|PLA2G2E|DDX60|RNASE6|CD69|IFIT1B|ATP8B4|CD40|HELZ2|HERC6|SAMD9L|HDC|MCOLN3|CLNK|MYO1G|STC1|UPP1|LGALS3|SAMHD1|RGS18|UBE2L6|NRP2|CLEC10A|CFB|IL1RL1|SLC41A2|EMP3|SETDB2|IRGM|KLRD1|RSAD2|IFIH1|HS3ST1|SUSD2|GNB4|ISG20|FASLG|MCTP2|IL18R1…	Male
GSE8921_UNSTIM_VS_TLR1_2_STIM_MONOCYTE_24H_UP	0.00393700787401575	0.0401642874723111	0.564713068825489	1.99258353993482	0	177	EEF1A2|IL1B|ISG15|HCK|CD86|USP18|PIK3AP1|KLRC1|STAB2|PLA2G2D|CCR6|FCRL1|FCRLA|RGS1|CXCR5|C1QB|CR2|KYNU|IL5RA|CD83|PTPRC|CD79A|C1QA|ETV5|PROCR|RALGPS2|RASGRP3|ITGAL|CD7|FYB1|SCD|HPGDS|FRMD4B|FGD3|FUT4|IRGM|EVL|GIMAP8|TBC1D9|DTX3L|CRLF3|ISG20|GPM6B|CD163|WIPF1|CALCRL|GIMAP1|IRF9|DAPP1|CTSW|TAGAP|RMND1|CD28|RASA3|MRPL16|PGLYRP2|RELB|AKT3|ACER3|IL15|ICAM2	Male
GSE9006_HEALTHY_VS_TYPE_1_DIABETES_PBMC_AT_DX_DN	0.00381679389312977	0.0401642874723111	0.47458774376388	1.65532299881648	0	163	CCL2|IL1B|SERPINB2|MEFV|COCH|FPR2|CXCR2|SLPI|TREM1|PDK4|CXCR1|CCR1|MZB1|S100A8|SELL|CRYBB2|CDH17|CXCL2|NCAPG|TLR1|TREML2|SOCS3|C3AR1|CR2|CCNA2|NCF4|SLC25A20|INPP5D|MAFB|TLR6|CCNB2|ARHGDIG|CKAP2|TBC1D9|ST8SIA4|CORO1A|CPT1A|IL1R2|IRF4|SEMA4D	Male
GSE9316_IL6_KO_VS_IFNG_KO_INVIVO_EXPANDED_CD4_TCELL_DN	0.004149377593361	0.0401642874723111	0.562039114658781	1.97477745259117	0	180	IL1RN|CCL2|CXCL10|CXCL3|OASL|CCL13|IL10|PDCD1LG2|ZBP1|MARCO|TIMP1|SLC15A3|CCL4|GPR84|CH25H|SERPINE1|IRF7|LIPG|FABP2|DHX58|RTP4|MAFF|CXCL2|GZMA|SOCS3|CD40|ICAM1|BCL2A1|SELP|BATF2|HBEGF|TOR3A|TNF|GLIPR2|EBI3|CDKN1A|TRAF1|UPP1|STRA6|ATF3|EDN1|CFB|TMEM106A|GADD45G|IFITM3|IL12RB1|MMP13|LGALS3BP|TAP1|GNB4|AOAH|IL2RA|PSTPIP2|TMEM140|CCL5|PARP12|TNFAIP3|TNFRSF4|CCRL2|HILPDA|GADD45B|IL15|TNFSF10|LITAF|CLI…	Male
GSE9601_NFKB_INHIBITOR_VS_PI3K_INHIBITOR_TREATED_HCMV_INF_MONOCYTE_DN	0.004149377593361	0.0401642874723111	0.486908060106059	1.710797404494	0	180	NTS|IL1RN|CCL2|FPR2|CCL13|IFIT2|IL10|OAS2|IL33|ZBP1|HCK|TIMP1|SLC15A3|CCL4|ADORA2B|USP18|IRF7|CYBB|SOAT2|IL1A|LIPG|CD44|RTP4|MAFF|CDH17|SELP|HDC|BATF2|HBEGF|TFPI2|MMP3|MAP3K8|HRH2|GLIPR2|IL22|CDKN1A|FGL2|UPP1|ASB4|PML|EDN1|SH3GL3|MMP13|LGALS3BP|IFIH1|AVPR1A|RUNX3|ADAMTS4|SOD2|IL2RA|ADM|TNFRSF9|SDC4|CCL5|PLSCR1|MARCKSL1|IFIT3|CACNA2D1|ADAR|RAP1B|ID2|ARSI|TUBB6|DAXX|IL15|TNFSF10|RAB20|DDX21|ZBTB32|…	Male
GSE9650_NAIVE_VS_EFF_CD8_TCELL_DN	0.00408163265306122	0.0401642874723111	0.526403090995959	1.8664135514409	0	185	CCR5|ACTC1|ITGAM|CCR2|KLRC1|CD68|SMYD1|S100A4|MYO1F|BATF|IL18RAP|ITGAX|GZMA|IL10RA|GZMK|CDKN3|CASP4|BCL2A1|CD48|SH2D1A|E2F8|BIRC5|CXCR3|ITGA4|ITGAL|ARHGDIB|FGL2|LGALS3|HSD11B1|RAC2|CASP1|CTLA4|RACGAP1|AURKB|HMGB2|PGLYRP1|KIF22|NDUFB6|SPDL1|GLRX|PRF1|DLGAP5|FASLG|SH2D2A|IL18R1|STAB1|ACYP2|S100A6|WNT3|CCL5|PLSCR1|FCGR2B|ID2|CX3CR1|JAK1|DTL|SNX10|LITAF|KLRG1|ACTB|CCNE1|MIS18BP1|CDK1|PSMD8|ENTPD1|PAL…	Male
GSE9650_NAIVE_VS_MEMORY_CD8_TCELL_DN	0.004149377593361	0.0401642874723111	0.466870713964186	1.64039429848463	0	180	FGR|CCR5|CCL4|CCR2|KLRC1|CD44|S100A4|MYO1F|IL18RAP|ITGAX|IL10RA|GZMK|GBP4|CASP4|BCL2A1|SH2D1A|CXCR3|ITGA4|CYFIP2|CD7|FGL2|GZMM|CASP1|CTLA4|ST8SIA2|CST7|HMGB2|EOMES|PGLYRP1|PFKP|PGAM1|IQGAP2|TNFRSF1B|GLRX|F2R|PRF1|EFHD2|FASLG|SH2D2A|IL18R1|S100A6|CCL5|CTSW|PLSCR1|TNFAIP3|FRMD5|FCGR2B|ID2|ITGB7|GADD45B|TNFSF10|DPP7|PPP3CC|SNX10|LRRC8C|KLRG1|PAM|EMP1	Male
GSE9960_HEALTHY_VS_GRAM_NEG_SEPSIS_PBMC_DN	0.00390625	0.0401642874723111	0.516024490507538	1.81581084382936	0	176	CLEC4E|TXLNB|CLEC4D|PHF11|HCK|ALOX15B|TNIP3|GPR84|PIK3AP1|SERPINE1|IRF7|CLEC4A|CD44|CPA3|BATF|ZIC2|RGS1|CSF2RB|ACSL5|PLAUR|LRP8|OSM|MMP7|SLAMF7|SLAMF1|MYO1G|TRAF1|CFB|GCH1|DUSP5|FUT4|CASP1|IFITM3|PPP1R16B|CYTIP|IFIH1|AMPD3|APOO|BCL3|SEMA4D|ISG20|TPD52|MCM5|ADM|PSTPIP2|TNFRSF9|ADA|P4HA1|RAP1B|SLC20A1|VRK2|LMNB1|SNX10|CLIC4|AHR|PSME1|CSRNP1|SLC39A8|LRRC32|TANK|NFKB1|IRF2|ETV3|CSF2RA|IKBKE	Male
GSE9960_HEALTHY_VS_GRAM_POS_SEPSIS_PBMC_DN	0.00383141762452107	0.0401642874723111	0.468563811293017	1.63200990894502	0	161	OAS3|ISG15|IFIT2|IFI44|OAS2|MCOLN2|SIGLEC1|ALOX15B|C15orf48|IRF7|CD80|DDX60|CXorf65|ACSL5|SLC2A6|LRP8|MMP7|SLAMF7|HERC6|SAMD9L|EBI3|TRAF1|GMPR|NRP2|CFB|GCH1|DUSP5|IFITM3|BIRC3|CYTIP|STAT2|NPTX1|RSAD2|IFIH1|APOO|CD274|STAT1|SEMA4D|ISG20|SOD2|TPD52|NEURL3|PSTPIP2|TNFRSF9|RASGRP1|ADA|IL7R|CCL5|NLRC5|TNFAIP3|TNFRSF4|NFKB2|LHFPL6	Male
GSE9988_ANTI_TREM1_AND_LPS_VS_VEHICLE_TREATED_MONOCYTES_DN	0.00403225806451613	0.0401642874723111	0.45486492908183	1.61373441313932	0	182	HCK|NLRP12|CCR2|MPEG1|SLC16A3|MYO1F|EVI2A|TLR1|IFI30|CSF1R|IL10RA|GAPT|PIK3R5|ARHGAP30|NLRC4|PLEKHO2|DOK2|CXCR4|IRF5|SASH3|TNFAIP8L2|ABI3|LAPTM5|PIK3CD|EMP3|ENC1|CYTIP|GIMAP8|CALHM2|CORO1A|TGFBI|BCL3|RUNX3|CMTM3|IL27RA|CXCL16|ENO1|RASSF5|RAB31|MARCKSL1|SLC43A2|COTL1|SDHA|CX3CR1|RASSF2|RGS19|CLIC1|RHOG|CAPZA1|RAP2B|CASP8|PSAP|ATF5|IKBKE|CAP1|PTP4A2|ARHGAP22|DAGLB|ARRB1	Male
GSE9988_ANTI_TREM1_VS_ANTI_TREM1_AND_LPS_MONOCYTE_DN	0.00381679389312977	0.0401642874723111	0.528661597092554	1.83766968910017	0	160	CCL20|CLEC4E|IL36G|IL1B|SERPINB2|CXCL3|IL6|IL10|ANO5|IL18|CCL4|TNIP3|PLEK|ATF7IP2|GPR84|IL1A|NLRP3|CXCL2|SLC2A6|SOCS3|PLAUR|KMO|OSM|ICAM1|BCL2A1|CD83|MAP3K8|TNF|SYNPO2|TRAF1|NINJ1|GCH1|F8|PHF19|BIRC3|TIFA|ADAMDEC1|TBC1D9|CD274|RHOH|DUSP2|SOD2|TPD52|IL2RA|FH|MMP10|TNFRSF9|SDC4|RCSD1|TNFAIP3|CLCF1|CCRL2|ID2|RBBP8|GPR132|SNX10|CLIC4|E2F7|CCR7|CDK1|ZC3HAV1|CSRNP1	Male
GSE9988_ANTI_TREM1_VS_LOW_LPS_MONOCYTE_DN	0.00374531835205993	0.0401642874723111	0.567219925167058	1.98748676794825	0	166	CCL20|CLEC4E|IL36G|IL1B|CXCL3|IL6|OASL|IL10|PILRA|MCOLN2|ANO5|HCK|IL18|TLR7|CCL4|TNIP3|GPR84|PNPLA1|PIK3AP1|PLAC8|IL1A|IGSF6|NLRP3|STX11|CXCL2|SLC2A6|SOCS3|SAMSN1|MMP7|ICAM1|BCL2A1|CD83|MAP3K8|TNF|SYNPO2|EBI3|TRAF1|IL12B|GCH1|KCNA3|BIRC3|TIFA|SERPINB8|TAOK3|PTPRJ|CD274|RHOH|DUSP2|SOD2|RND1|TNFRSF9|SDC4|ADA|RCSD1|TAGAP|TNFAIP3|SGPP2|PDE4B|CLCF1|ID2	Male
GSE9988_ANTI_TREM1_VS_LPS_MONOCYTE_DN	0.00383141762452107	0.0401642874723111	0.576259978403624	2.01130476349684	0	168	CCL20|CLEC4E|IL36G|IL1B|IL6|OASL|IL10|PILRA|MCOLN2|ANO5|HCK|TLR7|CCL4|TNIP3|PNPLA1|PIK3AP1|PLAC8|IL1A|SLC1A2|NLRP3|PTAFR|STX11|CXCL2|SLC2A6|SOCS3|CD40|SAMSN1|MMP7|ICAM1|BCL2A1|CD83|PLXNC1|MAP3K8|TNF|SYNPO2|EBI3|CCNB1|TRAF1|IL12B|GCH1|KCNA3|BIRC3|TIFA|SERPINB8|TAOK3|IFIH1|PTPRJ|APOO|CD274|RHOH|DUSP2|SOD2|RND1|TNFRSF9|SDC4|ADA|RCSD1|TAGAP|TNFAIP3|CLCF1|TMEM123|BAZ1A|GPR132|SNX10|CLIC4|E2F7|NIN|CDK1…	Male
GSE9988_ANTI_TREM1_VS_VEHICLE_TREATED_MONOCYTES_DN	0.00393700787401575	0.0401642874723111	0.474338916192121	1.67369938634627	0	177	HCK|NLRP12|C1orf162|CCR2|PIK3AP1|MPEG1|CYBB|NFAM1|MYO1F|EVI2A|CFP|PTAFR|SYK|TLR1|CSF1R|IL10RA|GAPT|PIK3R5|POU2F2|ARHGAP30|SASH3|TNFAIP8L2|MGAT4A|PIK3CD|CYTIP|GIMAP8|CALHM2|CORO1A|TGFBI|BCL3|RUNX3|CMTM3|EFHD2|IL27RA|CXCL16|GIMAP1|RASSF5|ORAI2|MARCKSL1|COTL1|RASSF2|AKNA|RGS19|TGFBR2|SIPA1|TACC3|CLIC1|RHOG|TTC7A|PECAM1|PSAP|ATF5|GRB2|SAP30|LTBP2|IKBKE|WDR44|PTP4A2|ARHGAP22|DAGLB|ARRB1	Male
GSE9988_LOW_LPS_VS_ANTI_TREM1_AND_LPS_MONOCYTE_UP	0.00389105058365759	0.0401642874723111	0.485926132972741	1.69337582214075	0	169	CLEC4E|FPR2|OASL|MCOLN2|ANO5|TNIP3|PIK3AP1|SERPINB1|TLR8|CYBB|PLAC8|LAIR1|NLRP3|PTAFR|STX11|IL4I1|SLA|IL10RA|SLC2A6|CCL1|GAPT|SAMSN1|VAV1|PLXNC1|PIK3R5|SIRPA|MAP3K8|SYNPO2|EBI3|THBS1|STK17B|IL12B|GCH1|KCNA3|BIRC3|TIFA|TAOK3|PTPRJ|RND1|PSTPIP2|RASSF5|TNFRSF9|ADA|MARCKSL1|TNFAIP3|PDE4B|GNG2|TMEM123|GPR132|TGFBR2|CNN2|CLIC4|RHOG|NIN|ZC3HAV1|DCP2|GRB2|LACC1|ATXN7L1|IKBKE|RAP2C|FSCN1|CDC42EP2|ACKR3|UG…	Male
GSE9988_LOW_LPS_VS_CTRL_TREATED_MONOCYTE_UP	0.00374531835205993	0.0401642874723111	0.470934346005492	1.65011090007569	0	166	CCL20|IL36G|IL1B|CXCL3|IL6|IL10|ANO5|IL18|CCL4|TNIP3|PLEK|GPR84|IL1A|NLRP3|MAFF|CXCL2|RGS1|REL|SOCS3|PLAUR|MMP7|ICAM1|BCL2A1|CD83|MAP3K8|TNF|RHCG|EDN1|GCH1|DUSP5|F8|BIRC3|TIFA|SERPINB8|ADAMDEC1|TAOK3|CD274|NR4A3|RHOH|DUSP2|SOD2|TPD52|RND1|IL2RA|ADM|SDC4|TNFAIP3|SGPP2|PDE4B|CLCF1|CCRL2|ID2|RBBP8|GADD45B	Male
GSE9988_LOW_LPS_VS_VEHICLE_TREATED_MONOCYTE_DN	0.00408163265306122	0.0401642874723111	0.470017961804277	1.66649457105651	0	185	PDK4|CCR1|NLRP12|CCR2|MPEG1|TYROBP|MYO1F|EVI2A|TLR1|IFI30|OLIG1|ARHGAP30|NLRC4|APBB1IP|DOK3|PLEKHO2|DOK2|CXCR4|OLIG2|IRF5|SASH3|TNFAIP8L2|LAPTM5|ENC1|CYTIP|LYL1|GIMAP8|CALHM2|HHEX|TGFBI|RUNX3|CMTM3|IL27RA|CXCL16|S100A6|ENO1|RAB31|ORAI2|SDHA|CX3CR1|RGS19|CLIC1|RHOG|CAPZA1|RAP2B|CASP8|PECAM1|PSAP|ATF5|RALA	Male
GSE9988_LOW_LPS_VS_VEHICLE_TREATED_MONOCYTE_UP	0.00381679389312977	0.0401642874723111	0.455844893880371	1.59123510152253	0	164	CCL20|IL36G|IL1B|CXCL3|IL10|ANO5|IL18|CCL4|TNIP3|PLEK|GPR84|PIK3AP1|LAMP3|IL1A|NLRP3|MAFF|CXCL2|REL|SOCS3|PLAUR|OSM|MMP7|STAT4|ICAM1|BCL2A1|SLAMF7|CD83|RASGEF1B|MAP3K8|TNF|IL12B|EDN1|GCH1|DUSP5|F8|BIRC3|TIFA|SERPINB8|ADRB2|CD274|RHOH|DUSP2|SOD2|TPD52|RND1|IL2RA|ADM|SDC4|TNFAIP3|NFKBID|SGPP2|CCRL2|ID2	Male
GSE9988_LPS_VS_CTRL_TREATED_MONOCYTE_UP	0.00381679389312977	0.0401642874723111	0.476582870147143	1.65663989900223	0	160	IL36G|IL1B|CXCL3|IL6|IL10|ANO5|IL18|CCL4|TNIP3|PLEK|GPR84|IL1A|NLRP3|MAFF|CXCL2|RGS1|REL|SOCS3|PLAUR|MMP7|ICAM1|BCL2A1|CD83|MAP3K8|TNF|RHCG|SYNPO2|CDKN1A|IL12B|EDN1|GCH1|DUSP5|F8|BIRC3|TIFA|SERPINB8|ADAMDEC1|TAOK3|CD274|RHOH|DUSP2|SOD2|TPD52|RND1|ADM|C1QTNF1|TNFAIP3|SGPP2|GNG2|CLCF1|CCRL2|ID2|RBBP8|GADD45B	Male
GSE9988_LPS_VS_LPS_AND_ANTI_TREM1_MONOCYTE_UP	0.00390625	0.0401642874723111	0.503014636032999	1.76797807510604	0	175	FPR2|OASL|HCK|TLR7|PIK3AP1|TLR8|CYBB|PLAC8|LAIR1|MYO1F|PTAFR|IL4I1|SLA|IL10RA|SLC2A6|SOCS3|CCL1|CD40|GAPT|SAMSN1|VAV1|KCND3|PIK3R5|MAP3K8|SYNPO2|BLNK|THBS1|STK17B|IL12B|GCH1|IKZF1|PIK3CD|BIRC3|TIFA|TAOK3|IFIH1|PTPRJ|RND1|C1QTNF1|RASSF5|TNFRSF9|SDC4|DAPP1|ADA|PLSCR1|MARCKSL1|TNFAIP3|PDE4B|ADAR|GNG2|NDUFV2|RAP1A|GPR132|TGFBR2|CLIC4|NIN|DCP2|GRB2|LACC1|ATXN7L1|IKBKE|RAP2C|FSCN1|CDC42EP2|UGP2|FFAR2|A…	Male
GSE9988_LPS_VS_VEHICLE_TREATED_MONOCYTE_UP	0.00378787878787879	0.0401642874723111	0.478165297865305	1.6699317216793	0	162	CCL20|IL36G|IL1B|CXCL3|IL6|IL10|IL18|CCL4|TNIP3|PLEK|GPR84|PNPLA1|PIK3AP1|LAMP3|IL1A|NLRP3|MAFF|CXCL2|REL|SOCS3|PLAUR|MMP7|ICAM1|BCL2A1|SLAMF7|CD83|RASGEF1B|MAP3K8|TNF|CCNB1|IL12B|EDN1|GCH1|DUSP5|F8|BIRC3|TIFA|SERPINB8|ADRB2|CHAC1|CD274|RHOH|DUSP2|SOD2|TPD52|RND1|IL2RA|ADM|TNFAIP3|NFKBID|SGPP2|CCRL2|ID2|GADD45B|LRRC8C|E2F7|CCR7|CDK1|MGAM|CSRNP1|UAP1|DDIT4|NFKB1|GEM	Male
HADDAD_T_LYMPHOCYTE_AND_NK_PROGENITOR_DN	0.0027027027027027	0.0401642874723111	0.645591172573252	1.98017804913132	0	58	MS4A6A|CTSG|HCK|NPTX2|VPREB1|S100A8|PLEK|LYZ|TYROBP|LY86|VCAN|LGMN|GPR183|RNASE6|CSF1R|KIF15|MPO|IRF8|TNF|BLNK|CD7|RRM2|CST7|F13A1|DNTT|IL7R|RAB31|SCN3A|ITGB7|CDC20|CRIP1|CCR7|LTB|CCR9|CEBPD|MCM4	Male
HALLMARK_ALLOGRAFT_REJECTION	0.00409836065573771	0.0401642874723111	0.64046285058458	2.27177264088753	0	188	CCL2|IL1B|IL6|CCL13|FGR|IL10|CCR5|CCR1|RPL3L|IL18|TIMP1|CCL4|CXCL13|CD86|CCR2|IRF7|TLR2|CD80|IGSF6|LY86|CTSS|NLRP3|GPR65|IL12A|CFP|LCP2|CDKN2A|BCAT1|IL18RAP|TLR1|GZMA|SPI1|ITGB2|CD40|LYN|IL13|STAT4|ICAM1|HCLS1|HLA-DOB|IRF8|PTPRC|IL2RG|CD79A|HLA-DOA|PTPN6|CXCR3|TNF|NCF4|HLA-DQA1|CD4|ITGAL|CD7|FYB1|LY75|TLR6|CD74|HLA-G|IL12B|ELF4|KLRD1|ST8SIA4|IL12RB1|TAP1|IRF4|BCL3|F2R|STAT1|CD2|PRF1|CSF1|IL27RA|F…	Male
HALLMARK_COMPLEMENT	0.0040650406504065	0.0401642874723111	0.480608133705343	1.69673577858212	0	181	MMP8|SERPINB2|IL6|ACTN2|OLR1|FCN1|S100A9|DGKG|TIMP1|F7|PLEK|ITGAM|SERPINE1|IRF7|FCER1G|PLA2G7|CTSS|F10|LGMN|CTSC|MAFF|FN1|LCP2|GZMA|GZMK|PLAUR|LYN|CASP4|CR2|KYNU|LTF|C1QC|TFPI2|C1QA|PIK3CG|PIK3R5|MMP12|GNGT2|GPD2|LGALS3|LIPA|PRCP|ZFPM2|CFB|DUSP5|CASP1|F8|DPP4|CD55|SERPING1|MMP13|CD59|GNB4|DOCK10|L3MBTL4|RASGRP1|CCL5|PLSCR1|TNFAIP3|C2|TIMP2|GNG2|PRKCD|RHOG|CPM|C1R|CD40LG|DUSP6|CFH|FYN	Male
HALLMARK_E2F_TARGETS	0.00418410041841004	0.0401642874723111	0.496689468659491	1.76596786991489	0	191	BUB1B|CDKN2A|CDKN3|E2F8|MKI67|BIRC5|TOP2A|HMMR|KIF4A|CENPE|CDKN1A|CDCA8|DEPDC1|ESPL1|CCNB2|RRM2|RACGAP1|AURKB|HMGB2|DCK|HELLS|KIF22|KIF18B|SPAG5|DLGAP5|MCM5|SPC25|CDCA3|KIF2C|PLK1|CKS2|MTHFD2|MELK|BARD1|TRIP13|ASF1B|UNG|MXD3|CIT|BRCA1|CDC20|LMNB1|TK1|AURKA|TACC3|MCM3|LBR|POLD1|CCNE1|NME1|TIMELESS|CDK1|MCM6|KPNA2|HMGA1|DSCC1|MAD2L1|MCM4|TFRC|DONSON|UBE2T|MYBL2|NAP1L1|XRCC6|ATAD2|CHEK1|GINS3|EIF2S1…	Male
HALLMARK_ESTROGEN_RESPONSE_EARLY	0.00132100396301189	0.0401642874723111	-0.646594522640527	-2.04008012707691	0	185	ELF3|KRT13|KRT15|KRT18|TFAP2C|KRT8|RAB17|CLDN7|KRT19|OVOL2|WWC1|MLPH|SCNN1A|AREG|ELOVL2|ESRP2|PGR|MPPED2|LAD1|SEC14L2|RAPGEFL1|TJP3|TTC39A|KCNK5|SLC7A2|INHBB|STC2|CA12|RHOBTB3|CLIC3|CELSR2|HES1|AR|SULT2B1|FHL2|FOS|NCOR2|SYT12|SVIL|CCND1|IGFBP4|FOXC1|LRIG1|SFN|FKBP5|SLC1A4|FARP1|WFS1|CALCR|CELSR1|FRK|GJA1|IL17RB|GREB1|MYOF|KAZN|SLC37A1|ENDOD1|NPY1R|TBC1D30|ANXA9|RHOD|NRIP1|ADCY1|SIAH2|MED24|BHLHE40	Male
HALLMARK_ESTROGEN_RESPONSE_LATE	0.00131578947368421	0.0401642874723111	-0.543148143919623	-1.71564460795547	0	190	KRT13|TFAP2C|PERP|CDH1|KRT19|OVOL2|TRIM29|MAPK13|ST14|SCNN1A|AREG|PGR|PRLR|GJB3|LAMC2|LSR|RAPGEFL1|TJP3|PLXNB1|CCNA1|HOMER2|CD9|FGFR3|KCNK5|UNC13B|CA12|DNAJC12|SCUBE2|CLIC3|PKP3|CELSR2|SULT2B1|FOS|NCOR2|SERPINA1|CCND1|TST|IGSF1|IGFBP4|KLK11|FOXC1|SFN|ATP2B4|FKBP5|SERPINA5|SLC1A4|FARP1|WFS1|EMP2|NMU|CYP4F11|CALCR|CXCL14|FRK|IL17RB	Male
HALLMARK_G2M_CHECKPOINT	0.00396825396825397	0.0401642874723111	0.45897633739329	1.62377517120099	0	178	KIF15|CDKN3|EXO1|NEK2|KIF11|MKI67|BIRC5|TOP2A|CCNA2|HMMR|KIF4A|CENPE|TPX2|NDC80|BUB1|PML|ESPL1|CCNB2|RACGAP1|SLC38A1|AURKB|NUSAP1|KIF22|E2F2|BCL3|STIL|MCM5|KIF2C|CENPA|PLK1|CKS2|RAD54L|CENPF|BARD1|SLC7A1|POLQ|INCENP|CDC20|LMNB1|DBF4|CDC7|AURKA|TACC3|MCM3|LBR|CDK1|MCM6|KPNA2|HMGA1|SMC2|MAD2L1|ATF5|SAP30|SNRPD1|FBXO5|UCK2|MYBL2|PBK|E2F1|KIF20B|CHEK1|UBE2C|ODC1|MYC|TRAIP|POLE|CASP8AP2	Male
HALLMARK_IL6_JAK_STAT3_SIGNALING	0.00309597523219814	0.0401642874723111	0.652500591106875	2.09666762433473	0	81	A2M|IL1B|CXCL10|CXCL3|IL6|HMOX1|CCR1|CSF3R|CXCL13|TLR2|LEPR|INHBE|CD44|CD38|CSF2RB|IL9R|SOCS3|IL2RG|PIK3R5|MAP3K8|TNF|ITGA4|EBI3|IL1R1|STAT2|TNFRSF12A|IL12RB1|TNFRSF1B|IL1R2|STAT1|CSF1|DNTT|IL2RA|IL18R1|IRF9|ITGB3|PF4|BAK1|IL17RA|OSMR|PTPN1|LTB|SOCS1|PTPN2|GRB2	Male
HALLMARK_INFLAMMATORY_RESPONSE	0.00409836065573771	0.0401642874723111	0.599002632606376	2.12470995208029	0	188	CCL20|CXCL6|CCL2|IL1B|CXCL10|MEFV|IL6|OLR1|IL10|MSR1|ROS1|IL18|MARCO|CSF3R|TIMP1|ADORA2B|HAS2|SELE|SERPINE1|IRF7|CYBB|TLR2|LAMP3|PROK2|IL1A|SLC1A2|FPR1|SELL|NLRP3|TNFSF15|RTP4|MEP1A|GPR183|LCP2|PTAFR|RGS1|IL18RAP|CLEC5A|TLR1|CD69|C5AR1|IL10RA|PLAUR|C3AR1|PDPN|CD40|OSM|LYN|ICAM1|SLAMF1|GNA15|CD48|HBEGF|CXCR6|PIK3R5|AXL|BDKRB1|EBI3|CDKN1A|NOD2|IL12B|EDN1|EIF2AK2|GCH1|IL1R1|KCNA3|EMP3|CD55|HRH1|TNFR…	Male
HALLMARK_INTERFERON_ALPHA_RESPONSE	0.00311526479750779	0.0401642874723111	0.725885860165787	2.35648197492366	0	87	CXCL10|ISG15|OASL|IFIT2|IFI44|USP18|IRF7|LAMP3|SELL|DHX58|RTP4|DDX60|IFI30|PARP14|GBP4|HELZ2|HERC6|SAMD9L|BATF2|PROCR|EPSTI1|GMPR|UBE2L6|CD74|EIF2AK2|TRIM5|CASP1|IFITM3|PARP9|STAT2|RSAD2|LGALS3BP|IFIH1|TAP1|TRIM25|CSF1|ISG20|UBA7|TXNIP|NMI|TMEM140|IRF9|PLSCR1|PARP12|IFIT3|ADAR|NCOA7|CCRL2|TRIM21|PSMB8|IL15|IFI35|CNP|PNPT1|CMPK2|PSME1|CASP8|PSMB9|B2M|IRF2|TDRD7|CD47|LY6E|GBP2	Male
HALLMARK_INTERFERON_GAMMA_RESPONSE	0.00409836065573771	0.0401642874723111	0.67282366860924	2.38830297526358	0	184	CCL2|CXCL10|OAS3|ISG15|IL6|OASL|FCGR1A|IFIT2|IFI44|OAS2|ZBP1|P2RY14|CD86|USP18|VCAM1|IRF7|ST3GAL5|FPR1|DHX58|RTP4|CIITA|BANK1|XAF1|LCP2|DDX60|CD38|CSF2RB|CD69|GZMA|IFI30|IL10RA|PARP14|SOCS3|GBP4|CD40|CASP4|STAT4|ICAM1|HELZ2|SLAMF7|HERC6|SAMD9L|SELP|IRF8|BATF2|PTPN6|GPR18|EPSTI1|HLA-DQA1|CDKN1A|FGL2|UPP1|SAMHD1|DDX58|UBE2L6|CD74|IRF5|HLA-G|PML|EIF2AK2|CFB|GCH1|CASP1|IFITM3|XCL1|SERPING1|STAT2|ST8S…	Male
HALLMARK_KRAS_SIGNALING_DN	0.00132100396301189	0.0401642874723111	-0.512847001325099	-1.61809130606568	0	185	KRT13|CLDN8|KRT15|LYPD3|SLC5A5|ATP6V1B1|KRT5|SPRR3|KRT4|HTR1D|PKP1|ABCB11|TFCP2L1|CLDN16|LGALS7|TFAP2B|SPTBN2|SOX10|EDAR|OXT|TENM2|CCNA1|UPK3B|ALOX12B|DTNB|SLC38A3|NUDT11|DLK2|FGFR3|PTGFR|EDN2|COL2A1|KCNE2|WNT16|TSHB|UGT2B17|KLK7|EPHA5|IGFBP2|C5|TEX15|RGS11|MFSD6|GPR3|CLPS|CELSR2|MYH7|KCNMB1|BMPR1B|CALCB|CNTFR|PLAG1|NPHS1|MSH5|SLC12A3|HNF1A	Male
HALLMARK_MYC_TARGETS_V1	0.00403225806451613	0.0401642874723111	0.480955604367058	1.71019201231455	0	186	CCNA2|PGK1|COX5A|NDUFAB1|MCM5|GOT2|GNL3|CDC20|MRPS18B|DDX21|NME1|CYC1|PSMD8|MCM6|KPNA2|HSPE1|MAD2L1|MCM4|SNRPD1|HSPD1|EIF3J|RRM1|PHB|TUFM|SNRPD3|NAP1L1|XRCC6|EIF1AX|HNRNPC|NPM1|EIF2S1|ODC1|MYC|PPIA|CTPS1|PABPC4|PSMA6|UBE2E1|DEK|PSMA2|AP3S1|RFC4|PCNA|PSMD14|NOP56|EIF2S2|FBL|TXNL4A|PRDX3|VDAC1|PWP1|PSMB2|VDAC3|RSL1D1|ABCE1|PTGES3|SNRPB2|VBP1|TOMM70|UBE2L3|NHP2|C1QBP|TFDP1|PSMB3|PA2G4|NOP16|RPS3|GLO…	Male
HALLMARK_MYOGENESIS	0.00416666666666667	0.0401642874723111	0.601957803709462	2.14738976458326	0	192	MYF6|CKMT2|TNNT3|PVALB|TNNI2|MYOZ1|CKM|COX6A2|MYH4|MYLPF|TCAP|MB|MYOM2|CASQ1|ATP2A1|PYGM|PGAM2|SGCG|CACNG1|ACTN2|FABP3|ACTA1|RYR1|MYH1|MYH2|CAV3|COX7A1|LDB3|ACTC1|MYL3|MYOM1|SGCA|MYH8|ENO3|MYL1|DES|BDKRB2|CSRP3|MYL7|MYH3|HBEGF|GNAO1|FHL1|ANKRD2|AK1|MYOG|CDKN1A|NOS1|MEF2C|SCD|AEBP1	Male
HALLMARK_OXIDATIVE_PHOSPHORYLATION	0.00413223140495868	0.0401642874723111	0.599237751668883	2.12696486285073	0	189	PDK4|HADHA|HADHB|ACAA2|SLC25A20|ACADVL|SUCLG1|ETFDH|IDH3B|SUCLA2|CYCS|COX7B|NDUFB8|COX5A|UQCRC1|NDUFB6|CPT1A|ACO2|IDH3A|IDH3G|LDHB|MPC1|NDUFAB1|UQCRC2|GPI|DLD|DECR1|UQCRB|ATP5F1B|DLST|NDUFB4|FH|UQCR10|TCIRG1|COX6A1|NDUFA3|ATP5MG|GRPEL1|NDUFB5|ATP5MF|GOT2|NDUFA9|NDUFV2|OGDH|SDHA|NDUFS1|HSPA9|NDUFS6|NDUFS2|PDHA1|TIMM10|UQCRFS1|NDUFV1|ECH1|MRPL34|UQCRQ|PDHB|ATP5F1A|SDHB|COX6B1|NDUFA4|NDUFA6|SDHD|COX…	Male
HALLMARK_TNFA_SIGNALING_VIA_NFKB	0.00418410041841004	0.0401642874723111	0.515096424176805	1.83141337274438	0	191	CCL20|CXCL6|CCL2|IL1B|CXCL10|SERPINB2|CXCL3|IL6|OLR1|IFIT2|IL18|CCL4|PLEK|SERPINE1|TLR2|CD80|IL1A|CD44|MAFF|GPR183|TNC|CXCL2|REL|CD69|SLC2A6|SOCS3|PLAUR|ICAM1|BCL2A1|KYNU|CD83|HBEGF|MAP3K8|TNF|CDKN1A|TRAF1|B4GALT5|NINJ1|DDX58|SLC16A6|ATF3|IL12B|EDN1|GCH1|DUSP5|FUT4|BIRC3|SERPINB8|IFIH1|TAP1|BCL3|NR4A3|NFKBIE|CSF1|DUSP2|SOD2|TNFRSF9|SDC4|IL7R|CCL5|TNFAIP3|PDE4B|NFKB2|PANX1|CLCF1|CCRL2|ID2|GADD45B|…	Male
HECKER_IFNB1_TARGETS	0.00298507462686567	0.0401642874723111	0.71298220322833	2.27186425744523	0	75	CCL2|CXCL10|OAS3|FCER1A|TCL1A|ISG15|OASL|IFIT2|IFI44|OAS2|ZBP1|SIGLEC1|MS4A4A|IRF7|LAMP3|DHX58|CHI3L1|RTP4|XAF1|DDX60|MMP25|C3AR1|C1QB|HERC6|SAMD9L|C1QC|C1QA|EPSTI1|DDX58|EIF2AK2|STAP1|PARP9|KLRD1|SERPING1|RSAD2|LGALS3BP|DTX3L|STAT1|CD163|ITGA2B|TMEM140|CABP5|PLSCR1|PARP12|IFIT3|KCNJ15|PROS1	Male
HESS_TARGETS_OF_HOXA9_AND_MEIS1_DN	0.003003003003003	0.0401642874723111	0.62996769137015	2.0210664941304	0	78	MMP8|IL1B|FPR2|MS4A6A|FGR|FCGR1A|MSR1|CCR5|HCK|RNASE2|IL18|P2RY14|PLEK|CD300LF|MPEG1|LYZ|CYBB|TLR2|FPR1|CTSS|SLC11A1|VCAN|CLEC7A|CSF2RB|C5AR1|CSF1R|GCNT2|C3AR1|SLFN12L|SIRPA|UPP1|SAMHD1|LIPA|CLEC4C|MRC1|LSP1|GPR137B|TRPV2|CPT1A|TGFBI|IL1R2	Male
HOFFMANN_LARGE_TO_SMALL_PRE_BII_LYMPHOCYTE_UP	0.00353356890459364	0.0401642874723111	0.538454131544637	1.83845276004108	0	137	CAMP|CDKN3|FAM111A|NEK2|FEN1|E2F8|MKI67|TOP2A|CDC25C|CCNA2|KIF4A|CENPE|CDKN1A|NDC80|CCNB1|ECT2|BUB1|EIF2AK2|CCNB2|HLA-DQB1|RRM2|RACGAP1|AURKB|HMGB2|NUSAP1|HELLS|KIF22|CDCA5|SPDL1|NCAPH|DLGAP5|CDCA3|ENO1|KIF2C|CENPA|CKS2|MTHFD2|MELK|ANLN|RAD51|DNA2|RAD54L|SNX2|TRIP13|ITGB7|CIT|INCENP|CDC20|KIF20A|DBF4|TK1|AURKA|KIFC1|CCNE1|MIS18BP1|CDK1|MCM6|KPNA2|SMC2|UBE2T	Male
HOFFMANN_SMALL_PRE_BII_TO_IMMATURE_B_LYMPHOCYTE_UP	0.00269541778975741	0.0401642874723111	0.555906149365575	1.6847864024574	0	55	SERPINB1|MS4A1|CD22|CFP|IL4I1|CXCR5|CNR2|ICAM1|PLD4|CD83|FCER2|MYOG|NCF4|MEF2C|GIMAP4|LAT2|FES|CD74|HLA-DQB1|SEMA4D|SDC4|SIPA1|HLA-DMB|HLA-DMA|LTB	Male
HOLLERN_EMT_BREAST_TUMOR_DN	0.00145985401459854	0.0401642874723111	-0.859322224968434	-2.54850381430103	0	107	GRHL2|KRT15|DSP|CLDN3|ESRP1|RAB25|TFAP2C|C1orf210|KDF1|CLDN7|TMEM30B|SLC5A9|CDH1|KLC3|EPCAM|TMPRSS2|ARHGEF16|WWC1|CDCP1|AP1M2|OCLN|CBLC|NIPAL2|PRSS8|PLEKHH1|TMPRSS13|TMEM54|ST14|POF1B|ILDR1|ERBB3|SPINT1|CCDC120|EHF|TNK1|IRF6|KCNK1|ESRP2|TMEM184A|SPINT2|SPTBN2|PTPRF|GRB7|SHROOM3|TMC4|RNF43|LSR|GSDMA|CDH3|EVPL|ELOVL7|BSPRY|STARD10|TJP3|MARVELD2|GJB2|NRTN|FAM83H|DSG2|PPFIBP2|OVOL1|EPS8L2|EPHA1|FZD6|…	Male
HOLLERN_EMT_BREAST_TUMOR_UP	0.00333333333333333	0.0401642874723111	0.523811399087928	1.76744018594313	0	121	VSIG4|CCR2|ENO3|FLNC|CFP|FN1|CSF1R|SPI1|GLIPR1|NRROS|OSR1|AXL|TRAF1|RGS18|NRP2|STK17B|CYSLTR1|CLEC4C|ZFPM2|MRC1|EMP3|F13A1|SCARA3|LSP1|ST8SIA4|VEGFC|GNB4|EFEMP2|SNX20|CSF1|IL18R1|ITGA5|AP1S2|TIMP2|RAP1B|FCGR2B|NR2F1|TGFBR2|GPR34|DCN|FAM167B|DAB2|MEDAG|DDR2|WAS|B3GNT9|CFL2|VIM|TSPAN4|PLA2G15|CELF4	Male
HOLLERN_SQUAMOUS_BREAST_TUMOR	0.00141043723554302	0.0401642874723111	-0.616806733093544	-1.85922392178783	0	133	KRT15|KRT6B|KRT16|SLC46A2|KRT14|KRT5|KRT17|TRIM29|S100A14|IRX4|MSX2|GPR87|CWH43|SYT9|KRT71|FGFBP1|LY6G6C|RPTN|PSORS1C2|TGM3|GSDMA|ACSBG1|IL24|KRT75|WNT10A|TP63|KLK7|PTCH2|NOTUM|NFE2L3|OVOL1|KRT34|KRT25|PAWR|MAL|NKD1	Male
HOXA9_DN.V1_UP	0.00380228136882129	0.0401642874723111	0.507939124803612	1.77387061821724	0	165	ISG15|CXCR2|MS4A6A|TFEC|S100A9|HPSE|MS4A4A|S100A8|GDF15|CD86|CD209|CCR2|FCER1G|TYROBP|CHI3L1|BST1|VCAN|THEMIS2|IFI16|GPR183|IFI30|IL10RA|GLIPR1|NCF2|MPO|FCER2|CYP1B1|GPR18|CYFIP2|FGL2|SAMHD1|NOD2|CD84|CYTIP|SERPINB8|GPR137B|SCHIP1|ACYP2|CARD9	Male
HSIAO_LIVER_SPECIFIC_GENES	0.00125628140703518	0.0401642874723111	-0.614117909263102	-1.97486041311609	0	220	C8A|KNG1|FGB|TTR|APOH|GJB1|FBP1|AKR1C4|FGG|APOA2|CPS1|C9|BHMT|ASGR1|APOA1|FGA|AHSG|ITIH2|SERPINF2|CRP|PROC|PLG|CYP4A11|LSR|TM4SF4|CYP2C18|AZGP1|TAT|MBL2|APOB|HGFAC|ALDOB|OTC|HPD|SLC38A3|HGD|CFI|UGT2B7|AFM|CBS|FABP1|F12|APOF|ABCC6|C5|RGN|SLC2A2|G6PC|AGTR1|ITIH1|SERPINA6|ABCC2|AKR1D1|MSMO1|HPX|F2|DPYS|HAL|NCOR2|HPN|SERPINA1|CPB2|PGRMC1|TST|ALDH1A1|TDO2|AGT|F11|KLKB1|SERPIND1|SERPINA5|FGFR4|APCS|FMO…	Male
HUANG_GATA2_TARGETS_UP	0.00363636363636364	0.0401642874723111	0.581542554422899	1.97915668493197	0	138	CLEC4E|CLEC4D|DGKG|P2RY14|LYZ|PLAC8|TYROBP|CD44|CPA3|MYO1F|EVI2A|ALOX5AP|NAPSA|FCGR2A|SPI1|SLC2A6|GCNT2|GPR171|GLIPR1|SAMSN1|PLIN2|MPO|PIK3CG|LPXN|MYL10|CDKN1A|DOK3|TESPA1|LAT2|FES|GMFG|HP|TNFAIP8L2|EMP3|CYTIP|RAB44|ST8SIA4|SELPLG|IQGAP2|KCTD12|CERK|TXNIP|C1orf54|NEURL3|IL16|RAB31|COX6A1|IRAK3|FCGR2B|PSMB8|IL17RA|TGFBR2|GYG1|CMTM7|SH3KBP1|RHOG|NDUFA6|SLC12A6|ACADM|AKR1B10|PSMB9|B2M|CTSE|SH3BGRL3|…	Male
HUPER_BREAST_BASAL_VS_LUMINAL_DN	0.00159744408945687	0.0401642874723111	-0.734077159140045	-1.95359431656433	0	50	KRT15|CLDN4|KRT18|KRT8|WFDC2|CLDN7|KRT19|MLPH|PROM1|GABRP|GPRC5A|LCN2|MIA	Male
ICHIBA_GRAFT_VERSUS_HOST_DISEASE_35D_UP	0.00335570469798658	0.0401642874723111	0.674164008576173	2.28379112710245	0	124	CD5L|CCL2|MS4A6A|FCGR1A|SLPI|MSR1|CCR1|HCK|RNASE2|S100A9|S100A8|CCL4|LILRB3|VCAM1|MPEG1|LYZ|CYBB|PLAC8|TYROBP|FPR1|CTSS|CD53|LGMN|CTSC|CFP|CAMP|LCP2|CSF1R|ITGB2|AIF1|C1QB|BCL2A1|LTF|SLFN12L|PLD4|C1QC|PTPRC|C1QA|BIRC5|SIRPA|MMP12|PROCR|CYBA|UBD|NCF4|APBB1IP|CD7|FGL2|LGALS3|SAMHD1|TLR6|SCD|CD74|PKM|LAPTM5|HLA-DQB1|CASP1|IRGM|CYTIP|LBP|SELPLG|TAP1|STAT1|IL18BP|S100A6|SHISA5	Male
ICHIBA_GRAFT_VERSUS_HOST_DISEASE_D7_UP	0.00318471337579618	0.0401642874723111	0.671980810692333	2.19301387976552	0	92	CD5L|IL1RN|CCL2|CXCL10|ISG15|MSR1|HCK|RNASE2|MARCO|VCAM1|MPEG1|LYZ|IRF7|PLAC8|TYROBP|LY86|CTSS|SLC11A1|CD53|LCP2|SERPINA10|IFIT1B|C1QB|ICAM1|BCL2A1|PLD4|IRF8|C1QC|PROCR|CYBA|GIMAP4|FGL2|SAMHD1|LY75|CD74|PKM|HLA-DQB1|IRGM|LGALS3BP|LBP|TAP1|STAT1|UBA7|IL18BP|IL18R1|SHISA5|IFIT3|PSMB8|PTGS1|FKBP11|SNX10|IFI35|LITAF|CLIC1|HLA-DMB|HLA-DMA|PTPN1|PSME1|PSMB10|PSMB9	Male
ISHIDA_E2F_TARGETS	0.00265957446808511	0.0401642874723111	0.665845944711308	1.97996080119472	0	50	FEN1|E2F8|MKI67|TOP2A|CCNA2|CCNB1|BUB1|NSG1|CCNB2|RRM2|AURKB|HMGB2|NUSAP1|NCAPH|KIF2C|ANLN|RAD51|DNA2|TRIP13|ASF1B|CDC20|DBF4|TK1|KIFC1|MCM3|LBR|CCNE1|CDK1|KPNA2|SMC2|UBE2T|CDCA7|RRM1|PRIM1	Male
JAATINEN_HEMATOPOIETIC_STEM_CELL_DN	0.004149377593361	0.0401642874723111	0.62834007876562	2.25426621812929	0	199	MMP8|IL1RN|SERPINB2|PTGDR|MS4A6A|FGR|FCN1|CCR1|HCK|S100A9|S100A8|CCL4|CD86|ITGAM|MPEG1|LYZ|KLRC1|CYBB|FCER1G|CLEC4A|TYROBP|RHAG|IGSF6|FPR1|CHI3L1|GPR65|VCAN|CLEC7A|RGS1|IL18RAP|FCGR2A|GZMA|C5AR1|IFI30|IL10RA|GZMK|ITGB2|TUBB1|NCF2|LTF|VSIG1|NELL2|LY9|OLIG1|CYP1B1|PIK3R5|SLFN5|CPVL|GPR18|SAMD3|NPL|FYB1|DOK2|THBS1|GIMAP4|FGL2|UPP1|LGALS3|SAMHD1|RGS18|CLEC10A|S1PR5|IL21R|PLBD1|RTN1|CST7|F13A1|XCL1|NK…	Male
JAEGER_METASTASIS_DN	0.00125628140703518	0.0401642874723111	-0.717356725017108	-2.30685244144533	0	220	ZNF750|GRHL2|FAT2|KRT15|KRT6B|DSP|LYPD3|KRT16|RAB25|TFAP2C|FERMT1|PERP|KRT14|FCGBP|CDH1|KRT5|KRT19|KRT17|FXYD3|SERPINB4|TRIM29|S100A14|CLCA2|IRX4|PRSS8|MAPK13|PKP1|KRT23|ST14|SCNN1A|GPR87|TACSTD2|CWH43|KRT31|LGR5|AREG|GATA3|EHF|IRF6|FGFBP1|EXPH5|PAK6|LGALS7|ESRP2|TFAP2B|GPX2|LAD1|SPINT2|SPINK5|BBOX1|ANK3|COL7A1|GJB3|LAMC2|KLF5|LSR|CDH3|TUFT1|RAPGEFL1|EVPL|VSNL1|FGFR2|LAMA3|SOX15|COL4A6|FHOD3|NAP1…	Male
JECHLINGER_EPITHELIAL_TO_MESENCHYMAL_TRANSITION_DN	0.00158982511923688	0.0401642874723111	-0.671663033293841	-1.82104891327559	0	59	SERPINB5|KRT14|CDH1|EPCAM|PKP1|IRF6|GRB7|ID4|PLK2|NR4A1|PRKCZ|FOS|CYP2F1|CHKA|PADI2|EGR1	Male
JECHLINGER_EPITHELIAL_TO_MESENCHYMAL_TRANSITION_UP	0.00280898876404494	0.0401642874723111	0.579434372360987	1.81405464113681	0	64	CDH15|CXCL6|CCL2|ISG15|SLPI|S100A8|IRF7|PLA2G7|TNC|IFIT1B|CYP1B1|MMP12|PROCR|UPP1|IFITM3|CTSZ|MMP13|BCL3|STAT1|ADA|MTHFD2|IFIT3|PTGS1|DCN|IL11|DAB2|C4A|DDR2|B2M|VIM	Male
JISON_SICKLE_CELL_DISEASE_UP	0.00374531835205993	0.0401642874723111	0.555663049374829	1.94494248660318	0	167	CXCL10|OASL|VSIG4|TFEC|FCGR1A|IFIT2|HMOX1|IFI44|CTSG|RNASE2|MARCO|TIMP1|PLEK|CCR2|NFE2|ST3GAL5|FN1|IFI30|CEBPE|KYNU|MPO|SELP|PTPRO|AXL|CDKN1A|NGFR|UBE2L6|ATF3|LIPA|EMP3|F13A1|SERPING1|LYL1|RSAD2|TAP1|STAT1|NFKBIE|ITGA2B|RGL1|ADM|ITGB3|IFIT3|CCRL2|PSMB8|NDUFS2|GADD45B|SNN|IL15|VRK2|LMNB1|IFI35|MKNK1|CLIC1|CLIC4|BLVRA|ANXA3|PSMB9|MITF|JAK2|RENBP|HLA-A|TDRD7|LY6E|HTATIP2|P2RX4|GBP2|NDUFB7|IGF2BP3|RS…	Male
KAECH_DAY15_EFF_VS_MEMORY_CD8_TCELL_UP	0.00409836065573771	0.0401642874723111	0.540812518733128	1.9197067639133	0	184	IL1RN|IL1B|CXCR2|RYR1|SLPI|S100A8|CD86|CCR2|CD180|CCR6|LY86|ADAM8|POU2AF1|CUZD1|CD22|CFP|IL4I1|CD38|IL18RAP|NAPSA|SYK|CXCR5|GZMA|CD19|CCL1|CD40|BLK|HDC|IRF8|FCER2|CD79B|HLA-DQA1|CDKN1A|CD4|BLNK|LMO2|GPD2|LAT2|CDCA8|LGALS3|GMFG|CD74|HP|IRF5|LAPTM5|IFITM3|VPREB3|AURKB|APOBEC1|KLRD1|LYL1|KIF22|HHEX|SWAP70|HS3ST1|IDH3A|LACTB2|PRKCB|MECR|RGL1	Male
KAECH_DAY8_EFF_VS_MEMORY_CD8_TCELL_UP	0.00409836065573771	0.0401642874723111	0.483936073802524	1.71655972145713	0	188	ITGAM|CCR2|NFE2|KLRC1|CD68|ADAM8|S100A4|BATF|ACSL5|GZMA|GZMK|CDKN3|BCL2A1|KIF11|IRF8|CD48|MKI67|PDCD1|BIRC5|TOP2A|CDC25C|CCNA2|KIF4A|ITGA4|GPD2|LAT2|LGALS3|BUB1|CCNB2|RRM2|RACGAP1|HMGB2|NUSAP1|APAF1|KIF22|CDCA5|CPT1A|UGCG|NCAPH|IDH3A|GNG10|GLRX|DLGAP5|LACTB2|PRKCB|ACYP2|KIF2C|CENPA|ASF1B|NDUFV2|GTSE1|BAK1|BRCA1|CDC20|LMNB1|SNX10|TACC3|LITAF|KLRG1|EMP1|CDK1|PSMD8|ENTPD1|KPNA2|RNASEH2B|SH3BGRL|DBI|…	Male
KAECH_NAIVE_VS_DAY8_EFF_CD8_TCELL_DN	0.00408163265306122	0.0401642874723111	0.486201535515569	1.72387501163932	0	185	CCR5|CCR2|KLRC1|ADAM8|CD44|S100A4|MYO1F|BATF|IL18RAP|ITGAX|GZMA|GZMK|CDKN3|CASP4|BCL2A1|KIF11|CD48|SH2D1A|E2F8|MKI67|BIRC5|TOP2A|CDC25C|CXCR3|ITGA4|LGALS3|CCNB2|CASP1|RRM2|CTLA4|RACGAP1|CST7|HMGB2|NUSAP1|PGLYRP1|KIF22|CDCA5|PFKP|NCAPH|TNFRSF1B|GLRX|F2R|PRF1|DLGAP5|EFHD2|FASLG|SH2D2A|IL18R1|ACYP2|S100A6|KIF2C|CCL5|SERPINB9|PLSCR1|ATP5MF|NDUFV2|ID2|BAK1|CDC20|ECH1|SNX10|TACC3|LITAF|CLIC4|CRIP1|KLRG…	Male
KANG_DOXORUBICIN_RESISTANCE_UP	0.00265957446808511	0.0401642874723111	0.666556558914394	1.98207388497643	0	50	BUB1B|NCAPG|CDKN3|MKI67|BIRC5|TOP2A|HMMR|KIF4A|TPX2|CDCA8|BUB1|FANCI|RRM2|HMGB2|NUSAP1|CENPA|PLK1|OIP5|BARD1|ASF1B|POLQ|CDC20|FOXM1|LMNB1|TK1|AURKA|ASPM|CDK1|DSCC1|MAD2L1|MCM4|RRM1|PBK|NCAPG2|ATAD2	Male
KEGG_ALZHEIMERS_DISEASE	0.00364963503649635	0.0401642874723111	0.539787684878962	1.85146186189237	0	143	COX6A2|CACNA1S|IL1B|ATP2A1|COX7A1|GRIN2C|TNF|NOS1|PLCB2|CYCS|COX7B|NDUFA10|NDUFB8|APAF1|COX5A|ATP2A3|UQCRC1|NDUFB6|COX4I2|NDUFAB1|UQCRC2|CACNA1F|UQCRB|GAPDH|ATP5F1B|NDUFB4|GRIN2A|UQCR10|COX6A1|NDUFA3|NDUFB5|NDUFA9|NDUFV2|SDHA|NDUFS1|NDUFS6|NDUFS2|UQCRFS1|NDUFV1|PPP3CC|UQCRQ|RYR3|ATP5F1A|SDHB|COX6B1|NDUFA4|NDUFA6|BACE2|SDHD|COX8A|CYC1|NDUFC1|NDUFA5|ITPR2|SDHC|NDUFS4|CASP8|UQCR11|NDUFB3|NDUFA1|NDUF…	Male
KEGG_B_CELL_RECEPTOR_SIGNALING_PATHWAY	0.0029940119760479	0.0401642874723111	0.574409668945442	1.82043020796907	0	74	LILRB3|PIK3AP1|CD22|CD72|SYK|CD19|BTK|LYN|CR2|VAV1|PLCG2|CD79A|PIK3CG|CD79B|PIK3R5|PTPN6|INPP5D|BLNK|CARD11|RASGRP3|RAC2|PIK3CD|NFKBIE|NFATC2|PRKCB|DAPP1|FCGR2B|AKT3|PPP3CC	Male
KEGG_CARDIAC_MUSCLE_CONTRACTION	0.00273972602739726	0.0401642874723111	0.558240112152244	1.73890992726383	0	62	COX6A2|RYR2|CACNG6|CACNA1S|CACNG3|CACNG1|COX7A1|ACTC1|MYL3|SLC8A1|CACNG8|COX7B|COX5A|UQCRC1|COX4I2|UQCRC2|CACNA1F|UQCRB|UQCR10|COX6A1|CACNA2D1|UQCRFS1|UQCRQ|COX6B1|COX8A|ATP1B2|CYC1|UQCR11|CACNA1D	Male
KEGG_CHEMOKINE_SIGNALING_PATHWAY	0.00383141762452107	0.0401642874723111	0.62642941728013	2.18185654038166	0	161	CCL20|CXCL6|CCL2|CXCL10|CCR3|CXCL3|CXCR2|CCL13|FGR|CXCR1|CCR5|ADCY8|CCR1|HCK|CCL4|CXCL13|CCR2|CCR6|CXCL2|CXCR5|CCL1|LYN|CCL3L3|NCF1|GRK1|VAV1|CXCR6|PIK3CG|PIK3R5|ADCY2|XCR1|CXCR3|GNGT2|DOCK2|CXCR4|RAC2|PLCB2|PIK3CD|PREX1|XCL1|STAT2|ELMO1|GNB4|GNG10|STAT1|CCR4|PRKCB|CCL24|CXCL16|CCL19|CCL5|TIAM1|PF4|RAP1B|GNG2|CX3CR1|ADCY7|AKT3|RAP1A|PRKCD	Male
KEGG_FC_GAMMA_R_MEDIATED_PHAGOCYTOSIS	0.0031055900621118	0.0401642874723111	0.527293804755339	1.71650082473133	0	89	FCGR1A|HCK|FCGR3A|AMPH|PLA2G4E|SYK|FCGR2A|LYN|NCF1|VAV1|PTPRC|PLCG2|PIK3CG|PIK3R5|INPP5D|DOCK2|RAC2|PIK3CD|PRKCB|MARCKSL1|FCGR2B|AKT3|PRKCD|WAS|CFL1|CFL2|PLA2G4A|LIMK1|ARPC4|WASF3|PRKCE|VASP|PLD1|ARPC3|ASAP1|ARPC5|ARPC5L|MAP2K1|RPS6KB1	Male
KEGG_HEMATOPOIETIC_CELL_LINEAGE	0.0029940119760479	0.0401642874723111	0.551692339527663	1.74843400917173	0	74	IL1B|IL6|FCGR1A|CSF3R|ITGAM|MS4A1|IL1A|CD44|CD22|CD38|IL9R|CSF1R|CD19|CR2|IL5RA|FCER2|FLT3|TNF|ITGA4|CD4|CD7|CD37|HLA-DRB5|IL1R1|CD55|CD59|IL1R2|CD2|CSF1|ITGA2B|DNTT|IL2RA|ITGA5|IL7R|ITGB3|IL5	Male
KEGG_LEISHMANIA_INFECTION	0.002710027100271	0.0401642874723111	0.605518785264907	1.88370730463706	0	61	IL1B|FCGR1A|IL10|FCGR3A|ITGAM|TLR2|IL1A|IL12A|FCGR2A|ITGB2|NCF2|NCF1|HLA-DOB|HLA-DOA|PTPN6|TNF|ITGA4|CYBA|NCF4|HLA-DQA1|HLA-DRB5|IL12B|HLA-DQB1|STAT1|PRKCB|MARCKSL1|JAK1|IRAK4|HLA-DMB|HLA-DMA	Male
KEGG_NATURAL_KILLER_CELL_MEDIATED_CYTOTOXICITY	0.00317460317460317	0.0401642874723111	0.50483033378127	1.65759906747044	0	94	FCGR3A|KLRC1|FCER1G|TYROBP|LCP2|SYK|ITGB2|ICAM1|VAV1|CD48|PLCG2|SH2D1A|ULBP1|PIK3CG|PIK3R5|PTPN6|TNF|ITGAL|HLA-G|RAC2|SH3BP2|PIK3CD|KLRD1|PRF1|NFATC2|FASLG|PRKCB|IFNA4|HLA-E|ICAM2|TNFSF10|PPP3CC|FYN|GRB2|CD247|HLA-A|IFNG|HCST|NFATC1|IFNAR2	Male
KEGG_NOD_LIKE_RECEPTOR_SIGNALING_PATHWAY	0.00274725274725275	0.0401642874723111	0.580304908855521	1.72486637729782	0	52	CCL2|IL1B|MEFV|IL6|CCL13|IL18|NLRP3|NAIP|CXCL2|NLRP1|TNF|NLRC4|NOD2|CASP1|BIRC3|CARD9|CCL5|TNFAIP3|PYCARD|NOD1|CASP8|CCL11|NFKB1|PSTPIP1	Male
KEGG_OXIDATIVE_PHOSPHORYLATION	0.00317460317460317	0.0401642874723111	0.497535380304305	1.66374190271879	0	105	COX6A2|ATP6V1G3|COX7A1|COX7B|NDUFA10|NDUFB8|COX5A|UQCRC1|NDUFB6|COX4I2|ATP4A|ATP4B|NDUFAB1|UQCRC2|UQCRB|ATP5F1B|NDUFB4|UQCR10|TCIRG1|COX6A1|NDUFA3|ATP5MG|NDUFB5|ATP5MF|ATP6V0E2|NDUFA9|NDUFV2|SDHA|NDUFS1|NDUFS6|NDUFS2|UQCRFS1|NDUFV1|UQCRQ|ATP5F1A|SDHB|COX6B1|NDUFA4|NDUFA6|SDHD|COX8A|CYC1|NDUFC1|NDUFA5|SDHC|NDUFS4|UQCR11|NDUFB3|NDUFA1|NDUFS8|ATP5PD|NDUFB9|ATP6V0D2|NDUFA8|UQCRHL|NDUFB7|ATP5PO|ATP6V0…	Male
KEGG_PARKINSONS_DISEASE	0.00319488817891374	0.0401642874723111	0.606344499162625	2.01168534224476	0	99	COX6A2|COX7A1|SLC25A31|UBE2L6|LRRK2|CYCS|COX7B|NDUFA10|NDUFB8|APAF1|COX5A|UQCRC1|NDUFB6|COX4I2|NDUFAB1|UQCRC2|UBA7|UQCRB|ATP5F1B|NDUFB4|GPR37|UQCR10|COX6A1|NDUFA3|NDUFB5|NDUFA9|NDUFV2|SDHA|NDUFS1|NDUFS6|NDUFS2|UQCRFS1|NDUFV1|UQCRQ|ATP5F1A|SDHB|COX6B1|NDUFA4|NDUFA6|SDHD|COX8A|CYC1|NDUFC1|NDUFA5|SDHC|NDUFS4|UQCR11|NDUFB3|NDUFA1|NDUFS8|SLC18A2|ATP5PD|NDUFB9|SLC25A4|NDUFA8|UQCRHL|NDUFB7|ATP5PO|NDUFS3…	Male
KEGG_TOLL_LIKE_RECEPTOR_SIGNALING_PATHWAY	0.00311526479750779	0.0401642874723111	0.564880944573294	1.82882909375774	0	85	IL1B|CXCL10|IL6|TLR7|CCL4|CD86|TLR8|IRF7|TLR2|CD80|IL12A|TLR9|TLR1|TICAM2|CD40|PIK3CG|PIK3R5|MAP3K8|TNF|TLR6|IRF5|IL12B|PIK3CD|LBP|STAT1|IFNA4|CCL5|TLR5|AKT3|LY96|IRAK4	Male
KEGG_VIRAL_MYOCARDITIS	0.002710027100271	0.0401642874723111	0.635554415704008	1.97714509357826	0	61	MYH4|SGCG|MYH1|MYH2|MYH15|SGCA|MYH8|CD86|CD80|ITGB2|MYH3|CD40|ICAM1|HLA-DOB|HLA-DOA|HLA-DQA1|ITGAL|HLA-DRB5|HLA-G|MYH7B|RAC2|HLA-DQB1|CYCS|CD55|PRF1|HLA-F|CD28|HLA-E|HLA-DMB|ACTB|HLA-DMA|CD40LG|FYN|CASP8	Male
KIM_GLIS2_TARGETS_UP	0.00303030303030303	0.0401642874723111	0.531754250834538	1.6978755254101	0	76	CCL2|CXCL10|ISG15|LILRB3|VCAM1|CCR2|SERPINE1|TLR2|FCER1G|ADAM8|S100A4|FCGR2A|SOCS3|AIF1|ICAM1|BCL2A1|CD74|HLA-DQB1|IFITM3|LSP1|FBN1|TGFBI|EFEMP2|CMTM3|CDCA3|S100A6|ANGPTL4|CCL5|BOK|PSMB8|TGFBR2|DCN|HLA-DMB|OSMR|HLA-DMA|LTB|PYCARD|PSMB9|CCL21|VIM|LTBP2|CXCL12|COL14A1	Male
KIM_RESPONSE_TO_TSA_AND_DECITABINE_UP	0.00145772594752187	0.0401642874723111	-0.577976653474504	-1.70891872912707	0	104	CLDN7|TAC1|CYP3A5|KRT19|KRT17|CDCP1|TSPAN1|KRT7|DNALI1|KRT23|TACSTD2|CNN1|LAMC2|IL24|FAAH|TTC39A|CD70|HNF4G|NEFL|HSPA2|CSPG5|BIK|CLIC3|CYP24A1|TM7SF2|NR1I2|FAM169A|LAMB3	Male
KONDO_PROSTATE_CANCER_WITH_H3K27ME3	0.00338983050847458	0.0401642874723111	0.45719801592475	1.56420881402656	0	131	NTS|FGF23|ZIC1|FPR2|SPIC|ASB15|TFEC|TREM1|MARCO|TNIP3|CD86|SLC26A3|TPH1|SIAH3|GPR15|SULF1|CSMD3|OR52I2|VAX1|IKZF3|CLEC1B|ASTN1|FGF9|RNASE6|SLC8A3|GIMAP7|PIK3CG|GRM3|HABP2|AFP|UBD|TECTA|PRG2|ASCL4|BLNK|CDH20|CXCR4|WNT8B|CTLA4|ELMO1|ARPP21|AQP4|ACADL|NR5A2|TRIM36|GPM6B	Male
KONG_E2F3_TARGETS	0.0031055900621118	0.0401642874723111	0.60029449633929	1.95789382457674	0	91	SHCBP1|BUB1B|NCAPG|FAM111A|NUF2|KIF11|FEN1|MKI67|TOP2A|CCNA2|HMMR|TPX2|CCNB1|BUB1|DEPDC1|ERCC6L|RACGAP1|HMGB2|F13A1|NUSAP1|DCK|CDCA5|SPDL1|NCAPH|FIGNL1|DLGAP5|SPC25|CDCA3|KIF2C|PLK1|MELK|RAD51|DNA2|RAD54L|CENPF|ASF1B|RBBP8|BRCA1|INCENP|CDC20|LMNB1|KIF20A|TK1|CDC7|AURKA|TACC3|MCM3|CCNE1|CENPQ	Male
KRAS.300_UP.V1_DN	0.00143472022955524	0.0401642874723111	-0.556078234684787	-1.65751820042281	0	114	KRT13|ZNF750|KRT16|FOXI1|ATP6V1B1|SPRR3|KRT4|HTR1D|CLDN16|LGALS7|PROC|SPTBN2|EDAR|CRABP2|TM4SF4|CSDC2|APOB|DTNB|FGFR3|UGT2B17|COBL|COLEC10|MAML3|EPHB6|TEX15	Male
KRAS.600_UP.V1_DN	0.00126103404791929	0.0401642874723111	-0.549897033934043	-1.7684816805862	0	221	KRT13|ZNF750|CLDN8|LYPD3|KRT16|C8A|FOXI1|ATP6V1B1|FCGBP|SPRR3|KRT4|KRT17|HTR1D|CLCA2|ABCB11|KRT31|CLDN16|LGALS7|C1QL1|PROC|SPTBN2|EDAR|CRABP2|FGF4|MCHR1|TM4SF4|UGT2A3|CYP2C18|CSDC2|TRH|APOB|CATSPERB|DTNB|IL19|DLK2|FGFR3|EDN2|COL2A1|SLC5A2|WNT16|PRRG4|UGT2B17|KLK7|COBL|EPHB3|COLEC10|MAML3|EPHB6|TEX15|CADM4|RAMP3|CLIC3|AQP6|HRH3|KLK12|BBC3|DPYS|KCNMB1|CALCB|SLC3A1|CNTFR|MAP2K6	Male
KRAS.LUNG_UP.V1_DN	0.00143266475644699	0.0401642874723111	-0.569183486070223	-1.69840361425059	0	115	KRT13|ZNF750|KRT15|LYPD3|KRT16|SPRR3|KRT4|SERPINB4|HTR1D|AKAP4|LGALS7|PROC|PROM1|SPTBN2|BBOX1|CRABP2|PLCH2|CYP2C18|UPK3B|IHH|COL2A1|WNT16|PPFIBP2|KLK7|COBL|IGFBP2|EPHB3|GLYAT|KLK12|BBC3|TRHDE|SLC3A1|MAP2K6|EMID1|MC5R	Male
KUNINGER_IGF1_VS_PDGFB_TARGETS_UP	0.00292397660818713	0.0401642874723111	0.706805737135675	2.24236525569501	0	72	SMPX|TNNT3|LMOD2|COX6A2|MYLK4|KLHL41|MYOM2|KLHL40|ATP2A1|PYGM|PGAM2|SGCG|XIRP1|ACTA1|RYR1|SYNPO2L|LDB3|ITGB1BP2|ACTC1|SGCA|SMYD1|MYL1|TMEM38A|DUSP27|SRL|PRKAG3|MYH3	Male
LANDIS_ERBB2_BREAST_TUMORS_324_UP	0.00141843971631206	0.0401642874723111	-0.698615833609849	-2.10290969137548	0	132	CLDN3|TFAP2C|PERP|KRT8|CLDN7|EPCAM|WWC1|PSAPL1|PLET1|ALDOC|ERBB3|SPINT1|EHF|IRF6|WNK2|GALNT3|PTK7|SHROOM3|ANK3|LSR|TUFT1|LCN2|SOX4|IRX3|ARHGEF5|HOMER2|CD9|DSG2|NR4A1|SMAGP|STK39|SLC12A2|IER3|ENAH|WEE1|CCND1|TMED3	Male
LE_EGR2_TARGETS_UP	0.00320512820512821	0.0401642874723111	0.573167307348314	1.88565550087379	0	96	CCL2|CD44|TNC|TENM3|KIF11|MKI67|BIRC5|TOP2A|CCNA2|CCNB1|CDCA8|CHL1|TRIM59|CXCR4|ATF3|ECT2|BUB1|PLEKHO1|SH3GL3|CCNB2|RRM2|HMGB2|EDNRB|NUSAP1|KIF22|NCAPH|REEP1|FIGNL1|MCM5|ETS1|KIF2C|UHRF1|PLK1|CKS2|MARCKSL1|RAD51|COTL1|ID2|TUBB6|INCENP|CDC20|LMNB1|KIF20A|CDC7|AURKA|CDK1|KPNA2|SMC2|MAD2L1|MCM4|UBE2T|CORO1C|RRM1|P2RX4|DNAJC9	Male
LEE_DIFFERENTIATING_T_LYMPHOCYTE	0.00374531835205993	0.0401642874723111	0.53573102549604	1.87517603348116	0	167	ATF7IP2|SELL|ICOS|CD53|EVI2A|SLA|ITGB2|AIF1|NCKAP1L|HCLS1|GPR174|VAV1|CD48|PTPRC|LAX1|DOCK8|SH2D1A|PIK3CG|KLHL6|LPXN|SLFN5|ARHGAP30|ARHGAP25|CYFIP2|APBB1IP|ITGAL|DOCK2|FYB1|ARHGDIB|GMFG|CXCR4|TRAF3IP3|SASH3|RAC2|CAMK1D|LAPTM5|IKZF1|MGAT4A|EVL|CORO1A|DCLRE1C|SELPLG|CD2|SNX20|SEMA4D|RHOH|TMEM71|PRKCB|TXNIP|MAP4K1|TBC1D10C|RASSF5|NUP210|RASGRP1|IL7R|RCSD1|TAGAP|LNPEP|FLI1|ARHGAP15|ATP8A1|CD96|AKNA|I…	Male
LEE_EARLY_T_LYMPHOCYTE_UP	0.00318471337579618	0.0401642874723111	0.647789959436662	2.11406687454915	0	92	RAG1|MZB1|BUB1B|LRR1|NCAPG|SYK|CEP55|KIF15|CDKN3|NEK2|NUF2|KIF11|GNA15|E2F8|NEIL3|MKI67|BIRC5|TOP2A|HMMR|CPVL|NDC80|PRR11|CCNB1|KIF14|AEBP1|GFI1|BUB1|FANCI|CCNB2|RRM2|NUSAP1|ARPP21|E2F2|KIF18B|RAPGEF5|DLGAP5|DNTT|CDCA3|KIF2C|CENPA|ADA|UHRF1|CKS2|MELK|OIP5|DTL|KIF20A|AURKA|ASPM|E2F7|LETM1|CDK1|DSCC1|MCM4|UBE2T|CENPW	Male
LEE_LIVER_CANCER_SURVIVAL_UP	0.0013550135501355	0.0401642874723111	-0.522468935749794	-1.62087951371386	0	159	PKLR|KNG1|GJB1|APOA5|ASGR1|SALL1|UGT3A1|CES3|HAO1|SLC27A5|SEC14L2|RHBG|STARD10|AMDHD1|OTC|HPD|SLC38A3|KIRREL2|HGD|STK32B|C1QTNF4|F12|ABCG5|RGN|SLC2A2|G6PC|GLYAT|ITIH1|ABCC2|ECHDC2|FAM169A|DPYS|AR|PIPOX|CPB2|LEAP2|AMT|ABCG8|SERPIND1|SLC25A10|CYP4F11|APCS|FMO3|ACSM5|ZBTB20|SLC22A18|SERPINC1	Male
LEI_MYB_TARGETS	0.00124378109452736	0.0401642874723111	-0.519955287728972	-1.70022435435704	0	284	KRT15|KRT16|CLDN3|KRT18|TFAP2C|SERPINB5|KRT8|KRT14|CLDN7|CDH1|EPCAM|TFAP2A|KRT5|CYP3A5|KRT19|KRT17|SERPINB4|FBP1|KRT7|GATA3|IRF6|FGFBP1|LY6G6C|LGALS7|CRABP2|LAMC2|TMEM158|LCN2|LAMA3|SOX15	Male
LENAOUR_DENDRITIC_CELL_MATURATION_DN	0.00334448160535117	0.0401642874723111	0.597858222334796	2.00851046902798	0	119	IL1B|ISG15|CXCL3|OLR1|FCN1|S100A9|S100A8|CCR2|LYZ|IRF7|CYBB|FCER1G|CD180|CD44|S100A4|CHI3L1|BST1|SLC11A1|LGMN|EVI2A|PTAFR|CXCL2|BCAT1|FCGR2A|TLR1|C5AR1|CSF1R|PLAUR|C3AR1|KYNU|NCF1|IL2RG|TNF|ITGAL|FYB1|CD37|ARHGDIB|FGL2|NINJ1|RTN1|EMP3|CYTIP|ATP2A3|CORO1A|LGALS2|AMPD3|TNFRSF1B|IL1R2|CD163|SOD2|TXNIP|STAB1	Male
LI_AMPLIFIED_IN_LUNG_CANCER	0.0013550135501355	0.0401642874723111	-0.536732200362185	-1.66958042735033	0	162	CLDN4|DSP|CDH1|KRT5|MSLN|FGB|KRT7|FGG|SCNN1A|ERBB3|SPINT1|COL11A1|SPINT2|PTPRF|PHLDA2|CRABP2|LCN2|SOX4|ERBB2	Male
LIAN_LIPA_TARGETS_3M	0.0027027027027027	0.0401642874723111	0.823404855256494	2.50576885722867	0	56	CD5L|MMP8|CLEC6A|CLEC4E|MS4A6A|SPIC|HMOX1|MSR1|CLEC4D|CCR1|TLR7|S100A9|MARCO|SLC15A3|GDF15|MPEG1|FCER1G|SLC40A1|IGSF6|PLA2G7|SLC11A1|TREM2|CFP|CAMP|RGS1|FCGR2A|MS4A7|C3AR1|C1QB|LY9|C1QC|C1QA|MMP12|FABP7|MAFB	Male
LIAN_LIPA_TARGETS_6M	0.00292397660818713	0.0401642874723111	0.793977085344013	2.49515594180638	0	68	CD5L|MMP8|CLEC6A|CLEC4E|MS4A6A|SPIC|HMOX1|MSR1|CLEC4D|CCR1|TLR7|S100A9|MARCO|SLC15A3|GDF15|LILRB3|MPEG1|FCER1G|SLC40A1|IGSF6|SLC37A2|PLA2G7|ADAM8|SLC11A1|TREM2|CFP|CAMP|RGS1|FCGR2A|MS4A7|C3AR1|C1QB|LY9|C1QC|C1QA|MMP12|LIPF|FABP7|MAFB|CD84|APOBEC1|SLC6A2|MMP13|IL1R2	Male
LIEN_BREAST_CARCINOMA_METAPLASTIC_VS_DUCTAL_DN	0.00147492625368732	0.0401642874723111	-0.736856317712576	-2.12737985649251	0	86	GRHL2|KRT18|KDF1|CLDN7|CDH1|EPCAM|EPN3|KRT19|PRR15L|OVOL2|FXYD3|AP1M2|TMEM125|DNALI1|DYNLRB2|GATA3|AGR3|C11orf52|SPDEF|SPINT2|BPIFB1|ELL3|AZGP1|NME5|ERBB2|SERTAD4|TTC39A|CA12|DNAJC12|BIK|FOXA1|KLHDC9|AR|DACH1|MMEL1|MYO5C	Male
[truncated: 5,186 more rows]
