# Supplementary material for: Chronic intake of high dietary sucrose induces sexually dimorphic metabolic adaptations in mouse liver and adipose tissue
Source: Nat Commun. 2022 Oct 13;13:6062. doi: 10.1038/s41467-022-33840-6 (PMC9561177; doi:10.1038/s41467-022-33840-6)
Supplement: Supplementary file 9 — Source Data [file 41467_2022_33840_MOESM9_ESM.xlsx]

## Sheet: Figure 1A
Figure 1A
Body composition
sex	treatment	Body_Weight_g	Body_Fat_g	Lean_Body_Mass_g	age_weeks
Male	Sucrose	9	0.81	7.49	4
Male	Sucrose	13.7	1.19	11.7	5
Male	Sucrose	17.9	1.59	15.3	6
Male	Sucrose	19	1.4	16.62	7
Male	Sucrose	21.1	1.67	17.64	8
Male	Sucrose	21.5	1.53	18.81	9
Male	Sucrose	22.4	1.48	19.14	10
Male	Sucrose	21.3	1.69	18.36	11
Male	Sucrose	23.1	1.58	20.63	12
Male	Sucrose	25.4	2.13	21.47	14
Male	Sucrose	26.3	2.75	22.22	15
Male	Sucrose	26.4	2.88	21.82	16
Male	Sucrose	27.5	3.27	22.35	17
Male	Sucrose	28	3.06	21.98	18
Male	Sucrose	28	3.44	23.11	19
Male	Sucrose	29	3.45	24.04	20
Female	Sucrose	11.4	1.12	9.54	4
Female	Sucrose	15.2	2	12.36	5
Female	Sucrose	16.7	2.11	13.58	6
Female	Sucrose	17.6	1.85	14.32	7
Female	Sucrose	18.9	2.19	14.47	8
Female	Sucrose	19	2.41	14.7	9
Female	Sucrose	19.7	1.87	15.98	10
Female	Sucrose	18.9	1.95	15.7	11
Female	Sucrose	20.4	2.23	16.75	12
Female	Sucrose	20.6	2.07	16.86	13
Female	Sucrose	20.4	1.96	16.23	14
Female	Sucrose	21.5	3.09	16.91	15
Female	Sucrose	22.9	3.12	17.37	16
Female	Sucrose	24.3	4.28	17.97	17
Female	Sucrose	23.1	3.19	17.38	18
Female	Sucrose	23.5	3.75	18.3	19
Female	Sucrose	24	3.28	18.98	20
Male	Sucrose	14	1.3	12.12	4
Male	Sucrose	17	1.75	13.92	5
Male	Sucrose	18.2	1.82	14.97	6
Male	Sucrose	19.4	1.79	16.27	7
Male	Sucrose	20.7	1.78	17.26	8
Male	Sucrose	21.2	1.87	18.64	9
Male	Sucrose	21.8	1.74	18.76	10
Male	Sucrose	22.4	2.26	19.07	11
Male	Sucrose	22.8	NA	NA	11
Male	Sucrose	23.6	2.3	19.79	12
Male	Sucrose	25.3	3.19	20.1	13
Male	Sucrose	26.2	3.27	20.28	14
Male	Sucrose	26.7	4.19	21.31	15
Male	Sucrose	28	5.2	21.35	16
Male	Sucrose	29.7	6.19	22.01	17
Male	Sucrose	30.9	6.64	21.03	18
Male	Sucrose	31.3	7.96	22.68	19
Male	Sucrose	31.6	8.2	22.96	20
Male	Sucrose	11.3	0.82	9.97	4
Male	Sucrose	13.6	0.93	11.52	5
Male	Sucrose	15.3	1.44	12.78	6
Male	Sucrose	17.6	1.67	15.19	7
Male	Sucrose	20.8	2.33	16.58	8
Male	Sucrose	22.1	2.61	17.83	9
Male	Sucrose	22.7	2.12	19.58	10
Male	Sucrose	23.5	3.08	19.44	11
Male	Sucrose	24.2	NA	NA	11
Male	Sucrose	27	3.9	21.44	12
Male	Sucrose	29.1	5.33	22.46	13
Male	Sucrose	31.3	6.83	21.81	14
Male	Sucrose	32.9	8.3	22.92	15
Male	Sucrose	35	9.9	23.44	16
Male	Sucrose	37.2	11.25	24.21	17
Male	Sucrose	39.1	12.41	23.63	18
Male	Sucrose	39.8	13.54	24.91	19
Male	Sucrose	41.9	14.4	26.02	20
Male	Sucrose	19.2	2.03	16.07	4
Male	Sucrose	22	2.13	18.75	5
Male	Sucrose	22.3	1.9	19.08	6
Male	Sucrose	22.9	2.13	19.97	7
Male	Sucrose	23.6	2.11	19.52	8
Male	Sucrose	24	2.29	20.54	9
Male	Sucrose	24.2	2.2	20.64	10
Male	Sucrose	25.2	2.33	20.82	11
Male	Sucrose	27.1	3.68	22.18	12
Male	Sucrose	28.2	4.28	22.75	13
Male	Sucrose	29.7	4.75	21.41	14
Male	Sucrose	29.8	5.47	23.56	15
Male	Sucrose	31.1	6.27	23.93	16
Male	Sucrose	32.8	7.09	24.65	17
Male	Sucrose	33.8	7.72	23.21	18
Male	Sucrose	34.9	8.27	25.09	19
Male	Sucrose	35.1	8.5	25.57	20
Female	Sucrose	11.2	1.26	9	4
Female	Sucrose	15	1.41	12.62	5
Female	Sucrose	17.4	1.59	14.71	6
Female	Sucrose	18	1.8	15.21	7
Female	Sucrose	18.1	1.58	14.67	8
Female	Sucrose	19.3	1.72	16.32	9
Female	Sucrose	19.6	1.5	16.61	10
Female	Sucrose	21.2	2.05	16.38	11
Female	Sucrose	21.5	3.1	16.73	12
Female	Sucrose	22.5	3.42	17.83	13
Female	Sucrose	23.2	3.58	16.59	14
Female	Sucrose	22.9	3.48	18.01	15
Female	Sucrose	24.3	4.89	17.94	16
Female	Sucrose	25	5.13	18.71	17
Female	Sucrose	25.4	5.53	17.64	18
Female	Sucrose	26.8	6.29	18.58	19
Female	Sucrose	26.1	6	18.39	20
Female	Sucrose	10.3	1.28	8.34	4
Female	Sucrose	12.7	1.14	10.92	5
Female	Sucrose	15.9	1.45	13.17	6
Female	Sucrose	16.2	1.52	13.88	7
Female	Sucrose	17.3	1.24	14.03	8
Female	Sucrose	17.8	1.78	14.64	9
Female	Sucrose	18.2	1.49	16.09	10
Female	Sucrose	18.9	1.32	14.98	11
Female	Sucrose	19.2	2.35	15.47	12
Female	Sucrose	19.1	2.28	16.26	13
Female	Sucrose	19.7	2.25	15.91	14
Female	Sucrose	20.1	2.77	16.66	15
Female	Sucrose	20.7	3.03	17.16	16
Female	Sucrose	20.5	3.16	17.03	17
Female	Sucrose	21.4	3.08	17.06	18
Female	Sucrose	22	3.54	17.47	19
Female	Sucrose	22.1	3.38	17.98	20
Female	Control	10.6	1.11	8.94	4
Female	Control	13.9	1.49	11.39	5
Female	Control	15.8	1.64	12.96	6
Female	Control	17.3	2.07	14.32	7
Female	Control	18.3	1.72	14.85	8
Female	Control	19.2	1.88	15.96	9
Female	Control	19.7	1.78	16.61	10
Female	Control	20.3	1.23	16.7	11
Female	Control	20.7	2.06	17.4	12
Female	Control	21.9	2	18.25	13
Female	Control	21.9	1.41	17.53	14
Female	Control	21.8	1.84	18.15	15
Female	Control	21.9	2.16	18.48	16
Female	Control	22.4	2.48	18.73	17
Female	Control	22.8	2.16	17.34	18
Female	Control	23.2	2.56	18.63	19
Female	Control	22.3	2.49	18.21	20
Male	Control	14	1.63	11.68	4
Male	Control	18	1.85	15.18	5
Male	Control	20.5	1.84	17.52	6
Male	Control	23.1	2.49	19.83	7
Male	Control	24.2	1.61	20.44	8
Male	Control	26.4	2.29	22.83	9
Male	Control	27.2	2.27	23.46	10
Male	Control	28.2	1.95	23.15	11
Male	Control	27.6	2.17	23.91	12
Male	Control	29.1	2.89	24.54	13
Male	Control	30.4	3.07	24.32	14
Male	Control	30.3	3.27	25.19	15
Male	Control	29.9	2.91	25.75	16
Male	Control	31.1	3.62	26.01	17
Male	Control	30.2	3.19	24.77	18
Male	Control	31.1	3.12	25.98	19
Male	Control	30.6	2.61	26.83	20
Male	Control	9.4	0.88	8.19	4
Male	Control	13.7	1.06	11.7	5
Male	Control	18.6	1.66	16.11	6
Male	Control	21	1.86	18.09	7
Male	Control	22.8	1.12	19.54	8
Male	Control	24.4	1.53	21.54	9
Male	Control	25.9	1.52	23.22	10
Male	Control	26.5	1.16	21.45	11
Male	Control	25.8	1.64	22.84	12
Male	Control	27.3	1.86	24.28	13
Male	Control	27.6	1.26	23.49	14
Male	Control	27.8	1.65	24.86	15
Male	Control	28.2	1.5	25.7	16
Male	Control	29.2	1.92	26.2	17
Male	Control	29.9	1.59	25.09	18
Male	Control	29.5	2.02	26.06	19
Male	Control	29.7	1.8	26.42	19
Male	Control	25.1	1.45	21.9	20
Female	Control	12	1.35	10	4
Female	Control	15.3	1.69	12.67	5
Female	Control	18.2	2.18	15.07	6
Female	Control	18.4	1.98	15.39	7
Female	Control	19.2	1.34	15.69	8
Female	Control	19.6	1.87	16.41	9
Female	Control	19.3	1.6	16.27	10
Female	Control	19.9	1.52	15.7	11
Female	Control	21.4	2.2	17.67	12
Female	Control	20.6	2.14	17.12	13
Female	Control	21.5	1.97	16.73	14
Female	Control	21.1	2.09	17.63	15
Female	Control	21.2	2.03	17.78	16
Female	Control	21.6	2.02	18.48	17
Female	Control	22.6	1.69	18.52	18
Female	Control	22.2	2.1	18.39	19
Female	Control	21.5	1.92	18.74	20
Female	Control	13.8	1.46	11.64	4
Female	Control	16.7	2.03	14	5
Female	Control	18.3	2.19	15.27	6
Female	Control	19.1	1.97	15.67	7
Female	Control	20.7	1.97	16.23	8
Female	Control	20.5	2.32	16.5	9
Female	Control	21.9	2.54	17.53	10
Female	Control	21.5	2.1	16.83	11
Female	Control	22.5	2.86	18.3	12
Female	Control	22.6	2.43	18.91	13
Female	Control	22.2	1.99	17.66	14
Female	Control	22.4	2.48	18.55	15
Female	Control	23.1	2.74	18.83	16
Female	Control	22.6	2.39	18.83	17
Female	Control	23.4	2.34	18.95	18
Female	Control	23.4	2.24	19.73	19
Female	Control	24	2.81	20.15	20
Female	Control	7.9	NA	NA	4
Female	Control	9.8	0.78	8.63	5
Female	Control	15	1.59	12.64	6
Female	Control	16.9	1.84	14.05	7
Female	Control	17.7	1.84	14.57	8
Female	Control	19	1.82	15.21	9
Female	Control	19.8	2.39	16.51	9
Female	Control	21.5	2.85	17.26	10
Female	Control	22.1	3.23	17.56	11
Female	Control	21.8	2.56	16.62	12
Female	Control	23.1	3.35	18.18	13
Female	Control	23.6	3.32	18.78	14
Female	Control	24.4	3.19	18.72	15
Female	Control	25.2	4.66	19.34	16
Female	Control	23.4	3.75	18.29	17
Female	Control	25.6	4.53	20.05	18
Female	Control	24.7	5.57	16.77	19
Female	Control	26	4.63	20.25	20
Female	Control	26.4	4.86	20.5	20
Male	Control	8.3	NA	NA	4
Male	Control	10.2	0.93	8.77	5
Male	Control	14	1.3	11.99	6
Male	Control	20.1	2.21	17.15	7
Male	Control	22.2	2.2	19.25	8
Male	Control	24.3	1.64	19.84	9
Male	Control	24.7	2.53	20.98	9
Male	Control	25.8	2.93	21.22	10
Male	Control	25.5	2.92	21.06	11
Male	Control	25	1.83	20.31	12
Male	Control	26.5	2.73	22.05	13
Male	Control	28.3	2.72	24.34	14
Male	Control	27.4	2.47	23.63	15
Male	Control	28.8	2.14	25.4	16
Male	Control	29.5	2.2	25.3	17
Male	Control	30	1.79	25.78	18
Male	Control	28.8	1.71	25.89	19
Male	Control	31.6	2.6	27.72	20
Male	Control	31.2	2.66	27.03	20
Male	Control	11.6	NA	NA	4
Male	Control	14.8	1.24	12.8	5
Male	Control	19.1	1.89	16.55	6
Male	Control	21.7	1.86	18.67	7
Male	Control	23.8	2.02	20.63	8
Male	Control	25	1.76	20.98	9
Male	Control	25.8	1.87	22.74	9
Male	Control	25.8	1.59	22.65	10
Male	Control	25.6	1.83	22.72	11
Male	Control	25.9	1.13	21.86	12
Male	Control	27.1	1.88	23.54	13
Male	Control	28.1	2.16	24.77	14
Male	Control	28.1	2.25	23.77	15
Female	Control	13.2	1.25	11.43	4
Female	Control	15.8	2.05	13.01	5
Female	Control	16.5	2.09	13.59	6
Female	Control	17.8	2.47	14.25	7
Female	Control	19	2.12	14.8	8
Female	Control	19.6	2.56	15.68	9
Female	Control	20.2	2.13	16.38	10
Female	Control	21.4	2.18	17.7	11
Female	Control	21.2	1.8	16.83	11
Female	Control	21.7	2.46	17.85	12
Female	Control	21.6	2.84	17.78	13
Female	Control	23	2.79	17.67	14
Female	Control	23	3.26	18.26	15
Female	Control	23.3	3.22	18.47	16
Female	Control	23.9	3.38	19.21	17
Female	Control	23	2.78	17.75	18
Female	Control	23.5	3.47	19.03	19
Female	Control	23.3	3.61	18.53	20
Female	Sucrose	14.5	1.54	12.42	4
Female	Sucrose	18.2	1.99	15.15	5
Female	Sucrose	19.1	1.88	15.78	6
Female	Sucrose	20	1.73	16.8	7
Female	Sucrose	20.9	1.42	16.76	8
Female	Sucrose	21.9	1.73	18.21	9
Female	Sucrose	21.6	1.6	18.73	10
Female	Sucrose	21.2	1.44	18.16	11
Female	Sucrose	22	1.4	17.89	11
Female	Sucrose	22.4	2.23	18.61	12
Female	Sucrose	23.1	2.43	19.26	13
Female	Sucrose	22.7	2.68	18.27	14
Female	Sucrose	23.9	2.72	19.55	15
Female	Sucrose	23.4	2.83	19.29	16
Female	Sucrose	25.2	3.34	19.75	17
Female	Sucrose	26.7	3.8	19.67	18
Female	Sucrose	23.2	3.03	18.26	19
Female	Sucrose	24.8	3.25	19.73	20
Male	Sucrose	15.1	1.53	13.06	4
Male	Sucrose	18.1	1.75	15.61	5
Male	Sucrose	20	1.93	16.93	6
Male	Sucrose	21.5	1.76	18.3	7
Male	Sucrose	22.1	1.5	18.63	8
Male	Sucrose	23	1.92	19.82	9
Male	Sucrose	23.3	1.36	20	10
Male	Sucrose	23.2	1.76	20.1	11
Male	Sucrose	24	1.51	19.92	11
Male	Sucrose	26.4	2.68	22.45	12
Male	Sucrose	27.1	3.27	23.01	13
Male	Sucrose	27	3.04	21.48	14
Male	Sucrose	28.2	3.75	23.07	15
Male	Sucrose	27.9	3	22.91	16
Male	Sucrose	28.4	2.9	23.83	17
Male	Sucrose	30.2	2.73	24.01	18
Male	Sucrose	29.4	2.63	25.55	19
Male	Sucrose	31.2	2.84	26.12	20
Male	Sucrose	9.8	1.11	8.54	4
Male	Sucrose	13.9	1.54	12.89	5
Male	Sucrose	17.2	1.96	14.55	6
Male	Sucrose	19.2	2.14	15.76	7
Male	Sucrose	22.1	2.35	16.79	8
Male	Sucrose	22.1	2.81	17.99	9
Male	Sucrose	23.4	2.25	19.61	10
Male	Sucrose	24	2.13	20.2	11
Male	Sucrose	24.9	1.86	19.29	11
Male	Sucrose	26.8	2.8	22.62	12
Male	Sucrose	27.5	3.35	22.92	13
Male	Sucrose	29.3	3.57	23.02	14
Male	Sucrose	29.9	3.87	24.5	15
Male	Sucrose	29.2	3.56	23.65	16
Male	Sucrose	30.5	3.67	24.87	17
Male	Sucrose	31.2	3.72	24.41	18
Male	Sucrose	30.8	4.24	25.11	19
Male	Sucrose	31.5	4.46	25.3	20
Male	Sucrose	11.1	1.36	9.34	4
Male	Sucrose	15	1.49	11.93	5
Male	Sucrose	19	1.93	16.15	6
Male	Sucrose	21.1	1.96	18.04	7
Male	Sucrose	23.2	1.75	18.34	8
Male	Sucrose	23.5	2.33	19.51	9
Male	Sucrose	24.1	2.02	20.69	10
Male	Sucrose	23.7	1.91	20.47	11
Male	Sucrose	24.7	1.81	20.33	11
Male	Sucrose	26.2	1.79	23.12	12
Male	Sucrose	27.7	2.2	24.03	13
Male	Sucrose	28.9	2.33	24.04	14
Male	Sucrose	29.9	2.85	25.39	15
Male	Sucrose	29.6	2.32	25.53	16
Male	Sucrose	30	2.29	25.52	17
Male	Sucrose	30.5	1.85	25.28	18
Male	Sucrose	30.5	2.26	26.81	19
Male	Sucrose	31.1	2.54	26.49	20
Male	Control	10.3	1.14	9.76	4
Male	Control	16.1	1.62	13.98	5
Male	Control	19.4	2	16.46	6
Male	Control	21.2	2.06	18.55	7
Male	Control	22.2	1.46	18.28	8
Male	Control	23.3	1.99	19.98	9
Male	Control	24	1.61	20.58	10
Male	Control	24.6	1.82	21.32	11
Male	Control	24.2	1.21	20.27	11
Male	Control	25.5	1.84	22.63	12
Male	Control	26.4	2.23	23.21	13
Male	Control	27.6	1.81	22.42	14
Male	Control	28.1	2.4	24.18	15
Male	Control	28.7	2.51	25.09	16
Male	Control	29.4	2.81	25.11	17
Male	Control	30.2	2.36	24.43	18
Male	Control	29.5	3.08	25.26	19
Male	Control	30.2	2.8	26.16	20
Female	Control	11.6	1.32	9.49	4
Female	Control	15.2	1.49	12.95	5
Female	Control	19	1.47	16.36	6
Female	Control	19.2	1.67	16.19	7
Male	Control	11.9	1.18	10.32	4
Male	Control	18.2	1.66	15.78	5
Male	Control	20.8	1.43	18.52	6
Male	Control	22.6	1.66	19.65	7
Male	Control	24.6	1.59	20.24	8
Male	Control	24.8	1.78	21.67	9
Male	Control	26.2	2.17	22.49	9
Male	Control	26.7	2.69	22.51	11
Male	Control	26.3	2.18	22.22	11
Male	Control	27.2	2.45	23.57	12
Male	Control	27.3	2.14	23.89	13
Male	Control	26.9	2.28	23.5	14
Male	Control	28.4	2.89	23.82	15
Male	Control	29.8	3.78	24.2	16
Male	Control	29.8	4.14	24.68	17
Male	Control	31.9	4.81	24.19	18
Male	Control	31.4	5.41	24.43	19
Male	Control	32.4	5.84	25.53	20
Male	Control	7.2	0.43	6.34	4
Male	Control	11.2	0.95	9.98	5
Male	Control	15.8	0.99	13.86	6
Male	Control	18.4	1.33	15.79	7
Male	Control	21.8	1.08	17.36	8
Male	Control	22.2	1.67	18.97	9
Male	Control	22.5	1.55	19.7	9
Male	Control	18.2	1.05	16.08	11
Male	Control	23	1.83	19.93	12
Male	Control	25.3	1.43	21.49	13
Male	Control	23.5	1.23	20.87	14
Male	Control	26.4	1.59	23.88	15
Male	Control	26.4	1.95	23.83	16
Male	Control	26.5	1.89	24.42	17
Male	Control	27.5	1.63	22.92	18
Male	Control	26.5	1.71	23.27	19
Male	Control	27.4	2.01	23.9	20
Female	Sucrose	14.7	1.69	12.53	4
Female	Sucrose	16.9	1.92	14.22	5
Female	Sucrose	17.4	2.17	14.02	6
Female	Sucrose	17.5	1.88	14.38	7
Female	Sucrose	18.2	1.66	14.38	8
Female	Sucrose	18	1.68	14.95	9
Female	Sucrose	19.1	1.79	16.12	10
Female	Sucrose	19.7	2.28	15.93	11
Female	Sucrose	19.7	1.87	14.93	11
Female	Sucrose	20.4	2.34	15.71	12
Female	Sucrose	20.1	1.97	16.61	13
Female	Sucrose	20.6	2.25	15.86	14
Female	Sucrose	21.1	2.7	17.02	15
Female	Sucrose	21.3	2.79	16.88	16
Female	Sucrose	22.2	2.83	18.25	17
Female	Sucrose	21.7	2.38	17.05	18
Female	Sucrose	21.8	2.82	18.03	19
Female	Sucrose	22.8	3.28	17.95	20
Female	Sucrose	14.1	1.57	12.37	4
Female	Sucrose	17	1.88	13.76	5
Female	Sucrose	18	2.2	14.88	6
Female	Sucrose	18.6	2.26	14.99	7
Female	Sucrose	19	1.89	15	8
Female	Sucrose	18.9	2	15.5	9
Female	Sucrose	18.9	1.54	16.05	10
Female	Sucrose	18.9	1.98	15.38	11
Female	Sucrose	20.2	1.73	15.7	11
Female	Sucrose	21.2	2.7	17.07	12
Female	Sucrose	21.5	2.72	16.35	13
Female	Sucrose	20.8	2.65	15.93	14
Female	Sucrose	21.6	3.27	16.53	15
Female	Sucrose	23	3.45	17.49	16
Female	Sucrose	22.5	3.53	18.22	17
Female	Sucrose	21.8	3.31	16.64	18
Female	Sucrose	22.8	3.5	17.36	19
Female	Sucrose	22.9	3.8	17.41	20
Female	Sucrose	14.5	1.42	13.42	4
Female	Sucrose	17.3	1.56	15.29	5
Female	Sucrose	17.7	1.82	15.44	6
Female	Sucrose	18.9	1.51	17.1	7
Female	Sucrose	19.5	1.85	16.16	8
Female	Sucrose	19.3	1.97	17.08	9
Female	Sucrose	19.9	1.73	17.58	10
Female	Sucrose	21	2.52	17.92	11
Female	Sucrose	21.1	2	17.48	11
Female	Sucrose	22	3.03	18.03	12
Female	Sucrose	21.7	2.68	18	13
Female	Sucrose	22.2	3.16	17.63	14
Female	Sucrose	23.1	3.86	18.36	15
Female	Sucrose	23.3	3.75	18.47	16
Female	Sucrose	24	3.96	19.62	17
Female	Sucrose	21.5	3.1	17.6	18
Female	Sucrose	24	3.51	18.85	19
Female	Sucrose	24.8	4.76	18.84	20
Male	Control	17.5	1.66	14.6	4
Male	Control	19.9	1.72	17.32	5
Male	Control	21.8	1.79	18.88	6
Male	Control	23.5	1.98	20.47	7
Male	Control	24.5	2.1	21.07	8
Male	Control	25.6	2.29	22.05	9
Male	Control	26.8	2.17	23.18	10
Male	Control	27.6	2.23	24.14	11
Male	Control	27.9	2.43	23.91	12
Male	Control	28.4	2.65	24.47	13
Male	Control	29.2	3.03	25.06	14
Male	Control	29.4	3.28	25.06	15
Male	Control	30	3.48	25.1	16
Male	Control	31.6	4.66	25.48	17
Male	Control	31.7	4.73	26	18
Male	Control	31.4	4.48	25.77	19
Male	Control	31.7	4.43	26.07	20
Female	Control	14.1	1.42	11.87	4
Female	Control	17.9	2.11	14.51	5
Female	Control	19	2.01	15.57	6
Female	Control	19.1	1.93	15.89	7
Female	Control	19.5	1.64	15.89	8
Female	Control	19.9	1.79	16.42	9
Female	Control	20.9	2.06	17.43	10
Female	Control	20.9	1.86	17.57	11
Female	Control	21.7	1.82	18.38	12
Female	Control	21.5	2.11	18.14	13
Female	Control	22.9	2.92	18.82	14
Female	Control	22.9	2.17	19.42	15
Female	Control	22.8	2.19	19.25	16
Female	Control	23.7	2.46	19.56	17
Female	Control	24.7	3	20.39	18
Female	Control	23	2.22	19.79	19
Female	Control	23.7	2.25	20.17	20
Female	Control	10	0.89	8.38	5
Female	Control	10.4	1.57	8.23	6
Female	Control	12.2	1.29	10.27	7
Female	Control	13.4	1.55	11.29	8
Female	Control	14.7	1.92	11.97	9
Female	Control	13.8	1.6	11.36	10
Male	Control	14.3	1.49	12.22	5
Male	Control	18.3	2.03	15.38	6
Male	Control	21	2.12	17.78	7
Male	Control	23.4	2.86	19.08	8
Male	Control	23.9	2.72	20.11	9
Male	Control	24.5	2.28	20.68	10
Male	Control	25.6	2	22.15	11
Male	Control	26.4	2.12	23.07	12
Male	Control	27	2.22	23.82	13
Male	Control	28.5	2.34	24.77	13
Male	Control	28.4	2.82	24.09	14
Male	Control	28.6	2.77	24.75	15
Male	Control	29	2.77	24.95	16
Male	Control	29.8	2.99	25.29	17
Male	Control	29.3	2.95	25.33	18
Male	Control	30.1	3.07	25.8	19
Male	Control	30.8	3.38	25.9	19
Male	Control	30.8	3.24	26.17	20
Male	Control	10.7	1.2	9.26	4
Male	Control	12.4	1.18	10.84	5
Male	Control	18.1	1.86	15.14	6
Male	Control	20.1	2.48	16.61	7
Male	Control	21.2	1.99	17.51	8
Male	Control	23.8	2.22	20.33	9
Male	Control	24.9	1.95	21.77	10
Male	Control	26.5	2.05	23.25	11
Male	Control	27.1	2.13	24.04	12
Male	Control	28.1	1.92	24.9	13
Male	Control	28.9	1.75	25.72	14
Male	Control	29.3	2.17	26.44	15
Male	Control	29.2	2.04	25.77	16
Male	Control	30.1	2.23	26.51	17
Male	Control	30.2	2.09	26.8	18
Male	Control	30.1	2.42	27.17	19
Male	Control	30.4	2.15	27.05	20
Male	Control	13.1	1.29	11.16	4
Male	Control	17.5	1.72	14.95	5
Male	Control	19.6	1.44	17	6
Male	Control	21.6	1.93	18.56	7
Male	Control	22.6	1.75	19.25	8
Male	Control	23.8	1.87	20.7	9
Male	Control	24.8	1.82	22.04	10
Male	Control	26.4	1.77	23.01	11
Male	Control	26.4	2.03	22.93	12
Male	Control	27.2	2.29	23.56	13
Male	Control	27.6	2.6	23.88	14
Male	Control	28	2.73	23.62	15
Male	Control	28.6	2.92	24.07	16
Male	Control	29.2	2.71	25.24	17
Male	Control	29.1	3	25.2	18
Male	Control	30.4	3.44	25.4	19
Male	Control	30.4	3.53	25.62	20
Male	Sucrose	12.6	1.28	10.44	4
Male	Sucrose	17.4	1.82	14.99	5
Male	Sucrose	19.8	1.36	17.03	6
Male	Sucrose	21.6	1.65	18.87	7
Male	Sucrose	22	1.27	18.73	8
Male	Sucrose	23.2	1.73	20.61	9
Male	Sucrose	23.9	1.7	21.01	10
Male	Sucrose	23.8	1.59	21.13	10
Male	Sucrose	25.2	1.98	20.26	11
Male	Sucrose	25.8	2.83	21.61	12
Male	Sucrose	27	3.4	21.51	13
Male	Sucrose	27.8	4.25	22.03	14
Male	Sucrose	29.3	5.13	23.15	15
Male	Sucrose	29.8	5.37	22.53	16
Male	Sucrose	30.3	5.71	22.63	17
Male	Sucrose	30.2	6.08	22.63	18
Male	Sucrose	30.7	5.94	23.54	19
Male	Sucrose	31.2	5.72	23.78	20
Male	Sucrose	12.5	1.4	10.4	4
Male	Sucrose	16.8	1.7	14.47	5
Male	Sucrose	18.9	1.71	15.87	6
Male	Sucrose	20	1.76	17.45	7
Male	Sucrose	21.1	1.57	17.41	8
Male	Sucrose	21.9	2	19.11	9
Male	Sucrose	22	1.46	19.41	10
Male	Sucrose	22.2	1.44	19.45	10
Male	Sucrose	23.9	2.12	19.83	11
Male	Sucrose	24.8	2.75	21.29	12
Male	Sucrose	25.3	2.55	21.2	13
Male	Sucrose	26.3	3.57	21.45	14
Male	Sucrose	26.9	3.23	22.64	15
Male	Sucrose	27.6	3.07	23.17	16
Male	Sucrose	27.8	3.29	23.32	17
Male	Sucrose	27.2	3	23.44	18
Male	Sucrose	28.3	3.07	24.37	19
Male	Sucrose	28.8	2.9	24.54	20
Female	Sucrose	8.8	1.14	6.96	4
Female	Sucrose	9.9	1.42	8.29	5
Female	Sucrose	12.5	1.37	10.47	6
Female	Sucrose	14.5	1.34	12.06	7
Female	Sucrose	15.5	1.48	13.08	8
Female	Sucrose	15.9	1.72	13.37	9
Female	Sucrose	16.1	1.84	13.76	10
Female	Sucrose	17.2	2.11	13.69	11
Female	Sucrose	17	2.01	14.26	12
Female	Sucrose	17.6	2.24	14.36	13
Female	Sucrose	18.1	2.05	15.12	14
Female	Sucrose	19.1	2.61	15.14	15
Female	Sucrose	19.2	2.59	15.79	16
Female	Sucrose	19.2	2.37	15.98	17
Female	Sucrose	20.2	2.61	16.44	18
Female	Sucrose	19.7	2.72	16.19	19
Female	Sucrose	20	2.58	15.86	19
Female	Sucrose	19.8	2.48	15.57	20
Male	Control	11.6	1.06	9.86	4
Male	Control	17.3	1.56	15.07	5
Male	Control	20.3	1.46	17.78	6
Male	Control	22.4	1.58	19.72	7
Male	Control	23.8	1.45	20.18	8
Male	Control	24.8	1.91	22.28	9
Male	Control	25.6	1.95	22.61	10
Male	Control	26.1	1.64	22.74	11
Male	Control	26.8	1.67	23.92	12
Male	Control	27.6	1.88	24.62	13
Male	Control	28.1	1.86	25.07	14
Male	Control	28.7	1.68	25.3	15
Male	Control	28.3	1.54	25.77	16
Male	Control	28.1	1.9	24.92	17
Male	Control	28.3	2.24	25.01	18
Male	Control	28.8	1.99	25.18	19
Male	Control	29.3	2.02	25.38	20
Female	Control	12.2	1.34	10.07	4
Female	Control	14.6	1.69	12.28	5
Female	Control	15.4	1.68	12.85	6
Female	Control	16.6	1.68	14.12	7
Female	Control	17.7	1.7	14.82	8
Female	Control	18.2	1.7	15.2	9
Female	Control	18.8	1.81	16.01	10
Female	Control	19.1	1.47	16.07	11
Female	Control	19.3	1.79	16.24	12
Female	Control	19.8	1.63	17.47	13
Female	Control	20	1.51	17.32	14
Female	Control	20	1.66	17.08	15
Female	Control	20.5	1.75	17.33	16
Female	Control	20.4	1.52	17.32	17
Female	Control	20.7	1.81	17.78	18
Female	Control	21.2	2.18	16.91	19
Female	Control	20.3	1.43	17.19	20
Male	Control	12.8	1.19	11.21	4
Male	Control	19.9	1.41	17.17	5
Male	Control	22.1	1.49	19.27	6
Male	Control	24.3	1.66	21.68	7
Male	Control	26	1.57	22.61	8
Male	Control	27	2.13	23.6	9
Male	Control	27.6	2.6	24.43	10
Male	Control	27.4	1.91	24.24	11
Male	Control	28.6	2.15	24.59	12
Male	Control	29.1	2.61	25.13	13
Male	Control	29.1	2.73	25.38	14
Male	Control	30	2.94	25.39	15
Male	Control	30.1	2.59	26.07	16
Male	Control	31.5	3.23	26.19	17
Male	Control	31.6	3.07	26.42	18
Male	Control	32.3	3.26	26.2	18
Male	Control	33.2	4.04	27.23	19
Male	Control	33.2	4.86	27.27	20
Female	Control	11.6	1.18	9.83	4
Female	Control	15.6	1.65	13.03	5
Female	Control	17.7	1.92	15.06	6
Female	Control	18.6	1.95	15.32	7
Female	Control	19.4	2.37	15.91	8
Female	Control	20.2	2.71	16.38	9
Female	Control	20.3	2.59	16.24	10
Female	Control	21	2.95	16.61	11
Female	Control	21.3	2.87	16.69	12
Female	Control	21.5	3.24	17.08	13
Female	Control	22.5	4.01	17.61	14
Female	Control	23	3.87	17.54	15
Female	Control	24.2	4.99	17.39	16
Female	Control	24.9	5.67	18.26	17
Female	Control	24.5	5.15	18.13	18
Female	Control	26.4	5.61	18.87	19
Female	Control	26.6	6.45	18.04	20
Female	Sucrose	10.1	0.97	8.37	4
Female	Sucrose	14.5	1.59	12.21	5
Female	Sucrose	16.1	1.96	13.14	6
Female	Sucrose	17.5	1.85	14.32	7
Female	Sucrose	18.3	1.82	14.93	8
Female	Sucrose	18.7	2.26	15.78	9
Female	Sucrose	19.3	1.99	16.29	10
Female	Sucrose	20.4	2.09	16.81	11
Female	Sucrose	20.5	2.08	16.43	12
Female	Sucrose	21	2.45	17.88	13
Female	Sucrose	21.4	2.63	18.02	14
Female	Sucrose	22.5	2.71	18.42	15
Female	Sucrose	22.1	2.71	18.06	16
Female	Sucrose	22.5	3.23	18.18	17
Female	Sucrose	22.4	2.91	17.85	18
Female	Sucrose	22.8	3.27	18.07	19
Female	Sucrose	22.6	2.95	17.86	20
Male	Sucrose	10.1	1.32	10.66	4
Male	Sucrose	15.3	1.77	15.14	5
Male	Sucrose	17.3	1.98	17.67	6
Male	Sucrose	18.3	1.95	18.61	7
Male	Sucrose	23.5	2.02	20.88	8
Male	Sucrose	23.9	2.26	21.19	9
Male	Sucrose	25.2	2.25	21.56	10
Male	Sucrose	25.8	3.02	20.93	11
Male	Sucrose	25.9	3.24	20.81	12
Male	Sucrose	27.1	4.21	22.2	13
Male	Sucrose	28.3	4.95	22.93	14
Male	Sucrose	29.9	5.93	22.93	15
Male	Sucrose	30.5	6.18	22.84	16
Male	Sucrose	30.5	6.6	22.81	17
Male	Sucrose	31.6	7.55	22.56	18
Male	Sucrose	32.9	8.5	23.28	19
Male	Sucrose	33	8.79	22.94	20
Male	Sucrose	10.7	1.32	10.53	4
Male	Sucrose	15.2	1.44	13.99	5
Male	Sucrose	18.3	1.5	16.8	6
Male	Sucrose	19.3	1.39	18.39	7
Male	Sucrose	22.5	1.4	19.15	8
Male	Sucrose	23	1.75	20.08	9
Male	Sucrose	23.9	1.97	20.87	10
Male	Sucrose	24.3	2.1	21.02	11
Male	Sucrose	24.4	2.45	20.3	12
Male	Sucrose	25.7	2.96	22.24	13
Male	Sucrose	26.2	3.71	22.11	14
Male	Sucrose	27	3.98	21.49	15
Male	Sucrose	27.9	4.39	22.23	16
Male	Sucrose	28.5	4.64	22.25	17
Male	Sucrose	29.4	5.18	22.61	18
Male	Sucrose	30.3	6.11	22.56	19
Male	Sucrose	31	6.62	22.66	20
Male	Sucrose	8.6	0.78	7.73	4
Male	Sucrose	14	1.14	12.35	5
Male	Sucrose	19.1	1.61	16.61	6
Male	Sucrose	21.5	1.48	18.67	7
Male	Sucrose	22.8	1.79	20.21	8
Male	Sucrose	23.1	1.91	20	9
Male	Sucrose	24.2	2.03	20.88	10
Male	Sucrose	24.6	2.17	20.77	11
Male	Sucrose	25.3	2.38	21.26	12
Male	Sucrose	24.7	2.47	21.58	13
Male	Sucrose	25.7	3.13	22.16	14
Male	Sucrose	26.9	3.68	21.85	15
Male	Sucrose	28.1	4.14	22.47	16
Male	Sucrose	29.2	4.96	23.14	17
Male	Sucrose	30	5.84	22.86	18
Male	Sucrose	31.2	6.32	23.41	19
Male	Sucrose	30.9	6.76	23.2	19
Male	Sucrose	26.8	4.52	20.54	20
Male	Sucrose	11.1	1.1	9.69	4
Male	Sucrose	17.2	1.61	14.84	5
Male	Sucrose	20.6	1.98	17.5	6
Male	Sucrose	21.9	2.32	18.44	7
Male	Sucrose	23.2	2.37	20.32	8
Male	Sucrose	23	2.43	19.93	9
Male	Sucrose	24.3	2.31	20.42	10
Male	Sucrose	25.2	3.03	20.58	11
Male	Sucrose	26.4	4.02	20.72	12
Male	Sucrose	27.4	4.94	21.54	13
Male	Sucrose	28.7	6.05	22.14	14
Male	Sucrose	31.1	7.22	22.37	15
Male	Sucrose	31.8	8.11	22.74	16
Male	Sucrose	34.1	9.28	22.73	17
Male	Sucrose	34.4	10.34	22.83	18
Male	Sucrose	36	11.34	23.62	19
Male	Sucrose	36.8	12.51	23.18	19
Male	Sucrose	37.8	11.98	23.03	20
Female	Sucrose	13.8	1.7	11.56	4
Female	Sucrose	17	1.8	14.02	5
Female	Sucrose	17.7	1.96	14.63	6
Female	Sucrose	18.8	2.54	15.45	7
Female	Sucrose	20.1	2.81	15.77	8
Female	Sucrose	21	3.16	16.62	9
Female	Sucrose	20.2	2.89	16.16	10
Female	Sucrose	22.5	4.46	16.58	11
Female	Sucrose	22.6	4.63	16.72	12
Female	Sucrose	24.1	5.47	17.19	13
Female	Sucrose	25.4	6.64	17.48	14
Female	Sucrose	24.1	5.82	17.17	15
Female	Sucrose	26.2	6.47	18.79	16
Female	Sucrose	28.4	7.64	19.7	17
Female	Sucrose	27.3	7.63	18.1	18
Female	Sucrose	28.8	8.51	18.89	19
Female	Sucrose	29.4	9.19	18.65	20
Male	Control	12	1.29	10.3	4
Male	Control	16.6	1.44	14.05	5
Male	Control	20.2	1.52	18.01	6
Male	Control	22.3	1.96	19.38	7
Male	Control	22.9	1.79	19.5	8
Male	Control	23.6	1.93	20.47	9
Male	Control	24	1.83	20.69	10
Male	Control	23.9	1.95	21.35	11
Male	Control	24.5	2.1	21.23	12
Male	Control	25.5	2.29	22.24	13
Male	Control	25.5	2.42	21.84	14
Male	Control	25.7	2.57	22.24	15
Male	Control	25.9	2.63	22.32	16
Male	Control	26.2	2.58	22.6	17
Male	Control	27.3	3.04	22.48	18
Male	Control	27.4	3.23	22.88	19
Male	Control	27.4	3.61	22.73	20
Female	Control	9.4	NA	NA	4
Female	Control	13.2	2.03	11.08	5
Female	Control	16.4	1.77	13.51	6
Female	Control	18.4	1.87	15.69	7
Female	Control	20.3	1.91	17.11	8
Female	Control	21.1	2.37	17.29	9
Female	Control	20.5	2.32	17.12	10
Female	Control	21.7	2.28	18.1	11
Female	Control	22.5	2.33	18.83	12
Female	Control	22.9	2.31	18.92	13
Female	Control	23	2.24	19.05	14
Female	Control	23.3	2.51	19.43	15
Female	Control	22.6	2.15	18.84	16
Female	Control	23.5	2.68	18.89	17
Female	Control	24.2	2.94	19.58	18
Female	Control	22.8	2.01	18.94	19
Female	Control	24.6	2.7	20.28	20
Female	Control	24.6	2.76	19.92	20
Male	Control	18	2.14	15.44	4
Male	Control	20.3	1.58	17.23	5
Male	Control	22	1.92	18.92	6
Male	Control	24.6	1.82	21.57	7
Male	Control	24.4	1.47	22.63	8
Male	Control	25.7	1.8	21.93	9
Male	Control	26.4	1.88	22.85	10
Male	Control	27.1	2.14	22.3	11
Male	Control	27.2	2.71	22.7	13
Male	Control	27.9	2	23.72	14
Male	Control	28.2	1.58	24.5	15
Male	Control	29.5	1.97	25.71	16
Male	Control	30.2	2.68	25.62	17
Male	Control	29.9	2.73	25.57	18
Male	Control	30.4	3.66	25.05	19
Male	Control	30.3	3.9	24.57	20
Female	Control	9.6	1.16	8.12	4
Female	Control	13.9	1.46	11.62	5
Female	Control	16.6	1.69	13.85	6
Female	Control	16.8	3.5	13.01	7
Female	Control	18.3	2.08	15.23	8
Female	Control	18.5	1.88	15	8
Female	Control	17.6	1.88	14.68	9
Female	Control	18.8	1.64	15.49	10
Female	Control	18.7	1.8	15.65	11
Female	Control	19.8	2.09	16.69	12
Female	Control	20.3	2.09	17.2	13
Female	Control	20	2.14	16.49	14
Female	Control	20.4	2.21	17.01	15
Female	Control	21.2	2.67	16.71	16
Female	Control	20.7	2.63	17.43	17
Female	Control	20.7	2.39	16.93	18
Female	Control	21.9	2.92	17.6	19
Female	Control	22.2	3.12	17.73	19
Female	Control	23.2	2.53	18.71	20
Female	Control	11.2	1.33	9.42	4
Female	Control	15.7	1.88	13.03	5
Female	Control	19	2.25	15.66	6
Female	Control	19.5	1.77	14.45	7
Female	Control	20.1	2.57	16.48	8
Female	Control	20.6	2.44	16.62	8
Female	Control	21	2.32	17.57	9
Female	Control	22.1	2.21	18.17	10
Female	Control	21.5	2.2	18.08	11
Female	Control	22.4	3	18.44	12
Female	Control	23.6	3.13	18.96	13
Female	Control	22.8	2.69	18.66	14
Female	Control	23.5	2.45	19.4	15
Female	Control	25.5	3.7	20.39	16
Female	Control	23.6	2.6	19.71	17
Female	Control	23.9	2.75	19.52	18
Female	Control	24.6	4.55	17.5	19
Female	Control	24.6	2.71	19.77	19
Female	Control	26.4	3.37	21.16	20
Male	Sucrose	12.8	1.28	10.81	4
Male	Sucrose	18.3	1.93	15.27	5
Male	Sucrose	20	1.71	17.56	6
Male	Sucrose	21.6	1.47	18.94	7
Male	Sucrose	22.2	1.55	20.13	8
Male	Sucrose	23.1	1.71	19.85	9
Male	Sucrose	22.8	1.28	20.05	10
Male	Sucrose	23.6	1.48	20.67	11
Male	Sucrose	26.3	NA	NA	12
Male	Sucrose	27.6	1.55	24.58	13
Male	Sucrose	28.5	1.8	25.04	14
Male	Sucrose	28.9	1.63	25.93	15
Male	Sucrose	29.6	1.89	26.09	16
Male	Sucrose	30.1	2	26.65	17
Male	Sucrose	30.5	2.1	26.96	18
Male	Sucrose	30.4	2.2	26.97	19
Male	Sucrose	30.2	2.25	26.32	20
Female	Sucrose	11.9	1.2	10.38	4
Female	Sucrose	15.5	1.53	13.43	5
Female	Sucrose	16.7	1.75	14.4	6
Female	Sucrose	17.3	1.74	14.45	7
Female	Sucrose	18	1.83	15.24	8
Female	Sucrose	18.4	2.21	15.2	9
Female	Sucrose	19.7	1.86	16.48	10
Female	Sucrose	20.2	2.56	15.93	11
Female	Sucrose	21.6	3.19	17.38	12
Female	Sucrose	21.4	3.07	16.69	13
Female	Sucrose	21.6	2.82	17.5	14
Female	Sucrose	23.2	3.78	17.97	15
Female	Sucrose	23.7	4.38	18.22	16
Female	Sucrose	24.1	4.44	18.17	17
Female	Sucrose	24.7	4.45	18.48	18
Female	Sucrose	23.4	3.61	17.77	19
Female	Sucrose	24.5	4.1	18.17	20
Female	Control	12.4	1.27	10.35	4
Female	Control	15.9	1.56	13.49	5
Female	Control	17.5	1.63	14.91	6
Female	Control	17.8	1.97	14.9	7
Female	Control	18.5	1.88	15.83	8
Female	Control	18.9	2.03	15.86	9
Female	Control	20.4	1.91	16.93	10
Female	Control	20.4	1.83	17.1	11
Female	Control	20.9	2.41	17.2	12
Female	Control	21.4	2.04	18.19	13
Female	Control	21.5	2.03	17.9	14
Female	Control	22	1.97	18.33	15
Female	Control	21.8	1.9	18.43	16
Female	Control	21.9	2.25	18.45	17
Female	Control	23.3	2.5	19.62	18
Female	Control	22.5	1.78	18.46	19
Female	Control	23	2.05	18.95	20
Female	Control	13.8	1.38	11.97	4
Female	Control	16.4	2.19	13.82	5
Female	Control	16.9	2.24	13.49	6
Female	Control	17.1	2.58	13.78	7
Female	Control	18.3	2.23	14.74	8
Female	Control	17.9	2.18	13.86	9
Female	Control	18.3	2.15	15.04	10
Female	Control	15.6	1.9	12.24	11
Female	Control	18.2	2.38	14.84	11
Female	Control	19	2.24	15.51	12
Female	Control	20.7	2.85	16.67	13
Female	Control	20.4	2.84	16.34	14
Female	Control	21.8	3.3	17.23	15
Female	Control	21.2	3.28	17.24	16
Female	Control	21.5	3.36	17.26	17
Female	Control	22.1	2.92	17.35	18
Female	Control	21.2	2.95	16.52	19
Female	Control	23.1	3.72	17.65	20
Female	Control	12.7	1.22	10.84	4
Female	Control	16.5	1.83	13.99	5
Female	Control	17.7	1.82	14.82	6
Female	Control	17.7	1.98	15.07	7
Female	Control	19.2	2.32	15.74	8
Female	Control	19.2	2.12	15.63	9
Female	Control	20	1.98	16.15	10
Female	Control	20.4	2.44	16.46	11
Female	Control	20.2	2.33	16.4	11
Female	Control	20.9	3.05	16.5	12
Female	Control	21.2	2.94	17.5	13
Female	Control	21.8	3.57	17.2	14
Female	Control	21.8	3.51	17.76	15
Female	Control	23	4.46	18.39	16
Female	Control	23.5	4.55	18.12	17
Female	Control	22.6	3.89	18.08	18
Female	Control	22.6	4.32	17.94	19
Female	Control	23.9	4.56	18.55	20
Male	Sucrose	15.1	1.46	12.72	4
Male	Sucrose	21.8	2.03	19.11	5
Male	Sucrose	24.3	2.2	21.05	6
Male	Sucrose	24.8	2.04	21.99	7
Male	Sucrose	26.9	2.25	23.23	8
Male	Sucrose	27	1.48	24.23	9
Male	Sucrose	28.7	2.23	25.04	10
Male	Sucrose	31	3.51	25.18	11
Male	Sucrose	30	2.88	25.58	11
Male	Sucrose	29.4	2.64	24.95	12
Male	Sucrose	31.4	3	26.25	13
Male	Sucrose	31	2.94	26.19	14
Male	Sucrose	33.1	NA	NA	15
Male	Sucrose	35.3	6.28	27.66	16
Male	Sucrose	36.4	6.81	27.39	17
Male	Sucrose	35.9	6.4	27.54	18
Male	Sucrose	36.3	6.08	27.74	19
Male	Sucrose	36.1	6.08	27.88	20
Male	Sucrose	20.3	2.36	17.14	4
Male	Sucrose	22.9	2.49	19.28	5
Male	Sucrose	23.4	2.24	20.87	6
Male	Sucrose	25.4	2.12	21.8	7
Male	Sucrose	25.7	1.7	22.72	8
Male	Sucrose	25.9	1.47	22.91	9
Male	Sucrose	25.7	2.2	22.1	10
Male	Sucrose	26.1	1.72	22.62	10
Male	Sucrose	25.4	1.75	21.01	11
Male	Sucrose	27.3	2.98	22.69	12
Male	Sucrose	28.9	3.26	24.12	13
Male	Sucrose	30.2	4.9	26.25	14
Male	Sucrose	30.8	3.24	25.67	15
Male	Sucrose	31	2.83	26.3	16
Male	Sucrose	20	2.12	17.24	4
Male	Sucrose	23.1	2.41	19.3	5
Male	Sucrose	23.4	2.66	20.46	6
Male	Sucrose	25.8	2.55	21.63	7
Male	Sucrose	26.9	2.99	23.15	8
Male	Sucrose	26.7	3.33	21.99	9
Male	Sucrose	27.3	3.8	22.9	10
Male	Sucrose	28.8	4.85	23.06	11
Male	Sucrose	29.1	4.53	22.81	11
Male	Sucrose	31.7	5.34	24.7	12
Male	Sucrose	33.7	6.05	25.96	13
Male	Sucrose	35.7	7.36	26.94	14
Male	Sucrose	38.9	10.54	26.56	15
Male	Sucrose	41.7	12.96	26.69	16
Male	Sucrose	43.1	14.63	26.33	17
Male	Sucrose	46.4	16.9	27.1	18
Male	Sucrose	49.1	18.63	28.3	19
Male	Sucrose	49.4	18.9	28.36	20
Male	Sucrose	15.6	1.56	13.8	4
Male	Sucrose	19.6	1.84	16.79	5
Male	Sucrose	21.5	1.88	19.32	6
Male	Sucrose	24	2.16	20.68	7
Male	Sucrose	24	1.94	20.9	8
Male	Sucrose	24.4	2.06	20.79	9
Male	Sucrose	24.7	2.01	21.13	10
Male	Sucrose	25.8	2.55	21.95	11
Male	Sucrose	24.6	1.81	21.7	11
Male	Sucrose	26.4	1.99	22.33	12
Male	Sucrose	27.7	2.17	23.75	13
Male	Sucrose	29.6	2.18	25.12	14
Male	Sucrose	29.3	3.09	25.52	15
Male	Sucrose	30	3.67	24.41	16
Male	Sucrose	30.9	4.41	24.68	17
Male	Sucrose	31.7	5.2	24.71	18
Male	Sucrose	34	6.62	25.93	19
Male	Sucrose	33.2	6.74	24.33	20
Female	Control	14.7	1.94	12.7	5
Female	Control	16.1	1.77	13.07	6
Female	Control	17.8	1.92	15.22	7
Female	Control	18.2	1.71	15.41	8
Female	Control	19.9	2.26	16.24	9
Female	Control	20.7	2.18	17.04	10
Female	Control	20	1.93	16.54	11
Female	Control	21	2.27	17.23	12
Female	Control	21.2	1.93	17.93	13
Female	Control	22	2.11	18.54	14
Female	Control	23	2.18	19.03	15
Female	Control	22.6	2.06	18.84	16
Female	Control	23.2	2.64	19.58	17
Female	Control	23	1.8	19.79	18
Female	Control	24.4	2.72	20.29	19
Female	Control	24.3	2.88	19.76	20
Female	Control	15.1	1.97	13.07	4
Female	Control	18.8	1.88	15.04	5
Female	Control	18.8	1.99	16.05	6
Female	Control	20	2.03	16.66	7
Female	Control	21	2.37	17.55	8
Female	Control	21.4	2.4	17.54	9
Female	Control	21	1.72	17.43	10
Female	Control	21.1	1.85	18.02	11
Female	Control	21.6	NA	NA	12
Female	Control	22.5	2.31	18.79	13
Female	Control	23.3	2.46	19.09	14
Female	Control	23.5	2.36	19.62	15
Female	Control	23	2.24	19.03	16
Female	Control	24.6	2.57	19.92	17
Female	Control	25.1	3.35	20.06	18
Female	Control	23.3	2.14	19.47	19
Female	Control	23.8	2.3	19.51	20
Female	Sucrose	12.7	1.46	10.32	4
Female	Sucrose	16.7	1.54	14.08	5
Female	Sucrose	19.8	1.67	16.05	6
Female	Sucrose	19.7	1.84	16.53	7
Female	Sucrose	20.8	1.94	17.46	8
Female	Sucrose	21.6	2.28	17.36	9
Female	Sucrose	20.8	1.91	17.67	10
Female	Sucrose	22.2	2.2	19.25	11
Female	Sucrose	23.2	2.97	19.34	12
Female	Sucrose	24.3	2.94	19.72	13
Female	Sucrose	22.4	2.49	18.05	14
Female	Sucrose	23.7	2.88	19.22	15
Female	Sucrose	25.1	3.48	20.24	16
Female	Sucrose	26.7	4.24	20.77	17
Female	Sucrose	24.4	2.74	19.22	18
Female	Sucrose	25.9	3.63	20.56	19
Female	Sucrose	25.1	3.05	19.99	20
Female	Control	12.8	1.89	9.88	4
Female	Control	15.6	2.3	12.5	5
Female	Control	17.1	2.02	13.98	6
Female	Control	18.9	2.17	15.42	7
Female	Control	19.5	2.49	16.13	8
Female	Control	20.4	2.19	16.74	9
Female	Control	21.3	2.14	17.67	10
Female	Control	21.5	2.41	18.15	11
Female	Control	22.6	2.47	19.15	12
Female	Control	22.3	2.2	18.67	13
Female	Control	22.7	1.91	19.32	14
Female	Control	23.6	2.33	19.25	15
Female	Control	23.9	2.36	20.26	16
Female	Control	24.9	2.83	20.29	17
Female	Control	23.8	2.82	19.48	18
Female	Control	24.2	3.27	19.5	19
Female	Control	24.6	2.63	20.37	20
Female	Control	9.7	1.21	7.92	4
Female	Control	14.5	1.72	12.24	5
Female	Control	18.2	2.23	14.76	6
Female	Control	19.4	2.13	16.07	7
Female	Control	19.5	1.72	16.1	8
Female	Control	18.9	2.19	16.44	9
Female	Control	20.7	1.74	17.52	10
Female	Control	21.3	2.38	17.63	11
Female	Control	21.2	1.95	18.19	12
Female	Control	21	1.81	17.64	13
Female	Control	21.7	1.79	18.11	14
Female	Control	22.7	1.87	18.86	15
Female	Control	21.9	1.77	19	16
Female	Control	22.2	1.56	19.13	17
Female	Control	23.7	1.94	19.87	18
Female	Control	24.7	2.69	20.66	19
Female	Control	22.8	1.81	19.51	20
Female	Sucrose	10.6	1.26	8.77	4
Female	Sucrose	12.7	1.19	10.88	5
Female	Sucrose	14.3	1.09	11.57	6
Female	Sucrose	15.1	1.23	12.18	7
Female	Sucrose	15	1.24	12.75	8
Female	Sucrose	16.9	1.48	13.68	9
Female	Sucrose	17.1	1.31	14.82	10
Female	Sucrose	18.2	1.67	14.98	11
Female	Sucrose	18.1	1.94	15.17	12
Female	Sucrose	18.5	2.16	14.44	13
Female	Sucrose	18.7	2.36	15.07	14
Female	Sucrose	18.9	2.1	15.57	15
Female	Sucrose	20	2.31	16.03	16
Female	Sucrose	19.2	2.41	15.04	17
Female	Sucrose	19.4	2.35	15.59	18
Female	Sucrose	20	3.2	16.05	19
Female	Sucrose	23.9	4.94	18.18	20

## Sheet: Figure 1B
Figure 1B
24h food & fluid intake
Sex	Treatment	Food_g	Food_cal	Fluid_g	Fluid_cal	Total_cal
Female	Control	3.87857	12.0236	3.75	0	12.0236
Female	Control	4.02857	12.4886	2.50714	0	12.4886
Female	Control	2.82857	8.76857	1.73571	0	8.76857
Female	Control	3.54286	10.9829	3.82143	0	10.9829
Female	Control	3.84286	11.9129	7.52857	0	11.9129
Female	Control	3.88571	12.0457	5.77143	0	12.0457
Female	Control	3.61429	11.2043	4.84286	0	11.2043
Male	Control	4.5	13.95	3.84286	0	13.95
Male	Control	3.55714	11.0271	2.47857	0	11.0271
Male	Control	4.24286	13.1529	2.5	0	13.1529
Male	Control	2.99286	9.27786	5.11667	0	9.27786
Male	Control	1.68571	5.22571	14.2806	0	5.22571
Male	Control	4.02857	12.4886	4.28571	0	12.4886
Male	Control	4.16429	12.9093	4.02857	0	12.9093
Male	Control	4.40714	13.6621	4.35	0	13.6621
Female	Sucrose	2.35	7.285	5.57143	2.15614	9.44114
Female	Sucrose	3.44286	10.6729	15.865	6.13976	16.8126
Female	Sucrose	1.53571	4.76071	13.7833	5.33415	10.0949
Female	Sucrose	4.35714	13.5071	5.39667	2.08851	15.5957
Female	Sucrose	4.45714	13.8171	3.75	1.45125	15.2684
Female	Sucrose	2.72857	8.45857	4.37143	1.69174	10.1503
Female	Sucrose	1.07143	3.32143	17.8625	6.91279	10.2342
Female	Sucrose	0.571429	1.77143	22.25	8.61075	10.3822
Female	Sucrose	1.74286	5.40286	21.8667	8.4624	13.8653
Female	Sucrose	3.93571	12.2007	14.2222	5.504	17.7047
Female	Sucrose	1.39286	4.31786	14.8812	5.75904	10.0769
Female	Sucrose	3.46429	10.7393	9.59167	3.71197	14.4513
Female	Sucrose	1.02857	3.18857	8.04444	3.1132	6.30177
Male	Sucrose	2.11071	6.54321	10.675	4.13122	10.6744
Male	Sucrose	1.83857	5.69957	12.7607	4.9384	10.638
Male	Sucrose	1.42	4.402	21.6667	8.385	12.787
Male	Sucrose	1.91429	5.93429	18.0375	6.98051	12.9148
Male	Sucrose	2.06429	6.39929	4.84583	1.87534	8.27462
Male	Sucrose	2.39286	7.41786	7.5125	2.90734	10.3252
Male	Sucrose	1.87143	5.80143	29.6167	11.4617	17.2631
Male	Sucrose	3.48571	10.8057	21.7583	8.42047	19.2262
Male	Sucrose	2.67857	8.30357	14.9897	5.80101	14.1046
Male	Sucrose	1.44286	4.47286	4.50278	1.74257	6.21543
Male	Sucrose	1.84167	5.70917	19.4306	7.51962	13.2288

## Sheet: Figure 1C
Figure 1C
Indirect calorimetry															Activity								Food intake
sex	treatment	photoperiod	ZT_h	VO2_mL.h	VCO2_mL.h	Heat_kCal.h	RER	FA_oxidation_mg.min	CHO_oxidation_mg.min	weight_g	Fat_g	Lean_g	Temperature_C		sex	treatment	photoperiod	ZT_h	Ambulatory_beam.breaks	Stereotypic_beam.breaks	Temperature_C		sex	treatment	ZT_h	photoperiod	Food_intake_g	Cumulative_Food_Intake_g	Temperature_C
M	Sucrose	Photophase	0	113.145	115.429	0.563333	1.02003	0.0485717	2.73729	28.72	3.234	24.16	25		Male	Sucrose	Photophase	0	3316.2	2778.2	25		Male	Sucrose	0	Photophase	0.214	0.214	25
M	Sucrose	Photophase	1	93.0858	94.1532	0.473333	1.00353	0.0398032	2.18997	28.72	3.234	24.16	25		Male	Sucrose	Photophase	1	1261	1374.8	25		Male	Sucrose	1	Photophase	0.086	0.3	25
M	Sucrose	Photophase	2	87.9867	83.4797	0.443333	0.9467	0.12943	1.64849	28.72	3.234	24.16	25		Male	Sucrose	Photophase	2	636.6	990.2	25		Male	Sucrose	2	Photophase	0.032	0.332	25
M	Sucrose	Photophase	3	84.0165	77.6932	0.408333	0.923333	0.173823	1.41977	28.825	3.315	24.115	25		Male	Sucrose	Photophase	3	436	854.25	25		Male	Sucrose	3	Photophase	0.035	0.365	25
M	Sucrose	Photophase	4	72.0522	65.3387	0.372222	0.906556	0.18312	1.11896	28.7667	3.27	24.14	25		Male	Sucrose	Photophase	4	316.667	754	25		Male	Sucrose	4	Photophase	0.0233333	0.403333	25
M	Sucrose	Photophase	5	74.1221	63.8049	0.377778	0.861111	0.285081	0.890459	28.7667	3.27	24.14	25		Male	Sucrose	Photophase	5	134	411	25		Male	Sucrose	5	Photophase	0	0.403333	25
M	Sucrose	Photophase	6	87.4769	76.303	0.429167	0.868833	0.308032	1.12748	28.825	3.315	24.115	25		Male	Sucrose	Photophase	6	529	1093.5	25		Male	Sucrose	6	Photophase	0.0633333	0.466667	25
M	Sucrose	Photophase	7	71.635	62.9886	0.341667	0.878375	0.237962	0.961803	28.825	3.315	24.115	25		Male	Sucrose	Photophase	7	205.75	714.5	25		Male	Sucrose	7	Photophase	0.0325	0.3825	25
M	Sucrose	Photophase	8	75.0435	64.6212	0.35	0.857417	0.287969	0.903294	28.825	3.315	24.115	25		Male	Sucrose	Photophase	8	169.75	489.5	25		Male	Sucrose	8	Photophase	0.0325	0.415	25
M	Sucrose	Photophase	9	78.379	71.2026	0.395833	0.905708	0.195613	1.22689	28.825	3.315	24.115	25		Male	Sucrose	Photophase	9	590	1237.75	25		Male	Sucrose	9	Photophase	0.085	0.5	25
M	Sucrose	Photophase	10	80.4201	72.0535	0.396667	0.894	0.229151	1.18217	28.72	3.234	24.16	25		Male	Sucrose	Photophase	10	257.4	999	25		Male	Sucrose	10	Photophase	0.012	0.412	25
M	Sucrose	Photophase	11	83.0238	76.5071	0.43	0.920633	0.176446	1.38251	28.72	3.234	24.16	25		Male	Sucrose	Photophase	11	560	1302	25		Male	Sucrose	11	Photophase	0.042	0.454	25
M	Sucrose	Scotophase	12	101.913	99.361	0.51	0.9741	0.0845199	2.11331	28.72	3.234	24.16	25		Male	Sucrose	Scotophase	12	1721.8	2116.2	25		Male	Sucrose	12	Scotophase	0.174	0.628	25
M	Sucrose	Scotophase	13	103.173	105.83	0.523333	1.02643	0.00339614	2.53987	28.72	3.234	24.16	25		Male	Sucrose	Scotophase	13	1785.6	1913.8	25		Male	Sucrose	13	Scotophase	0.196	0.824	25
M	Sucrose	Scotophase	14	96.6492	99.1519	0.496667	1.0248	0.0153813	2.38036	28.72	3.234	24.16	25		Male	Sucrose	Scotophase	14	1100.4	1778.2	25		Male	Sucrose	14	Scotophase	0.084	0.908	25
M	Sucrose	Scotophase	15	103.582	108.129	0.52	1.04397	0	2.69361	28.72	3.234	24.16	25		Male	Sucrose	Scotophase	15	1472.2	1626.6	25		Male	Sucrose	15	Scotophase	0.144	1.052	25
M	Sucrose	Scotophase	16	95.3643	99.829	0.483333	1.04577	0	2.50118	28.72	3.234	24.16	25		Male	Sucrose	Scotophase	16	1491.2	1605.2	25		Male	Sucrose	16	Scotophase	0.046	1.098	25
M	Sucrose	Scotophase	17	100.446	103.76	0.51	1.03187	0.000662786	2.52834	28.72	3.234	24.16	25		Male	Sucrose	Scotophase	17	1419.2	1465.6	25		Male	Sucrose	17	Scotophase	0.226	1.324	25
M	Sucrose	Scotophase	18	98.3685	102.282	0.506667	1.0383	0.00668682	2.52711	28.72	3.234	24.16	25		Male	Sucrose	Scotophase	18	1520.6	1432.6	25		Male	Sucrose	18	Scotophase	0.184	1.508	25
M	Sucrose	Scotophase	19	111.722	117.271	0.576667	1.0488	0.00119867	2.95452	28.72	3.234	24.16	25		Male	Sucrose	Scotophase	19	2493.4	2119.2	25		Male	Sucrose	19	Scotophase	0.246	1.754	25
M	Sucrose	Scotophase	20	96.6245	100.994	0.503333	1.04613	0.00410605	2.52248	28.72	3.234	24.16	25		Male	Sucrose	Scotophase	20	1333.6	1579.4	25		Male	Sucrose	20	Scotophase	0.084	1.838	25
M	Sucrose	Scotophase	21	89.8713	90.261	0.473333	1.00273	0.0258044	2.06537	28.72	3.234	24.16	25		Male	Sucrose	Scotophase	21	502.4	1186	25		Male	Sucrose	21	Scotophase	0.136	1.974	25
M	Sucrose	Scotophase	22	96.6503	96.2073	0.493333	0.994167	0.069938	2.15528	28.72	3.234	24.16	25		Male	Sucrose	Scotophase	22	1070.2	1572.2	25		Male	Sucrose	22	Scotophase	0.056	2.03	25
M	Sucrose	Scotophase	23	100.767	101.542	0.51	1.0002	0.0669724	2.34161	28.72	3.234	24.16	25		Male	Sucrose	Scotophase	23	2591.2	1988	25		Male	Sucrose	23	Scotophase	0.082	2.112	25
F	Sucrose	Photophase	0	123.142	118.962	0.633333	0.9669	0.107625	2.46977	23.76	3.116	18.708	25		Female	Sucrose	Photophase	0	916.2	1548.2	25		Female	Sucrose	0	Photophase	0.316	0.316	25
F	Sucrose	Photophase	1	110.207	103.605	0.543333	0.935467	0.18219	1.99168	23.76	3.116	18.708	25		Female	Sucrose	Photophase	1	244.8	432.6	25		Female	Sucrose	1	Photophase	0.096	0.412	25
F	Sucrose	Photophase	2	104.847	95.5799	0.52	0.913	0.252238	1.66662	23.76	3.116	18.708	25		Female	Sucrose	Photophase	2	245.4	384.6	25		Female	Sucrose	2	Photophase	0.014	0.426	25
F	Sucrose	Photophase	3	98.9524	92.8496	0.475	0.925458	0.1638	1.77491	23.85	3.1775	18.81	25		Female	Sucrose	Photophase	3	30.75	144.25	25		Female	Sucrose	3	Photophase	0.0325	0.46	25
F	Sucrose	Photophase	4	76.9972	67.233	0.366667	0.863333	0.269115	0.997839	23.8	3.14333	18.7533	25		Female	Sucrose	Photophase	4	39.3333	50	25		Female	Sucrose	4	Photophase	0	0.553333	25
F	Sucrose	Photophase	5	92.1738	84.2103	0.461111	0.912778	0.216548	1.47919	23.8	3.14333	18.7533	25		Female	Sucrose	Photophase	5	860.333	1017.33	25		Female	Sucrose	5	Photophase	0.03	0.583333	25
F	Sucrose	Photophase	6	89.7889	83.7602	0.429167	0.931167	0.162253	1.57302	23.85	3.1775	18.81	25		Female	Sucrose	Photophase	6	256	482.5	25		Female	Sucrose	6	Photophase	0.03	0.613333	25
F	Sucrose	Photophase	7	77.5782	68.756	0.383333	0.882875	0.242352	1.08298	23.85	3.1775	18.81	25		Female	Sucrose	Photophase	7	153	182.25	25		Female	Sucrose	7	Photophase	0.0025	0.4625	25
F	Sucrose	Photophase	8	77.8507	71.0893	0.383333	0.9115	0.183898	1.24664	23.85	3.1775	18.81	25		Female	Sucrose	Photophase	8	157.25	245.25	25		Female	Sucrose	8	Photophase	0	0.4625	25
F	Sucrose	Photophase	9	72.1162	63.6019	0.35	0.884292	0.234171	0.982793	23.85	3.1775	18.81	25		Female	Sucrose	Photophase	9	4.75	26.25	25		Female	Sucrose	9	Photophase	0	0.446667	25
F	Sucrose	Photophase	10	108.303	105.791	0.546667	0.975467	0.0733612	2.26112	23.76	3.116	18.708	25		Female	Sucrose	Photophase	10	955.4	1216.8	25		Female	Sucrose	10	Photophase	0.026	0.396	25
F	Sucrose	Photophase	11	91.639	89.9914	0.473333	0.9895	0.0674056	1.94972	23.76	3.116	18.708	25		Female	Sucrose	Photophase	11	429.2	630.6	25		Female	Sucrose	11	Photophase	0.096	0.492	25
F	Sucrose	Scotophase	12	112.849	114.179	0.576667	1.0151	0.018112	2.65763	23.76	3.116	18.708	25		Female	Sucrose	Scotophase	12	2445.4	2545.6	25		Female	Sucrose	12	Scotophase	0.028	0.52	25
F	Sucrose	Scotophase	13	121.217	124.231	0.623333	1.03257	0.00375853	2.97588	23.76	3.116	18.708	25		Female	Sucrose	Scotophase	13	2521.6	2777.8	25		Female	Sucrose	13	Scotophase	0.238	0.758	25
F	Sucrose	Scotophase	14	120.299	124.653	0.626667	1.04207	0.0108464	3.05755	23.76	3.116	18.708	25		Female	Sucrose	Scotophase	14	2628.4	3492.2	25		Female	Sucrose	14	Scotophase	0.164	0.922	25
F	Sucrose	Scotophase	15	116.529	120.101	0.593333	1.0372	0.017736	2.91234	23.76	3.116	18.708	25		Female	Sucrose	Scotophase	15	2915.4	3535	25		Female	Sucrose	15	Scotophase	0.22	1.142	25
F	Sucrose	Scotophase	16	125.892	130.162	0.636667	1.04177	0.0117923	3.17778	23.76	3.116	18.708	25		Female	Sucrose	Scotophase	16	3469.4	3917	25		Female	Sucrose	16	Scotophase	0.318	1.46	25
F	Sucrose	Scotophase	17	129.125	132.875	0.646667	1.0382	0.0219669	3.21122	23.76	3.116	18.708	25		Female	Sucrose	Scotophase	17	3319	4024.8	25		Female	Sucrose	17	Scotophase	0.348	1.808	25
F	Sucrose	Scotophase	18	125.319	127.69	0.63	1.02297	0.00999648	3.01967	23.76	3.116	18.708	25		Female	Sucrose	Scotophase	18	3223.6	3421.2	25		Female	Sucrose	18	Scotophase	0.568	2.376	25
F	Sucrose	Scotophase	19	125.573	127.207	0.64	1.01897	0.0204191	2.96909	23.76	3.116	18.708	25		Female	Sucrose	Scotophase	19	3194.8	3918	25		Female	Sucrose	19	Scotophase	0.284	2.66	25
F	Sucrose	Scotophase	20	118.999	118.436	0.603333	1.00387	0.0526583	2.6523	23.76	3.116	18.708	25		Female	Sucrose	Scotophase	20	593	1636.8	25		Female	Sucrose	20	Scotophase	0.42	3.08	25
F	Sucrose	Scotophase	21	120.645	118.839	0.6	0.9839	0.0536798	2.59463	23.76	3.116	18.708	25		Female	Sucrose	Scotophase	21	1777.4	2563.6	25		Female	Sucrose	21	Scotophase	0.034	3.114	25
F	Sucrose	Scotophase	22	121.319	118.46	0.613333	0.978833	0.0954259	2.52938	23.76	3.116	18.708	25		Female	Sucrose	Scotophase	22	2461.6	3053.4	25		Female	Sucrose	22	Scotophase	0.115	2.8675	25
F	Sucrose	Scotophase	23	137.63	134.682	0.696667	0.981	0.0748386	2.89206	23.76	3.116	18.708	25		Female	Sucrose	Scotophase	23	2136	3390.4	25		Female	Sucrose	23	Scotophase	0.398	3.604	25
M	Sucrose	Photophase	0	81.1098	76.9078	0.404167	0.945354	0.120657	1.51604	31.65	8.18875	22.9475	25		Male	Sucrose	Photophase	0	2799.25	2857.75	25		Male	Sucrose	0	Photophase	0.08125	0.08125	25
M	Sucrose	Photophase	1	66.2745	62.6341	0.345833	0.944646	0.105409	1.22293	31.65	8.18875	22.9475	25		Male	Sucrose	Photophase	1	539.25	872.5	25		Male	Sucrose	1	Photophase	0.04	0.12125	25
M	Sucrose	Photophase	2	70.5917	65.9302	0.366667	0.926146	0.12537	1.24269	31.65	8.18875	22.9475	25		Male	Sucrose	Photophase	2	957.375	1216.12	25		Male	Sucrose	2	Photophase	0.0957143	0.202857	25
M	Sucrose	Photophase	3	61.4981	56.2894	0.304762	0.914762	0.142836	0.994898	31.6	8.2	22.96	25		Male	Sucrose	Photophase	3	718.143	1122.71	25		Male	Sucrose	3	Photophase	0.085	0.306667	25
M	Sucrose	Photophase	4	55.6965	50.3268	0.27381	0.902119	0.146663	0.851188	31.6	8.2	22.96	25		Male	Sucrose	Photophase	4	163.714	457.143	25		Male	Sucrose	4	Photophase	0.0142857	0.29	25
M	Sucrose	Photophase	5	55.1759	49.6722	0.261905	0.902119	0.150511	0.829161	31.6	8.2	22.96	25		Male	Sucrose	Photophase	5	614.857	829.286	25		Male	Sucrose	5	Photophase	0.00857143	0.298571	25
M	Sucrose	Photophase	6	52.8307	46.124	0.254762	0.873381	0.184853	0.68411	31.6	8.2	22.96	25		Male	Sucrose	Photophase	6	84.2857	308.143	25		Male	Sucrose	6	Photophase	0	0.298571	25
M	Sucrose	Photophase	7	53.8246	45.9464	0.269048	0.855476	0.217964	0.617102	31.6	8.2	22.96	25		Male	Sucrose	Photophase	7	63.8571	356.571	25		Male	Sucrose	7	Photophase	0	0.298571	25
M	Sucrose	Photophase	8	54.0872	47.3797	0.261905	0.876381	0.184748	0.712511	31.6	8.2	22.96	25		Male	Sucrose	Photophase	8	170.714	419.571	25		Male	Sucrose	8	Photophase	0.0142857	0.312857	25
M	Sucrose	Photophase	9	55.7432	49.6097	0.25	0.889024	0.168308	0.793888	31.6	8.2	22.96	25		Male	Sucrose	Photophase	9	302.429	638.857	25		Male	Sucrose	9	Photophase	0.00714286	0.32	25
M	Sucrose	Photophase	10	57.6534	50.4953	0.278571	0.876167	0.197168	0.758848	31.6	8.2	22.96	25		Male	Sucrose	Photophase	10	283	713.857	25		Male	Sucrose	10	Photophase	0.0242857	0.344286	25
M	Sucrose	Photophase	11	67.6595	60.8721	0.338095	0.892595	0.185657	1.01382	31.6571	8.18714	22.9457	25		Male	Sucrose	Photophase	11	386.857	879.429	25		Male	Sucrose	11	Photophase	0.0385714	0.3	25
M	Sucrose	Scotophase	12	89.9454	82.6736	0.447619	0.91881	0.19716	1.48158	31.6571	8.18714	22.9457	25		Male	Sucrose	Scotophase	12	3582.43	3475.57	25		Male	Sucrose	12	Scotophase	0.0628571	0.362857	25
M	Sucrose	Scotophase	13	75.9681	71.96	0.380952	0.94619	0.111049	1.41439	31.6571	8.18714	22.9457	25		Male	Sucrose	Scotophase	13	1604.71	1855.14	25		Male	Sucrose	13	Scotophase	0.0728571	0.435714	25
M	Sucrose	Scotophase	14	77.3096	74.7124	0.388095	0.966143	0.0851476	1.5526	31.6571	8.18714	22.9457	25		Male	Sucrose	Scotophase	14	1608.57	1823.29	25		Male	Sucrose	14	Scotophase	0.0542857	0.49	25
M	Sucrose	Scotophase	15	82.2467	80.5366	0.407143	0.977952	0.060587	1.73221	31.6571	8.18714	22.9457	25		Male	Sucrose	Scotophase	15	2585.29	2536.57	25		Male	Sucrose	15	Scotophase	0.3	0.79	25
M	Sucrose	Scotophase	16	82.8462	80.888	0.419048	0.97231	0.0582327	1.72683	31.6571	8.18714	22.9457	25		Male	Sucrose	Scotophase	16	2206.86	2559	25		Male	Sucrose	16	Scotophase	0.374286	1.16429	25
M	Sucrose	Scotophase	17	82.1825	80.1804	0.407143	0.97569	0.060127	1.70844	31.6571	8.18714	22.9457	25		Male	Sucrose	Scotophase	17	2040.57	2396	25		Male	Sucrose	17	Scotophase	0.55	1.71429	25
M	Sucrose	Scotophase	18	78.8425	77.3656	0.397619	0.985548	0.0552347	1.67292	31.6571	8.18714	22.9457	25		Male	Sucrose	Scotophase	18	2199.29	2165.14	25		Male	Sucrose	18	Scotophase	0.15	1.86429	25
M	Sucrose	Scotophase	19	73.4225	72.0682	0.37381	0.982667	0.0628908	1.55953	31.6571	8.18714	22.9457	25		Male	Sucrose	Scotophase	19	1438.14	1643.86	25		Male	Sucrose	19	Scotophase	0.151429	2.01571	25
M	Sucrose	Scotophase	20	70.4696	68.4231	0.369048	0.967119	0.0654972	1.43975	31.6571	8.18714	22.9457	25		Male	Sucrose	Scotophase	20	986.857	1466.57	25		Male	Sucrose	20	Scotophase	0.138571	2.15429	25
M	Sucrose	Scotophase	21	71.2327	68.8755	0.35	0.965024	0.0688325	1.4333	31.6571	8.18714	22.9457	25		Male	Sucrose	Scotophase	21	1034	1512	25		Male	Sucrose	21	Scotophase	0.0357143	2.19	25
M	Sucrose	Scotophase	22	69.0711	66.6552	0.352381	0.96669	0.076713	1.37984	31.6571	8.18714	22.9457	25		Male	Sucrose	Scotophase	22	721.429	1097.14	25		Male	Sucrose	22	Scotophase	0.07	2.26	25
M	Sucrose	Scotophase	23	74.5016	71.283	0.366667	0.955833	0.0954041	1.44151	31.6571	8.18714	22.9457	25		Male	Sucrose	Scotophase	23	1523.57	1726.29	25		Male	Sucrose	23	Scotophase	0.107143	2.36714	25
M	Sucrose	Photophase	0	124.606	123.205	0.625	0.989646	0.0697344	2.71526	41.9125	14.39	25.9462	25		Male	Sucrose	Photophase	0	3869.12	4555.75	25		Female	Control	0	Photophase	0.356667	0.356667	25
M	Sucrose	Photophase	1	103.361	102.584	0.525	0.994375	0.066635	2.28173	41.9125	14.39	25.9462	25		Male	Sucrose	Photophase	1	1527.25	2015.75	25		Female	Control	1	Photophase	0	0.356667	25
M	Sucrose	Photophase	2	95.3135	89.8435	0.479167	0.941625	0.168618	1.74085	41.9125	14.39	25.9462	25		Male	Sucrose	Photophase	2	403.25	1110.88	25		Female	Control	2	Photophase	0	0.356667	25
M	Sucrose	Photophase	3	91.6203	85.5448	0.447619	0.929167	0.169169	1.61093	41.9	14.4	26.02	25		Male	Sucrose	Photophase	3	225.857	958.286	25		Female	Control	3	Photophase	0.11	0.535	25
M	Sucrose	Photophase	4	93.1856	86.6891	0.466667	0.925976	0.18059	1.61421	41.9	14.4	26.02	25		Male	Sucrose	Photophase	4	617.143	1254.29	25		Female	Control	4	Photophase	0	0.535	25
M	Sucrose	Photophase	5	97.5342	91.3639	0.485714	0.929905	0.168643	1.73764	41.9	14.4	26.02	25		Male	Sucrose	Photophase	5	709.857	1353	25		Female	Control	5	Photophase	0	0.535	25
M	Sucrose	Photophase	6	90.6157	84.4953	0.45	0.926357	0.165667	1.58475	41.9	14.4	26.02	25		Male	Sucrose	Photophase	6	193.857	763.429	25		Female	Control	6	Photophase	0.05	0.585	25
M	Sucrose	Photophase	7	93.7951	85.3842	0.466667	0.908	0.22907	1.48173	41.9	14.4	26.02	25		Male	Sucrose	Photophase	7	299.857	856.429	25		Female	Control	7	Photophase	0	0.585	25
M	Sucrose	Photophase	8	91.7361	83.0318	0.454762	0.901952	0.239102	1.41267	41.9	14.4	26.02	25		Male	Sucrose	Photophase	8	109.286	602.429	25		Female	Control	8	Photophase	0.045	0.63	25
M	Sucrose	Photophase	9	99.7589	92.8743	0.497619	0.924786	0.190407	1.73344	41.9	14.4	26.02	25		Male	Sucrose	Photophase	9	566.571	1606.71	25		Female	Control	9	Photophase	0	0.63	25
M	Sucrose	Photophase	10	94.3169	86.7021	0.466667	0.913905	0.209938	1.55438	41.9	14.4	26.02	25		Male	Sucrose	Photophase	10	220	992.143	25		Female	Control	10	Photophase	0.125	0.755	25
M	Sucrose	Photophase	11	102.006	91.3689	0.5	0.895833	0.291366	1.49757	41.9143	14.3886	25.9357	25		Male	Sucrose	Photophase	11	244.286	932.143	25		Female	Control	11	Photophase	0.035	0.79	25
M	Sucrose	Scotophase	12	122.949	112.863	0.611905	0.9165	0.273642	2.01406	41.9143	14.3886	25.9357	25		Male	Sucrose	Scotophase	12	1979.71	3502	25		Female	Control	12	Scotophase	0.233333	0.76	25
M	Sucrose	Scotophase	13	117.151	113.558	0.580952	0.972333	0.115922	2.37888	41.9143	14.3886	25.9357	25		Male	Sucrose	Scotophase	13	3012.29	3465.43	25		Female	Control	13	Scotophase	0.296667	1.05667	25
M	Sucrose	Scotophase	14	113.074	115.104	0.571429	1.01895	0.00915146	2.71628	41.9143	14.3886	25.9357	25		Male	Sucrose	Scotophase	14	2300.86	3505.71	25		Female	Control	14	Scotophase	0.26	1.31667	25
M	Sucrose	Scotophase	15	111.67	114.047	0.566667	1.02283	0.0188087	2.71096	41.9143	14.3886	25.9357	25		Male	Sucrose	Scotophase	15	1702	2691.14	25		Female	Control	15	Scotophase	0.493333	1.81	25
M	Sucrose	Scotophase	16	110.123	111.436	0.552381	1.00874	0.0346378	2.59463	41.9143	14.3886	25.9357	25		Male	Sucrose	Scotophase	16	1427.43	2588.71	25		Female	Control	16	Scotophase	0.31	2.12	25
M	Sucrose	Scotophase	17	110.071	111.197	0.561905	1.00588	0.0591342	2.57914	41.9143	14.3886	25.9357	25		Male	Sucrose	Scotophase	17	1801.71	2288	25		Female	Control	17	Scotophase	0.643333	2.76333	25
M	Sucrose	Scotophase	18	117.722	118.783	0.588095	1.00712	0.0625503	2.74746	41.9143	14.3886	25.9357	25		Male	Sucrose	Scotophase	18	2778.57	3777.29	25		Female	Control	18	Scotophase	0.54	3.185	25
M	Sucrose	Scotophase	19	107.749	109.533	0.547619	1.01757	0.0321104	2.57679	41.9143	14.3886	25.9357	25		Male	Sucrose	Scotophase	19	1335.57	2198.71	25		Female	Control	19	Scotophase	0.315	3.5	25
M	Sucrose	Scotophase	20	103.248	102.859	0.530952	0.999833	0.0725073	2.3088	41.9143	14.3886	25.9357	25		Male	Sucrose	Scotophase	20	987.857	1698.14	25		Female	Control	20	Scotophase	0.133333	3.46667	25
M	Sucrose	Scotophase	21	106.018	103.302	0.533333	0.975976	0.108792	2.19374	41.9143	14.3886	25.9357	25		Male	Sucrose	Scotophase	21	981.429	1803	25		Female	Control	21	Scotophase	0.13	3.59667	25
M	Sucrose	Scotophase	22	102.301	101.036	0.511905	0.985119	0.0815141	2.22046	41.9143	14.3886	25.9357	25		Male	Sucrose	Scotophase	22	1323.43	2425.57	25		Female	Control	22	Scotophase	0.0533333	3.65	25
M	Sucrose	Scotophase	23	114.094	113.27	0.571429	0.993071	0.0800825	2.52126	41.9143	14.3886	25.9357	25		Male	Sucrose	Scotophase	23	2545	3151.43	25		Female	Control	23	Scotophase	0.233333	3.88333	25
M	Sucrose	Photophase	0	88.2511	81.8825	0.444444	0.928556	0.171728	1.51221	35.1	8.5	25.57	25		Male	Sucrose	Photophase	0	3129.67	3407.33	25		Male	Control	0	Photophase	0.326667	0.326667	25
M	Sucrose	Photophase	1	84.4009	76.0997	0.4	0.902333	0.226898	1.27733	35.1	8.5	25.57	25		Male	Sucrose	Photophase	1	518.5	1316.5	25		Male	Control	1	Photophase	0	0.326667	25
M	Sucrose	Photophase	2	77.6412	67.8893	0.366667	0.8735	0.268704	1.01336	35.1	8.5	25.57	25		Male	Sucrose	Photophase	2	1751	2777.5	25		Male	Control	2	Photophase	0.06	0.386667	25
M	Sucrose	Photophase	3	77.1381	67.0644	0.358333	0.86775	0.277876	0.977379	35.1	8.5	25.57	25		Male	Sucrose	Photophase	3	698	1457.5	25		Male	Control	3	Photophase	0.19	0.576667	25
M	Sucrose	Photophase	4	66.0436	56.4086	0.316667	0.856667	0.266546	0.759616	35.1	8.5	25.57	25		Male	Sucrose	Photophase	4	204	774	25		Male	Control	4	Photophase	0	0.325	25
M	Sucrose	Photophase	5	69.188	60.021	0.316667	0.866667	0.252964	0.866599	35.1	8.5	25.57	25		Male	Sucrose	Photophase	5	697.5	1099.5	25		Male	Control	5	Photophase	0.11	0.435	25
M	Sucrose	Photophase	6	75.6522	68.486	0.35	0.909583	0.195598	1.1659	35.1	8.5	25.57	25		Male	Sucrose	Photophase	6	1074.5	1436.5	25		Male	Control	6	Photophase	0.105	0.54	25
M	Sucrose	Photophase	7	75.19	69.0651	0.35	0.918167	0.166123	1.23501	35.1	8.5	25.57	25		Male	Sucrose	Photophase	7	1199.5	2586.5	25		Male	Control	7	Photophase	0.405	0.945	25
M	Sucrose	Photophase	8	70.7353	63.5485	0.35	0.896667	0.19667	1.05297	35.1	8.5	25.57	25		Male	Sucrose	Photophase	8	199.5	1410	25		Male	Control	8	Photophase	0	0.945	25
M	Sucrose	Photophase	9	79.522	72.2212	0.366667	0.9055	0.199025	1.24327	35.1	8.5	25.57	25		Male	Sucrose	Photophase	9	1205	1912	25		Male	Control	9	Photophase	0.43	1.375	25
M	Sucrose	Photophase	10	68.5152	64.1453	0.333333	0.937167	0.117037	1.21793	35.1	8.5	25.57	25		Male	Sucrose	Photophase	10	428.5	1480	25		Male	Control	10	Photophase	0	1.375	25
M	Sucrose	Photophase	11	78.6064	72.306	0.4	0.919583	0.170757	1.29898	35.1	8.5	25.57	25		Male	Sucrose	Photophase	11	283.5	1211.5	25		Male	Control	11	Photophase	0.133333	1.05	25
M	Sucrose	Scotophase	12	91.0377	87.4692	0.458333	0.960083	0.0920632	1.78931	35.1	8.5	25.57	25		Male	Sucrose	Scotophase	12	2038.5	2654	25		Male	Control	12	Scotophase	0.576667	1.62667	25
M	Sucrose	Scotophase	13	103.522	98.8474	0.5	0.954833	0.124917	1.98758	35.1	8.5	25.57	25		Male	Sucrose	Scotophase	13	4994.5	3769.5	25		Male	Control	13	Scotophase	0.23	1.85667	25
M	Sucrose	Scotophase	14	102.018	98.6427	0.5	0.968417	0.101299	2.05277	35.1	8.5	25.57	25		Male	Sucrose	Scotophase	14	2955	3654	25		Male	Control	14	Scotophase	0.473333	2.33	25
M	Sucrose	Scotophase	15	91.4004	89.973	0.466667	0.984167	0.04877	1.96114	35.1	8.5	25.57	25		Male	Sucrose	Scotophase	15	1905	2822.5	25		Male	Control	15	Scotophase	0.196667	2.52667	25
M	Sucrose	Scotophase	16	78.82	76.4975	0.383333	0.97225	0.0627266	1.6078	35.1	8.5	25.57	25		Male	Sucrose	Scotophase	16	1684	1766.5	25		Male	Control	16	Scotophase	0.483333	3.01	25
M	Sucrose	Scotophase	17	80.0572	79.3757	0.391667	0.988833	0.0265172	1.76122	35.1	8.5	25.57	25		Male	Sucrose	Scotophase	17	1621.5	1715	25		Male	Control	17	Scotophase	0.34	3.35	25
M	Sucrose	Scotophase	18	92.1024	90.6458	0.466667	0.987	0.0648668	1.97481	35.1	8.5	25.57	25		Male	Sucrose	Scotophase	18	2801	3451	25		Male	Control	18	Scotophase	0.875	4.41	25
M	Sucrose	Scotophase	19	80.3615	78.6006	0.391667	0.975667	0.063182	1.68563	35.1	8.5	25.57	25		Male	Sucrose	Scotophase	19	1125.5	1870	25		Male	Control	19	Scotophase	0.106667	4.04	25
M	Sucrose	Scotophase	20	102.106	101.284	0.525	0.991083	0.0212083	2.24989	35.1	8.5	25.57	25		Male	Sucrose	Scotophase	20	5190	3526.5	25		Male	Control	20	Scotophase	0.676667	4.71667	25
M	Sucrose	Scotophase	21	90.3884	88.9317	0.45	0.984333	0.0462463	1.93598	35.1	8.5	25.57	25		Male	Sucrose	Scotophase	21	4140	3577	25		Male	Control	21	Scotophase	0.37	5.08667	25
M	Sucrose	Scotophase	22	79.9549	78.466	0.416667	0.982	0.0699179	1.69721	35.1	8.5	25.57	25		Male	Sucrose	Scotophase	22	1599.5	1892	25		Male	Control	22	Scotophase	0.31	5.39667	25
M	Sucrose	Scotophase	23	83.6843	82.409	0.416667	0.987	0.0448171	1.79799	35.1	8.5	25.57	25		Male	Sucrose	Scotophase	23	2311	2553	25		Male	Control	23	Scotophase	0.51	5.90667	25
F	Sucrose	Photophase	0	65.1963	56.3412	0.333333	0.858167	0.244524	0.800016	26.1	6	18.39	25		Female	Sucrose	Photophase	0	1586.33	1563.33	25		Male	Control	0	Photophase	0.233333	0.233333	25
F	Sucrose	Photophase	1	68.2036	59.1687	0.333333	0.867167	0.24932	0.854392	26.1	6	18.39	25		Female	Sucrose	Photophase	1	974	1468.5	25		Male	Control	1	Photophase	0.12	0.353333	25
F	Sucrose	Photophase	2	67.0661	58.8707	0.333333	0.871333	0.225633	0.892783	26.1	6	18.39	25		Female	Sucrose	Photophase	2	1357.5	1841.5	25		Male	Control	2	Photophase	0.13	0.54	25
F	Sucrose	Photophase	3	66.481	56.9459	0.333333	0.856667	0.263675	0.777148	26.1	6	18.39	25		Female	Sucrose	Photophase	3	360.5	1393	25		Male	Control	3	Photophase	0.3	0.74	25
F	Sucrose	Photophase	4	65.5371	55.9519	0.3	0.8535	0.265187	0.751944	26.1	6	18.39	25		Female	Sucrose	Photophase	4	231	877.5	25		Male	Control	4	Photophase	0	1.04	25
F	Sucrose	Photophase	5	69.6065	62.7966	0.341667	0.903083	0.186101	1.0562	26.1	6	18.39	25		Female	Sucrose	Photophase	5	462	1730	25		Male	Control	5	Photophase	0.21	0.96	25
F	Sucrose	Photophase	6	66.9987	59.3297	0.316667	0.886833	0.210718	0.931477	26.1	6	18.39	25		Female	Sucrose	Photophase	6	337	1482.5	25		Male	Control	6	Photophase	0.2	1.2	25
F	Sucrose	Photophase	7	65.561	55.8779	0.316667	0.850083	0.26796	0.745007	26.1	6	18.39	25		Female	Sucrose	Photophase	7	895	1195	25		Male	Control	7	Photophase	0.005	1.205	25
F	Sucrose	Photophase	8	69.1302	62.3616	0.333333	0.894167	0.195896	1.04857	26.1	6	18.39	25		Female	Sucrose	Photophase	8	2303	2379	25		Male	Control	8	Photophase	0.21	1.415	25
F	Sucrose	Photophase	9	66.3136	59.8495	0.325	0.903333	0.176626	1.00804	26.1	6	18.39	25		Female	Sucrose	Photophase	9	241	1342.5	25		Male	Control	9	Photophase	0.18	1.595	25
F	Sucrose	Photophase	10	72.0099	62.864	0.341667	0.868583	0.252085	0.932127	26.1	6	18.39	25		Female	Sucrose	Photophase	10	236.5	996	25		Male	Control	10	Photophase	0.34	1.935	25
F	Sucrose	Photophase	11	74.4894	68.395	0.366667	0.92	0.173422	1.22147	26.1	6	18.39	25		Female	Sucrose	Photophase	11	951.5	1518.5	25		Male	Control	11	Photophase	0.44	1.33	25
F	Sucrose	Scotophase	12	88.9575	86.2605	0.45	0.9705	0.0855412	1.80879	26.1	6	18.39	25		Female	Sucrose	Scotophase	12	3606.5	2511	25		Male	Control	12	Scotophase	0.625	2.74	25
F	Sucrose	Scotophase	13	81.73	77.4561	0.4	0.94725	0.112991	1.52459	26.1	6	18.39	25		Female	Sucrose	Scotophase	13	2852	1885	25		Male	Control	13	Scotophase	0.51	2.51	25
F	Sucrose	Scotophase	14	73.267	68.1167	0.366667	0.928833	0.138687	1.26592	26.1	6	18.39	25		Female	Sucrose	Scotophase	14	2817.5	2275.5	25		Male	Control	14	Scotophase	0.53	3.04	25
F	Sucrose	Scotophase	15	91.474	84.8794	0.458333	0.92875	0.17781	1.56795	26.1	6	18.39	25		Female	Sucrose	Scotophase	15	5175.5	2984	25		Male	Control	15	Scotophase	0.12	3.16	25
F	Sucrose	Scotophase	16	89.2685	80.9709	0.441667	0.907417	0.226311	1.38786	26.1	6	18.39	25		Female	Sucrose	Scotophase	16	4020.5	3334.5	25		Male	Control	16	Scotophase	0.153333	3.31333	25
F	Sucrose	Scotophase	17	86.0387	77.1472	0.433333	0.8965	0.243467	1.26932	26.1	6	18.39	25		Female	Sucrose	Scotophase	17	6149.5	4327	25		Male	Control	17	Scotophase	0.29	3.60333	25
F	Sucrose	Scotophase	18	82.9654	74.6547	0.408333	0.9035	0.227311	1.24409	26.1	6	18.39	25		Female	Sucrose	Scotophase	18	3841.5	3527	25		Male	Control	18	Scotophase	0.32	3.92333	25
F	Sucrose	Scotophase	19	76.0902	65.2456	0.4	0.8605	0.299834	0.894739	26.1	6	18.39	25		Female	Sucrose	Scotophase	19	3993	2612	25		Male	Control	19	Scotophase	0.13	4.05333	25
F	Sucrose	Scotophase	20	75.1702	65.7611	0.383333	0.87275	0.25923	0.983596	26.1	6	18.39	25		Female	Sucrose	Scotophase	20	1943.5	1906	25		Male	Control	20	Scotophase	0.223333	4.27667	25
F	Sucrose	Scotophase	21	86.9608	78.5088	0.416667	0.902	0.23092	1.32379	26.1	6	18.39	25		Female	Sucrose	Scotophase	21	5152	3861	25		Male	Control	21	Scotophase	0.236667	4.51333	25
F	Sucrose	Scotophase	22	77.8171	68.0819	0.366667	0.875333	0.268214	1.01862	26.1	6	18.39	25		Female	Sucrose	Scotophase	22	5919.5	3899.5	25		Male	Control	22	Scotophase	0.1	4.61333	25
F	Sucrose	Scotophase	23	77.3191	66.6224	0.383333	0.86075	0.295518	0.933875	26.1	6	18.39	25		Female	Sucrose	Scotophase	23	5969	3445.5	25		Male	Control	23	Scotophase	0.33	4.94333	25
F	Sucrose	Photophase	0	61.8579	48.4383	0.288889	0.782278	0.37426	0.375599	22.1	3.38	17.98	25		Female	Sucrose	Photophase	0	3037	1810	25		Female	Control	0	Photophase	0.1	0.1	25
F	Sucrose	Photophase	1	63.1102	48.9883	0.288889	0.778222	0.394045	0.350298	22.1	3.38	17.98	25		Female	Sucrose	Photophase	1	3148	1941.67	25		Female	Control	1	Photophase	0.0275	0.085	25
F	Sucrose	Photophase	2	63.7824	49.5114	0.308333	0.772583	0.398207	0.354124	22.1	3.38	17.98	25		Female	Sucrose	Photophase	2	3089	2511.5	25		Female	Control	2	Photophase	0.0833333	0.185	25
F	Sucrose	Photophase	3	57.1893	43.0913	0.266667	0.7525	0.393958	0.218018	22.1	3.38	17.98	25		Female	Sucrose	Photophase	3	534	506.5	25		Female	Control	3	Photophase	0.166667	0.351667	25
F	Sucrose	Photophase	4	59.0991	44.5978	0.283333	0.753	0.405201	0.230455	22.1	3.38	17.98	25		Female	Sucrose	Photophase	4	706.5	746	25		Female	Control	4	Photophase	0.0375	0.395	25
F	Sucrose	Photophase	5	61.799	48.992	0.283333	0.79025	0.356897	0.421082	22.1	3.38	17.98	25		Female	Sucrose	Photophase	5	1520.5	1012.5	25		Female	Control	5	Photophase	0.0125	0.4075	25
F	Sucrose	Photophase	6	54.3365	41.6253	0.266667	0.767167	0.354928	0.259376	22.1	3.38	17.98	25		Female	Sucrose	Photophase	6	175.5	227	25		Female	Control	6	Photophase	0.19	0.648	25
F	Sucrose	Photophase	7	53.4617	41.6493	0.233333	0.778167	0.329537	0.30824	22.1	3.38	17.98	25		Female	Sucrose	Photophase	7	281	744	25		Female	Control	7	Photophase	0.0366667	0.603333	25
F	Sucrose	Photophase	8	55.3237	43.1834	0.233333	0.7795	0.338644	0.325362	22.1	3.38	17.98	25		Female	Sucrose	Photophase	8	822	783.5	25		Female	Control	8	Photophase	0.0566667	0.618333	25
F	Sucrose	Photophase	9	54.3476	42.2184	0.233333	0.776833	0.338429	0.304098	22.1	3.38	17.98	25		Female	Sucrose	Photophase	9	238.5	353	25		Female	Control	9	Photophase	0.095	0.713333	25
F	Sucrose	Photophase	10	61.1654	47.5703	0.291667	0.77725	0.379307	0.346498	22.1	3.38	17.98	25		Female	Sucrose	Photophase	10	901	961	25		Female	Control	10	Photophase	0.206667	0.92	25
F	Sucrose	Photophase	11	67.2061	56.0198	0.316667	0.828833	0.310411	0.6674	22.1	3.38	17.98	25		Female	Sucrose	Photophase	11	1270	1369.5	25		Female	Control	11	Photophase	0.158	0.716	25
F	Sucrose	Scotophase	12	65.3865	54.5004	0.316667	0.837833	0.302082	0.649126	22.1	3.38	17.98	25		Female	Sucrose	Scotophase	12	2258	1622.5	25		Female	Control	12	Scotophase	0.46	1.48	25
F	Sucrose	Scotophase	13	71.8195	61.5743	0.358333	0.862	0.283269	0.843808	22.1	3.38	17.98	25		Female	Sucrose	Scotophase	13	2762	2030	25		Female	Control	13	Scotophase	0.426667	1.72667	25
F	Sucrose	Scotophase	14	80.0536	65.7143	0.383333	0.821667	0.398511	0.717458	22.1	3.38	17.98	25		Female	Sucrose	Scotophase	14	5390.5	2990.5	25		Female	Control	14	Scotophase	0.268333	1.995	25
F	Sucrose	Scotophase	15	83.7277	70.3056	0.4	0.841	0.372143	0.870763	22.1	3.38	17.98	25		Female	Sucrose	Scotophase	15	5306	2637.5	25		Female	Control	15	Scotophase	0.41	2.405	25
F	Sucrose	Scotophase	16	84.5951	69.3111	0.416667	0.821083	0.424842	0.748128	22.1	3.38	17.98	25		Female	Sucrose	Scotophase	16	5885.5	3008	25		Female	Control	16	Scotophase	0.385	2.79	25
F	Sucrose	Scotophase	17	81.77	66.8599	0.4	0.818667	0.414525	0.712708	22.1	3.38	17.98	25		Female	Sucrose	Scotophase	17	6337.5	3196.5	25		Female	Control	17	Scotophase	0.38	3.342	25
F	Sucrose	Scotophase	18	78.1806	63.0421	0.383333	0.807417	0.421358	0.613957	22.1	3.38	17.98	25		Female	Sucrose	Scotophase	18	5329	2895.5	25		Female	Control	18	Scotophase	0.353333	3.46	25
F	Sucrose	Scotophase	19	65.7475	52.9184	0.3	0.8065	0.357129	0.508828	22.1	3.38	17.98	25		Female	Sucrose	Scotophase	19	4023.5	2190.5	25		Female	Control	19	Scotophase	0.195	3.655	25
F	Sucrose	Scotophase	20	53.3881	42.2644	0.233333	0.790917	0.310017	0.359206	22.1	3.38	17.98	25		Female	Sucrose	Scotophase	20	1868	1087.5	25		Female	Control	20	Scotophase	0.142	3.788	25
F	Sucrose	Scotophase	21	51.0418	40.0765	0.241667	0.78675	0.305762	0.318166	22.1	3.38	17.98	25		Female	Sucrose	Scotophase	21	1174.5	637	25		Female	Control	21	Scotophase	0.396	4.154	25
F	Sucrose	Scotophase	22	61.6701	48.1264	0.3	0.781167	0.377795	0.361869	22.1	3.38	17.98	25		Female	Sucrose	Scotophase	22	3677.5	2174.5	25		Female	Control	22	Scotophase	0.0683333	4.17167	25
F	Sucrose	Scotophase	23	63.5357	50.016	0.308333	0.787833	0.376929	0.405954	22.1	3.38	17.98	25		Female	Sucrose	Scotophase	23	2651.5	1687.5	25		Female	Control	23	Scotophase	0.236667	4.40833	25
F	Control	Photophase	0	77.8834	72.6703	0.383333	0.9335	0.140002	1.36569	22.6	2.29	18.42	25		Female	Control	Photophase	0	4411	4114.67	25		Female	Control	0	Photophase	0.315	0.315	25
F	Control	Photophase	1	47.2152	43.3619	0.233333	0.9235	0.10452	0.774967	22.6	2.29	18.42	25		Female	Control	Photophase	1	325.333	468	25		Female	Control	1	Photophase	0.032	0.4	25
F	Control	Photophase	2	49.3094	45.8403	0.233333	0.928333	0.093418	0.851762	22.6	2.29	18.42	25		Female	Control	Photophase	2	174	335.667	25		Female	Control	2	Photophase	0.153333	0.495	25
F	Control	Photophase	3	67.3876	63.7094	0.325	0.95175	0.102909	1.24526	22.6	2.29	18.42	25		Female	Control	Photophase	3	2900.5	2608.5	25		Female	Control	3	Photophase	0.035	0.53	25
F	Control	Photophase	4	41.2507	37.4539	0.2	0.90925	0.103514	0.644188	22.6	2.29	18.42	25		Female	Control	Photophase	4	18.5	26	25		Female	Control	4	Photophase	0.07	0.8225	25
F	Control	Photophase	5	47.573	41.4032	0.225	0.873	0.170157	0.606053	22.6	2.29	18.42	25		Female	Control	Photophase	5	0	4	25		Female	Control	5	Photophase	0.008	0.692	25
F	Control	Photophase	6	50.8895	44.5502	0.225	0.871	0.17463	0.66822	22.6	2.29	18.42	25		Female	Control	Photophase	6	572	628.5	25		Female	Control	6	Photophase	0.258	0.95	25
F	Control	Photophase	7	48.3019	41.3693	0.25	0.858	0.191708	0.564275	22.6	2.29	18.42	25		Female	Control	Photophase	7	1.5	5	25		Female	Control	7	Photophase	0.012	0.962	25
F	Control	Photophase	8	45.9515	41.358	0.225	0.9015	0.125629	0.689784	22.6	2.29	18.42	25		Female	Control	Photophase	8	287.5	362	25		Female	Control	8	Photophase	0.055	0.8975	25
F	Control	Photophase	9	53.7315	46.6859	0.25	0.8715	0.194368	0.678621	22.6	2.29	18.42	25		Female	Control	Photophase	9	71	85	25		Female	Control	9	Photophase	0.075	1.2625	25
F	Control	Photophase	10	53.1439	49.2398	0.25	0.9255	0.105368	0.905367	22.6	2.29	18.42	25		Female	Control	Photophase	10	1067.5	937.5	25		Female	Control	10	Photophase	0.1175	0.8925	25
F	Control	Photophase	11	66.2255	61.7055	0.333333	0.9225	0.121519	1.1546	22.6	2.29	18.42	25		Female	Control	Photophase	11	739.667	726.333	25		Female	Control	11	Photophase	0.0785714	0.912857	25
F	Control	Scotophase	12	82.3318	76.4859	0.416667	0.929167	0.157497	1.41809	22.6	2.29	18.42	25		Female	Control	Scotophase	12	1610.33	1478.33	25		Female	Control	12	Scotophase	0.255	1.12667	25
F	Control	Scotophase	13	83.5861	80.7799	0.416667	0.9675	0.0771402	1.67879	22.6	2.29	18.42	25		Female	Control	Scotophase	13	2454.67	2698.33	25		Female	Control	13	Scotophase	0.385	1.51167	25
F	Control	Scotophase	14	70.5271	69.7436	0.366667	0.993833	0.0290353	1.53757	22.6	2.29	18.42	25		Female	Control	Scotophase	14	1906.67	1795.67	25		Female	Control	14	Scotophase	0.198333	1.71	25
F	Control	Scotophase	15	91.5149	91.5564	0.466667	1.00117	0.0116565	2.07598	22.6	2.29	18.42	25		Female	Control	Scotophase	15	3513	3499	25		Female	Control	15	Scotophase	0.221667	1.93167	25
F	Control	Scotophase	16	78.8514	79.0435	0.4	1.00283	0.0121019	1.80066	22.6	2.29	18.42	25		Female	Control	Scotophase	16	1231.67	1595.33	25		Female	Control	16	Scotophase	0.175	2.10667	25
F	Control	Scotophase	17	95.6545	95.0066	0.5	0.994333	0.0369529	2.11707	22.6	2.29	18.42	25		Female	Control	Scotophase	17	4497	4327	25		Female	Control	17	Scotophase	0.145	2.25167	25
F	Control	Scotophase	18	96.4493	94.1478	0.5	0.976833	0.0712911	2.00871	22.6	2.29	18.42	25		Female	Control	Scotophase	18	4705	4958.67	25		Female	Control	18	Scotophase	0.128333	2.38	25
F	Control	Scotophase	19	89.108	87.7558	0.45	0.9835	0.0452507	1.91496	22.6	2.29	18.42	25		Female	Control	Scotophase	19	4202.67	3873	25		Female	Control	19	Scotophase	0.355	2.735	25
F	Control	Scotophase	20	73.4914	70.4065	0.366667	0.954833	0.085861	1.42884	22.6	2.29	18.42	25		Female	Control	Scotophase	20	3477	4019.67	25		Female	Control	20	Scotophase	0.424	3.298	25
F	Control	Scotophase	21	62.8431	58.7223	0.3	0.934333	0.110538	1.1085	22.6	2.29	18.42	25		Female	Control	Scotophase	21	1219.67	1433	25		Female	Control	21	Scotophase	0.108333	3.19667	25
F	Control	Scotophase	22	59.6678	56.7185	0.3	0.958333	0.0910049	1.1261	22.6	2.29	18.42	25		Female	Control	Scotophase	22	1519.67	1344	25		Female	Control	22	Scotophase	0.0883333	3.285	25
F	Control	Scotophase	23	61.8976	57.9276	0.3	0.934833	0.106786	1.0986	22.6	2.29	18.42	25		Female	Control	Scotophase	23	2423.33	2654.33	25		Female	Control	23	Scotophase	0.09	3.375	25
M	Control	Photophase	0	95.1703	94.7173	0.466667	0.994833	0.0247736	2.12099	30.2	2.78	25.88	25		Male	Control	Photophase	0	1301.67	2113.67	25		Male	Control	0	Photophase	0.193333	0.193333	25
M	Control	Photophase	1	60.1232	59.9923	0.316667	0.9975	0.0222091	1.35179	30.2	2.78	25.88	25		Male	Control	Photophase	1	6	68.6667	25		Male	Control	1	Photophase	0.0333333	0.226667	25
M	Control	Photophase	2	75.5201	73.2753	0.383333	0.974167	0.0605694	1.53899	30.2	2.78	25.88	25		Male	Control	Photophase	2	518	813	25		Male	Control	2	Photophase	0	0.226667	25
M	Control	Photophase	3	68.8812	66.1682	0.35	0.959667	0.0700245	1.35284	30.2	2.78	25.88	25		Male	Control	Photophase	3	81	360.333	25		Male	Control	3	Photophase	0.12	0.346667	25
M	Control	Photophase	4	56.5344	55.1075	0.3	0.97275	0.0589172	1.17146	30.2	2.78	25.88	25		Male	Control	Photophase	4	0	13.5	25		Male	Control	4	Photophase	0	0.346667	25
M	Control	Photophase	5	69.8979	65.6624	0.325	0.94175	0.120778	1.25952	30.2	2.78	25.88	25		Male	Control	Photophase	5	24	259	25		Male	Control	5	Photophase	0.00666667	0.353333	25
M	Control	Photophase	6	56.9648	56.1871	0.3	0.9845	0.0341449	1.23083	30.2	2.78	25.88	25		Male	Control	Photophase	6	2	90	25		Male	Control	6	Photophase	0.0933333	0.446667	25
M	Control	Photophase	7	72.261	68.4785	0.35	0.95025	0.118783	1.34766	30.2	2.78	25.88	25		Male	Control	Photophase	7	13	68.5	25		Male	Control	7	Photophase	0.01	0.456667	25
M	Control	Photophase	8	56.5797	55.5378	0.3	0.9805	0.0481584	1.20191	30.2	2.78	25.88	25		Male	Control	Photophase	8	0	60.5	25		Male	Control	8	Photophase	0.05	0.506667	25
M	Control	Photophase	9	67.044	64.175	0.325	0.95125	0.0805608	1.29931	30.2	2.78	25.88	25		Male	Control	Photophase	9	38	355	25		Male	Control	9	Photophase	0	0.506667	25
M	Control	Photophase	10	55.7416	53.2275	0.275	0.95425	0.076916	1.07043	30.2	2.78	25.88	25		Male	Control	Photophase	10	4.5	114	25		Male	Control	10	Photophase	0	0.506667	25
M	Control	Photophase	11	88.8736	84.9979	0.45	0.946667	0.120163	1.71682	30.2	2.78	25.88	25		Male	Control	Photophase	11	27	192.667	25		Male	Control	11	Photophase	0.153333	0.66	25
M	Control	Scotophase	12	102.529	97.8329	0.516667	0.951833	0.126251	1.96342	30.2	2.78	25.88	25		Male	Control	Scotophase	12	1253	2198	25		Male	Control	12	Scotophase	0.28	0.97	25
M	Control	Scotophase	13	98.759	97.7876	0.5	0.992333	0.0578232	2.16266	30.2	2.78	25.88	25		Male	Control	Scotophase	13	2046.67	3393	25		Male	Control	13	Scotophase	0.64	1.61	25
M	Control	Scotophase	14	95.3565	95.8246	0.466667	1.0065	0.0189734	2.1956	30.2	2.78	25.88	25		Male	Control	Scotophase	14	1476.67	2760	25		Male	Control	14	Scotophase	0.29	1.9	25
M	Control	Scotophase	15	82.29	83.7547	0.416667	1.016	0.018191	1.9758	30.2	2.78	25.88	25		Male	Control	Scotophase	15	790	1417	25		Male	Control	15	Scotophase	0.32	2.22	25
M	Control	Scotophase	16	82.0534	83.9308	0.4	1.0185	0.00640416	2.00198	30.2	2.78	25.88	25		Male	Control	Scotophase	16	1040.67	1881.33	25		Male	Control	16	Scotophase	0.37	2.4	25
M	Control	Scotophase	17	87.6303	88.1941	0.45	1.006	0.0333562	2.02791	30.2	2.78	25.88	25		Male	Control	Scotophase	17	1442.33	2133	25		Male	Control	17	Scotophase	0.2	2.605	25
M	Control	Scotophase	18	76.8213	78.1047	0.4	1.019	0.00562739	1.83808	30.2	2.78	25.88	25		Male	Control	Scotophase	18	430.5	1447	25		Male	Control	18	Scotophase	0.025	2.63	25
M	Control	Scotophase	19	65.7253	67.1648	0.316667	1.02417	0.00185151	1.59868	30.2	2.78	25.88	25		Male	Control	Scotophase	19	335.333	1307.33	25		Male	Control	19	Scotophase	0.2	2.83	25
M	Control	Scotophase	20	72.7266	73.0085	0.366667	1.00433	0.0201673	1.6688	30.2	2.78	25.88	25		Male	Control	Scotophase	20	325.667	865.333	25		Male	Control	20	Scotophase	0.545	3.375	25
M	Control	Scotophase	21	76.8389	76.5671	0.383333	1.001	0.0279247	1.71963	30.2	2.78	25.88	25		Male	Control	Scotophase	21	329.667	862	25		Male	Control	21	Scotophase	0.02	3.395	25
M	Control	Scotophase	22	87.9374	87.9726	0.45	1.00433	0.0197344	1.99447	30.2	2.78	25.88	25		Male	Control	Scotophase	22	726.333	1910.33	25		Male	Control	22	Scotophase	0.035	3.43	25
M	Control	Scotophase	23	84.716	86.1052	0.416667	1.017	0	2.02498	30.2	2.78	25.88	25		Male	Control	Scotophase	23	1107.33	2492.33	25		Male	Control	23	Scotophase	0.295	3.725	25
M	Control	Photophase	0	76.4211	75.5552	0.383333	0.987167	0.0169076	1.66477	25.1	1.45	21.9	25		Male	Control	Photophase	0	3235.33	2995	25		Female	Control	0	Photophase	0.113333	0.113333	25
M	Control	Photophase	1	55.2493	54.605	0.283333	0.988	0.023549	1.20217	25.1	1.45	21.9	25		Male	Control	Photophase	1	302.333	725.667	25		Female	Control	1	Photophase	0.15	0.263333	25
M	Control	Photophase	2	65.4273	63.662	0.333333	0.9765	0.0496242	1.34703	25.1	1.45	21.9	25		Male	Control	Photophase	2	424	1089	25		Female	Control	2	Photophase	0.28	0.543333	25
M	Control	Photophase	3	56.8264	57.6505	0.3	1.0155	0.00342301	1.35009	25.1	1.45	21.9	25		Male	Control	Photophase	3	300.333	661.333	25		Female	Control	3	Photophase	0.0133333	0.556667	25
M	Control	Photophase	4	57.0648	57.4225	0.275	1.00625	0	1.31985	25.1	1.45	21.9	25		Male	Control	Photophase	4	226	567	25		Female	Control	4	Photophase	0.02	0.576667	25
M	Control	Photophase	5	47.4076	48.3238	0.225	1.01975	0	1.14379	25.1	1.45	21.9	25		Male	Control	Photophase	5	217.5	279	25		Female	Control	5	Photophase	0.0333333	0.61	25
M	Control	Photophase	6	58.8783	58.6399	0.3	0.9995	0.00990666	1.31537	25.1	1.45	21.9	25		Male	Control	Photophase	6	652	971.5	25		Female	Control	6	Photophase	0.0333333	0.643333	25
M	Control	Photophase	7	52.8606	51.3044	0.275	0.96925	0.0388322	1.07837	25.1	1.45	21.9	25		Male	Control	Photophase	7	802	755.5	25		Female	Control	7	Photophase	0.0233333	0.666667	25
M	Control	Photophase	8	60.742	57.8304	0.275	0.95175	0.0836034	1.15331	25.1	1.45	21.9	25		Male	Control	Photophase	8	457.5	1009.5	25		Female	Control	8	Photophase	0.0433333	0.71	25
M	Control	Photophase	9	58.2383	57.6108	0.3	0.99325	0.0201773	1.27115	25.1	1.45	21.9	25		Male	Control	Photophase	9	642.5	1085	25		Female	Control	9	Photophase	0.0566667	0.766667	25
M	Control	Photophase	10	59.7317	60.2714	0.3	1.01075	0.00822558	1.39416	25.1	1.45	21.9	25		Male	Control	Photophase	10	361	839.5	25		Female	Control	10	Photophase	0.16	0.926667	25
M	Control	Photophase	11	85.2396	83.4282	0.45	0.985333	0.0539951	1.79226	25.1	1.45	21.9	25		Male	Control	Photophase	11	727	1515.67	25		Female	Control	11	Photophase	0.0966667	1.02333	25
M	Control	Scotophase	12	95.6226	93.9284	0.483333	0.981167	0.0549891	2.03638	25.1	1.45	21.9	25		Male	Control	Scotophase	12	2450.33	2425.67	25		Female	Control	12	Scotophase	0.065	1.065	25
M	Control	Scotophase	13	98.3251	96.7521	0.5	0.983667	0.038439	2.10686	25.1	1.45	21.9	25		Male	Control	Scotophase	13	3181	3347	25		Female	Control	13	Scotophase	0.26	1.325	25
M	Control	Scotophase	14	97.0533	96.3003	0.5	0.9915	0.0317423	2.14072	25.1	1.45	21.9	25		Male	Control	Scotophase	14	4540	3943	25		Female	Control	14	Scotophase	0.095	1.42	25
M	Control	Scotophase	15	83.1312	83.1479	0.416667	1	0.0111582	1.8842	25.1	1.45	21.9	25		Male	Control	Scotophase	15	3180	2647.33	25		Female	Control	15	Scotophase	0.14	1.56	25
M	Control	Scotophase	16	78.471	78.2953	0.416667	1.00067	0.0180195	1.76394	25.1	1.45	21.9	25		Male	Control	Scotophase	16	2362.67	2578	25		Female	Control	16	Scotophase	0.15	1.71	25
M	Control	Scotophase	17	78.2409	77.3958	0.4	0.989833	0.023461	1.70758	25.1	1.45	21.9	25		Male	Control	Scotophase	17	2286.33	2522	25		Female	Control	17	Scotophase	0.225	1.935	25
M	Control	Scotophase	18	80.8345	81.6963	0.4	1.0095	0.0162324	1.89676	25.1	1.45	21.9	25		Male	Control	Scotophase	18	2112.33	2226	25		Female	Control	18	Scotophase	0.145	2.08	25
M	Control	Scotophase	19	76.6554	75.162	0.366667	0.980833	0.0550171	1.62212	25.1	1.45	21.9	25		Male	Control	Scotophase	19	3738.33	3235.67	25		Female	Control	19	Scotophase	0.16	2.24	25
M	Control	Scotophase	20	59.328	59.5832	0.316667	1.00933	0.0251048	1.36328	25.1	1.45	21.9	25		Male	Control	Scotophase	20	559.333	1053.67	25		Female	Control	20	Scotophase	0.015	2.255	25
M	Control	Scotophase	21	73.7396	72.7272	0.35	0.986667	0.0279618	1.59284	25.1	1.45	21.9	25		Male	Control	Scotophase	21	2110.33	2406.33	25		Female	Control	21	Scotophase	0.2	2.455	25
M	Control	Scotophase	22	58.6127	59.4326	0.283333	1.013	3.53492e-05	1.39023	25.1	1.45	21.9	25		Male	Control	Scotophase	22	269	458.667	25		Female	Control	22	Scotophase	0	2.455	25
M	Control	Scotophase	23	70.7904	70.2674	0.366667	0.997667	0.0337547	1.56344	25.1	1.45	21.9	25		Male	Control	Scotophase	23	2310.67	2454.67	25		Female	Control	23	Scotophase	0.07	2.525	25
F	Control	Photophase	0	78.2214	73.9761	0.383333	0.94525	0.119348	1.4473	21.75	1.98	18.54	25		Female	Control	Photophase	0	3172.17	2193	25		Male	Sucrose	0	Photophase	0.166667	0.166667	25
F	Control	Photophase	1	72.5266	66.3604	0.366667	0.913	0.167559	1.17153	21.75	1.98	18.54	25		Female	Control	Photophase	1	104.833	427.333	25		Male	Sucrose	1	Photophase	0.05	0.216667	25
F	Control	Photophase	2	76.6098	70.4797	0.391667	0.923417	0.166127	1.26677	21.75	1.98	18.54	25		Female	Control	Photophase	2	1388	1294.67	25		Male	Sucrose	2	Photophase	0.0633333	0.28	25
F	Control	Photophase	3	65.8719	61.2897	0.325	0.9265	0.123316	1.14185	21.75	1.98	18.54	25		Female	Control	Photophase	3	90	260.833	25		Male	Sucrose	3	Photophase	0.03	0.325	25
F	Control	Photophase	4	57.9308	53.9434	0.28	0.9338	0.107785	1.00743	21.8	1.992	18.5	25		Female	Control	Photophase	4	437.8	512	25		Male	Sucrose	4	Photophase	0.035	0.36	25
F	Control	Photophase	5	57.9817	52.0764	0.28	0.891	0.161617	0.862022	21.8	1.992	18.5	25		Female	Control	Photophase	5	480.4	558.2	25		Male	Sucrose	5	Photophase	0.23	0.59	25
F	Control	Photophase	6	61.5198	55.4166	0.29	0.8959	0.166877	0.927031	21.8	1.992	18.5	25		Female	Control	Photophase	6	367.8	493	25		Male	Sucrose	6	Photophase	0.015	0.605	25
F	Control	Photophase	7	60.3032	54.9572	0.29	0.9076	0.145527	0.957347	21.8	1.992	18.5	25		Female	Control	Photophase	7	74	348.2	25		Male	Sucrose	7	Photophase	0.04	0.645	25
F	Control	Photophase	8	62.5487	54.9602	0.308333	0.86975	0.208878	0.844283	21.8333	2	18.4733	25		Female	Control	Photophase	8	177.333	427.5	25		Male	Sucrose	8	Photophase	0.015	0.66	25
F	Control	Photophase	9	67.5246	60.7046	0.333333	0.894667	0.186595	1.00827	21.8333	2	18.4733	25		Female	Control	Photophase	9	540.5	812.5	25		Male	Sucrose	9	Photophase	0.08	0.74	25
F	Control	Photophase	10	67.6598	62.8654	0.333333	0.918417	0.13928	1.16612	21.8333	2	18.4733	25		Female	Control	Photophase	10	479.167	808	25		Male	Sucrose	10	Photophase	0.08	0.82	25
F	Control	Photophase	11	71.8182	67.4497	0.335714	0.931571	0.119696	1.29285	21.7857	1.98857	18.5114	25		Female	Control	Photophase	11	514.429	747	25		Male	Sucrose	11	Photophase	0.155	0.975	25
F	Control	Scotophase	12	97.1289	92.7091	0.483333	0.949083	0.131633	1.86222	21.75	1.98	18.54	25		Female	Control	Scotophase	12	3281	2066.17	25		Male	Sucrose	12	Scotophase	0.193333	0.843333	25
F	Control	Scotophase	13	105.071	101.456	0.541667	0.958	0.11414	2.10363	21.75	1.98	18.54	25		Female	Control	Scotophase	13	3666.33	2200	25		Male	Sucrose	13	Scotophase	0.303333	1.14667	25
F	Control	Scotophase	14	102.629	100.746	0.525	0.9735	0.0813101	2.18069	21.75	1.98	18.54	25		Female	Control	Scotophase	14	3443.67	2229.33	25		Male	Sucrose	14	Scotophase	0.563333	1.71	25
F	Control	Scotophase	15	111.045	109.717	0.55	0.982667	0.0564207	2.41369	21.75	1.98	18.54	25		Female	Control	Scotophase	15	5066.5	3018	25		Male	Sucrose	15	Scotophase	0.0433333	1.75333	25
F	Control	Scotophase	16	113.303	112.391	0.575	0.986917	0.047888	2.49663	21.75	1.98	18.54	25		Female	Control	Scotophase	16	5645.33	3210.67	25		Male	Sucrose	16	Scotophase	0.123333	1.87667	25
F	Control	Scotophase	17	105.425	105.059	0.533333	0.9935	0.0331501	2.35986	21.75	1.98	18.54	25		Female	Control	Scotophase	17	3356.17	2310.33	25		Male	Sucrose	17	Scotophase	0.233333	2.11	25
F	Control	Scotophase	18	100.965	100.595	0.508333	0.99425	0.033062	2.25857	21.75	1.98	18.54	25		Female	Control	Scotophase	18	4119	2490.17	25		Male	Sucrose	18	Scotophase	0.11	2.22	25
F	Control	Scotophase	19	88.5168	86.9905	0.45	0.980417	0.0420481	1.88827	21.75	1.98	18.54	25		Female	Control	Scotophase	19	2388.67	1567.17	25		Male	Sucrose	19	Scotophase	0.303333	2.52333	25
F	Control	Scotophase	20	82.4147	80.5692	0.416667	0.971167	0.0521602	1.72566	21.75	1.98	18.54	25		Female	Control	Scotophase	20	1485.67	1154.5	25		Male	Sucrose	20	Scotophase	0.05	2.57333	25
F	Control	Scotophase	21	84.1091	81.697	0.416667	0.967333	0.0659917	1.72075	21.75	1.98	18.54	25		Female	Control	Scotophase	21	3189.83	2055.67	25		Male	Sucrose	21	Scotophase	0.136667	2.71	25
F	Control	Scotophase	22	75.0649	72.4929	0.375	0.96175	0.0654097	1.50368	21.75	1.98	18.54	25		Female	Control	Scotophase	22	1741.17	1288	25		Male	Sucrose	22	Scotophase	0.02	2.73	25
F	Control	Scotophase	23	88.1179	84.5955	0.45	0.9565	0.0910499	1.7267	21.75	1.98	18.54	25		Female	Control	Scotophase	23	3344.33	2209.83	25		Male	Sucrose	23	Scotophase	0.256667	2.98667	25
F	Control	Photophase	0	73.7441	66.7006	0.366667	0.899167	0.19231	1.13206	23.85	2.765	19.985	25		Female	Control	Photophase	0	4344.33	4009.17	25		Male	Sucrose	0	Photophase	0.08	0.08	25
F	Control	Photophase	1	68.6492	61.8563	0.333333	0.910083	0.185714	1.03581	23.85	2.765	19.985	25		Female	Control	Photophase	1	2395.67	2271.33	25		Male	Sucrose	1	Photophase	0.116667	0.196667	25
F	Control	Photophase	2	67.3701	61.8029	0.333333	0.914417	0.151094	1.1005	23.85	2.765	19.985	25		Female	Control	Photophase	2	1729	2125.5	25		Male	Sucrose	2	Photophase	0	0.196667	25
F	Control	Photophase	3	63.9211	57.5485	0.333333	0.90325	0.174271	0.96084	23.85	2.765	19.985	25		Female	Control	Photophase	3	1282	1408	25		Male	Sucrose	3	Photophase	0.055	0.24	25
F	Control	Photophase	4	58.3764	53.2969	0.31	0.9082	0.138166	0.934069	23.82	2.756	19.952	25		Female	Control	Photophase	4	962.4	1738.6	25		Male	Sucrose	4	Photophase	0.035	0.275	25
F	Control	Photophase	5	62.1163	55.6994	0.33	0.8979	0.175709	0.916573	23.82	2.756	19.952	25		Female	Control	Photophase	5	414.6	1030	25		Male	Sucrose	5	Photophase	0.07	0.345	25
F	Control	Photophase	6	62.6338	56.2871	0.31	0.8961	0.173665	0.933663	23.82	2.756	19.952	25		Female	Control	Photophase	6	1836.6	1851.4	25		Male	Sucrose	6	Photophase	0.02	0.365	25
F	Control	Photophase	7	56.3908	49.7186	0.28	0.8818	0.183517	0.767386	23.82	2.756	19.952	25		Female	Control	Photophase	7	351.4	946.4	25		Male	Sucrose	7	Photophase	0.1	0.465	25
F	Control	Photophase	8	60.4468	52.368	0.3	0.8628	0.222987	0.751769	23.82	2.756	19.952	25		Female	Control	Photophase	8	447.8	1207.2	25		Male	Sucrose	8	Photophase	0.09	0.555	25
F	Control	Photophase	9	62.0396	56.4581	0.3	0.9083	0.155525	0.978677	23.82	2.756	19.952	25		Female	Control	Photophase	9	529.6	1027	25		Male	Sucrose	9	Photophase	0.015	0.57	25
F	Control	Photophase	10	68.0498	62.9704	0.35	0.9217	0.137197	1.15317	23.82	2.756	19.952	25		Female	Control	Photophase	10	1489.2	2148	25		Male	Sucrose	10	Photophase	0.02	0.59	25
F	Control	Photophase	11	74.5028	69.0541	0.378571	0.927071	0.147021	1.27112	23.8286	2.75857	19.9614	25		Female	Control	Photophase	11	1018.43	1238.14	25		Male	Sucrose	11	Photophase	0.246667	0.64	25
F	Control	Scotophase	12	96.4652	90.5092	0.483333	0.935667	0.159204	1.7298	23.85	2.765	19.985	25		Female	Control	Scotophase	12	2722.67	3109.5	25		Male	Sucrose	12	Scotophase	0.27	0.91	25
F	Control	Scotophase	13	86.9438	82.3881	0.425	0.948417	0.120458	1.62115	23.85	2.765	19.985	25		Female	Control	Scotophase	13	3872	3763.83	25		Male	Sucrose	13	Scotophase	0.423333	1.33333	25
F	Control	Scotophase	14	75.3042	72.2973	0.375	0.953833	0.0777152	1.47586	23.85	2.765	19.985	25		Female	Control	Scotophase	14	2842.33	3303.67	25		Male	Sucrose	14	Scotophase	0.0266667	1.36	25
F	Control	Scotophase	15	81.2079	77.4953	0.408333	0.954667	0.0971328	1.55565	23.85	2.765	19.985	25		Female	Control	Scotophase	15	4069.83	3989	25		Male	Sucrose	15	Scotophase	0.103333	1.46333	25
F	Control	Scotophase	16	73.1317	70.376	0.366667	0.964167	0.0729008	1.44585	23.85	2.765	19.985	25		Female	Control	Scotophase	16	2483.17	2757.17	25		Male	Sucrose	16	Scotophase	0.143333	1.60667	25
F	Control	Scotophase	17	65.4343	62.6564	0.316667	0.957	0.0735894	1.26981	23.85	2.765	19.985	25		Female	Control	Scotophase	17	1547.17	1674.83	25		Male	Sucrose	17	Scotophase	0.18	1.78667	25
F	Control	Scotophase	18	80.39	76.7616	0.4	0.95325	0.098185	1.54356	23.85	2.765	19.985	25		Female	Control	Scotophase	18	3419.33	3310.33	25		Male	Sucrose	18	Scotophase	0.0533333	1.84	25
F	Control	Scotophase	19	82.1484	77.8291	0.425	0.945917	0.114237	1.5306	23.85	2.765	19.985	25		Female	Control	Scotophase	19	4643.5	4164.67	25		Male	Sucrose	19	Scotophase	0.0233333	1.86333	25
F	Control	Scotophase	20	81.0894	75.9604	0.416667	0.939667	0.137298	1.44474	23.85	2.765	19.985	25		Female	Control	Scotophase	20	3945.5	3523.67	25		Male	Sucrose	20	Scotophase	0.21	2.215	25
F	Control	Scotophase	21	67.3204	61.9459	0.316667	0.928583	0.146583	1.11411	23.85	2.765	19.985	25		Female	Control	Scotophase	21	2751.67	2762.83	25		Male	Sucrose	21	Scotophase	0.01	2.01333	25
F	Control	Scotophase	22	61.44	56.1899	0.3	0.92175	0.146769	0.990418	23.85	2.765	19.985	25		Female	Control	Scotophase	22	2330.67	2184.17	25		Male	Sucrose	22	Scotophase	0.0166667	2.03	25
F	Control	Scotophase	23	65.6212	59.6541	0.316667	0.913833	0.162607	1.03033	23.85	2.765	19.985	25		Female	Control	Scotophase	23	3225.5	3018	25		Male	Sucrose	23	Scotophase	0.116667	2.14667	25
F	Control	Photophase	0	85.9452	74.712	0.433333	0.850667	0.309867	1.08826	26.4	4.86	20.5	25		Female	Control	Photophase	0	6387.67	3760.33	25		Female	Sucrose	0	Photophase	0.03	0.03	25
F	Control	Photophase	1	66.2772	56.1308	0.333333	0.848167	0.281023	0.725825	26.4	4.86	20.5	25		Female	Control	Photophase	1	1275	2352	25		Female	Sucrose	1	Photophase	0.015	0.04	25
F	Control	Photophase	2	69.2956	58.85	0.35	0.862333	0.289203	0.771327	26.4	4.86	20.5	25		Female	Control	Photophase	2	3827.33	3938	25		Female	Sucrose	2	Photophase	0.0516667	0.0916667	25
F	Control	Photophase	3	61.7804	51.6648	0.316667	0.8295	0.280599	0.626326	26.4	4.86	20.5	25		Female	Control	Photophase	3	525.667	1091	25		Female	Sucrose	3	Photophase	0.006	0.1	25
F	Control	Photophase	4	66.0308	53.2576	0.3	0.816167	0.355517	0.519512	26.4	4.86	20.5	25		Female	Control	Photophase	4	2040	2709.67	25		Female	Sucrose	4	Photophase	0	0.108	25
F	Control	Photophase	5	63.9672	53.7416	0.316667	0.828667	0.283499	0.667451	26.4	4.86	20.5	25		Female	Control	Photophase	5	1601	1814.67	25		Female	Sucrose	5	Photophase	0.0433333	0.14	25
F	Control	Photophase	6	60.808	49.9708	0.316667	0.824	0.301154	0.549158	26.4	4.86	20.5	25		Female	Control	Photophase	6	728.333	1433.67	25		Female	Sucrose	6	Photophase	0.01	0.15	25
F	Control	Photophase	7	58.1724	49.2976	0.3	0.847667	0.245783	0.639422	26.4	4.86	20.5	25		Female	Control	Photophase	7	692.333	1610.33	25		Female	Sucrose	7	Photophase	0.03	0.2075	25
F	Control	Photophase	8	58.8984	50.864	0.283333	0.858	0.221885	0.720087	26.4	4.86	20.5	25		Female	Control	Photophase	8	143.333	903.333	25		Female	Sucrose	8	Photophase	0.0183333	0.188333	25
F	Control	Photophase	9	60.9488	51.9992	0.316667	0.8495	0.247626	0.696592	26.4	4.86	20.5	25		Female	Control	Photophase	9	237	864.333	25		Female	Sucrose	9	Photophase	0.00833333	0.196667	25
F	Control	Photophase	10	66.4004	56.0472	0.333333	0.851167	0.286873	0.712812	26.4	4.86	20.5	25		Female	Control	Photophase	10	2086	3370.33	25		Female	Sucrose	10	Photophase	0.0266667	0.223333	25
F	Control	Photophase	11	62.6296	51.2028	0.3	0.810833	0.317687	0.545362	26.4	4.86	20.5	25		Female	Control	Photophase	11	784.333	1633.33	25		Female	Sucrose	11	Photophase	0.055	0.278333	25
F	Control	Scotophase	12	69.7224	58.5024	0.35	0.8375	0.311115	0.721817	26.4	4.86	20.5	25		Female	Control	Scotophase	12	1826	2736.5	25		Female	Sucrose	12	Scotophase	0.0366667	0.315	25
F	Control	Scotophase	13	71.6364	63.7758	0.375	0.8845	0.215684	1.02188	26.4	4.86	20.5	25		Female	Control	Scotophase	13	2391.5	2986.5	25		Female	Sucrose	13	Scotophase	0.04	0.355	25
F	Control	Scotophase	14	97.3236	88.8888	0.5	0.912	0.229394	1.55982	26.4	4.86	20.5	25		Female	Control	Scotophase	14	9122	6629.5	25		Female	Sucrose	14	Scotophase	0.0566667	0.313333	25
F	Control	Scotophase	15	104.478	96.261	0.5	0.9215	0.222504	1.73851	26.4	4.86	20.5	25		Female	Control	Scotophase	15	6407	4933.5	25		Female	Sucrose	15	Scotophase	0.076	0.352	25
F	Control	Scotophase	16	103.825	97.7526	0.5	0.94175	0.161759	1.88763	26.4	4.86	20.5	25		Female	Control	Scotophase	16	5309	4285.5	25		Female	Sucrose	16	Scotophase	0.0966667	0.396667	25
F	Control	Scotophase	17	99.9372	93.819	0.525	0.94	0.163457	1.79605	26.4	4.86	20.5	25		Female	Control	Scotophase	17	8108.5	5848	25		Female	Sucrose	17	Scotophase	0.1	0.51	25
F	Control	Scotophase	18	91.0074	84.315	0.475	0.932	0.180629	1.54991	26.4	4.86	20.5	25		Female	Control	Scotophase	18	6134	3964.5	25		Female	Sucrose	18	Scotophase	0.23	0.6575	25
F	Control	Scotophase	19	111.599	104.498	0.575	0.9365	0.19017	1.98505	26.4	4.86	20.5	25		Female	Control	Scotophase	19	12223	7337	25		Female	Sucrose	19	Scotophase	0.06	0.7175	25
F	Control	Scotophase	20	109.745	103.389	0.575	0.94225	0.169212	2.00003	26.4	4.86	20.5	25		Female	Control	Scotophase	20	10246	6064	25		Female	Sucrose	20	Scotophase	0.064	0.822	25
F	Control	Scotophase	21	104.221	96.7362	0.5	0.92875	0.201761	1.78866	26.4	4.86	20.5	25		Female	Control	Scotophase	21	14404	8947.5	25		Female	Sucrose	21	Scotophase	0.0933333	0.918333	25
F	Control	Scotophase	22	85.9518	77.649	0.45	0.90825	0.226789	1.31234	26.4	4.86	20.5	25		Female	Control	Scotophase	22	5220.5	4606	25		Female	Sucrose	22	Scotophase	0.113333	1.03167	25
F	Control	Scotophase	23	81.8994	75.702	0.425	0.939	0.183845	1.38144	26.4	4.86	20.5	25		Female	Control	Scotophase	23	5817.5	4847	25		Female	Sucrose	23	Scotophase	0.465	1.49667	25
M	Control	Photophase	0	105.004	95.264	0.533333	0.903333	0.265617	1.63406	31.2	2.66	27.03	25		Male	Control	Photophase	0	4031.67	3090	25		Male	Control	0	Photophase	0.146667	0.146667	25
M	Control	Photophase	1	100.027	90.688	0.5	0.909333	0.254764	1.55195	31.2	2.66	27.03	25		Male	Control	Photophase	1	3295.33	2931.67	25		Male	Control	1	Photophase	0	0.146667	25
M	Control	Photophase	2	75.1244	67.5116	0.366667	0.900333	0.20831	1.11982	31.2	2.66	27.03	25		Male	Control	Photophase	2	878.667	1642.33	25		Male	Control	2	Photophase	0	0.146667	25
M	Control	Photophase	3	71.9264	64.1784	0.333333	0.881833	0.212463	1.03706	31.2	2.66	27.03	25		Male	Control	Photophase	3	199	553	25		Male	Control	3	Photophase	0.143333	0.29	25
M	Control	Photophase	4	70.0596	61.074	0.333333	0.877667	0.247736	0.9002	31.2	2.66	27.03	25		Male	Control	Photophase	4	175	601.333	25		Male	Control	4	Photophase	0.0766667	0.366667	25
M	Control	Photophase	5	91.1092	79.4144	0.45	0.866833	0.322437	1.16995	31.2	2.66	27.03	25		Male	Control	Photophase	5	1829	1971	25		Male	Control	5	Photophase	0.05	0.416667	25
M	Control	Photophase	6	66.6796	56.4096	0.333333	0.845667	0.284487	0.725494	31.2	2.66	27.03	25		Male	Control	Photophase	6	679.667	1469	25		Male	Control	6	Photophase	0.106667	0.523333	25
M	Control	Photophase	7	64.142	55.3852	0.316667	0.862167	0.241841	0.783651	31.2	2.66	27.03	25		Male	Control	Photophase	7	182	615	25		Male	Control	7	Photophase	0.0433333	0.566667	25
M	Control	Photophase	8	72.8832	63.3048	0.35	0.866333	0.264259	0.918855	31.2	2.66	27.03	25		Male	Control	Photophase	8	490	1129.67	25		Male	Control	8	Photophase	0.35	0.916667	25
M	Control	Photophase	9	62.504	53.3832	0.316667	0.853	0.252324	0.718734	31.2	2.66	27.03	25		Male	Control	Photophase	9	133.667	517	25		Male	Control	9	Photophase	0.0125	0.7	25
M	Control	Photophase	10	70.486	59.3268	0.35	0.834667	0.309315	0.743759	31.2	2.66	27.03	25		Male	Control	Photophase	10	167	762.667	25		Male	Control	10	Photophase	0	0.3	25
M	Control	Photophase	11	79.9604	69.7112	0.383333	0.874667	0.282569	1.02789	31.2	2.66	27.03	25		Male	Control	Photophase	11	339.667	1092	25		Male	Control	11	Photophase	0.24	0.54	25
M	Control	Scotophase	12	83.7486	74.4198	0.425	0.8805	0.256097	1.18403	31.2	2.66	27.03	25		Male	Control	Scotophase	12	1090	1581	25		Male	Control	12	Scotophase	0.256667	0.796667	25
M	Control	Scotophase	13	121.009	109.98	0.575	0.90675	0.300577	1.89804	31.2	2.66	27.03	25		Male	Control	Scotophase	13	3892.5	2643.5	25		Male	Control	13	Scotophase	0.196667	0.993333	25
M	Control	Scotophase	14	118.895	112.109	0.6	0.9425	0.180494	2.17442	31.2	2.66	27.03	25		Male	Control	Scotophase	14	3329	2347.5	25		Male	Control	14	Scotophase	0.506667	1.5	25
M	Control	Scotophase	15	120.791	114.286	0.6	0.94625	0.172343	2.23881	31.2	2.66	27.03	25		Male	Control	Scotophase	15	4270	2962	25		Male	Control	15	Scotophase	0.836667	2.33667	25
M	Control	Scotophase	16	118.201	112.172	0.6	0.94925	0.159113	2.21651	31.2	2.66	27.03	25		Male	Control	Scotophase	16	3932.5	2551.5	25		Male	Control	16	Scotophase	0.0966667	2.43333	25
M	Control	Scotophase	17	102.671	96.8604	0.525	0.94425	0.154475	1.88145	31.2	2.66	27.03	25		Male	Control	Scotophase	17	3519.5	2660.5	25		Male	Control	17	Scotophase	0.17	2.60333	25
M	Control	Scotophase	18	74.7474	69.4902	0.375	0.93	0.141567	1.29129	31.2	2.66	27.03	25		Male	Control	Scotophase	18	1252.5	1632	25		Male	Control	18	Scotophase	0.19	2.79333	25
M	Control	Scotophase	19	85.2228	81.0732	0.425	0.952	0.109119	1.6132	31.2	2.66	27.03	25		Male	Control	Scotophase	19	984.5	1672	25		Male	Control	19	Scotophase	0.0466667	2.84	25
M	Control	Scotophase	20	85.5894	81.9156	0.425	0.95775	0.0955933	1.65786	31.2	2.66	27.03	25		Male	Control	Scotophase	20	763	874.5	25		Male	Control	20	Scotophase	0.11	2.95	25
M	Control	Scotophase	21	76.8534	74.8488	0.375	0.97475	0.0491451	1.58754	31.2	2.66	27.03	25		Male	Control	Scotophase	21	730	909.5	25		Male	Control	21	Scotophase	0.486667	3.43667	25
M	Control	Scotophase	22	111.485	106.759	0.525	0.9575	0.122856	2.16394	31.2	2.66	27.03	25		Male	Control	Scotophase	22	2375	1705.5	25		Male	Control	22	Scotophase	0.336667	3.77333	25
M	Control	Scotophase	23	116.204	112.164	0.6	0.965	0.102925	2.32328	31.2	2.66	27.03	25		Male	Control	Scotophase	23	2995.5	2544.5	25		Male	Control	23	Scotophase	0.47	4.24333	25
F	Control	Photophase	0	59.3684	51.8891	0.3	0.878833	0.206101	0.773151	23.3	3.61	18.53	25		Female	Control	Photophase	0	2069.33	2812.33	25		Female	Control	0	Photophase	0.0466667	0.0466667	25
F	Control	Photophase	1	68.9991	59.9587	0.333333	0.872167	0.249395	0.871992	23.3	3.61	18.53	25		Female	Control	Photophase	1	3083	3684.33	25		Female	Control	1	Photophase	0.116667	0.163333	25
F	Control	Photophase	2	66.5836	59.3412	0.35	0.8915	0.198664	0.954678	23.3	3.61	18.53	25		Female	Control	Photophase	2	3220	2743.67	25		Female	Control	2	Photophase	0.0733333	0.236667	25
F	Control	Photophase	3	49.3688	43.338	0.233333	0.877167	0.166037	0.657349	23.3	3.61	18.53	25		Female	Control	Photophase	3	900	1393.33	25		Female	Control	3	Photophase	0.0133333	0.25	25
F	Control	Photophase	4	48.5999	42.6002	0.233333	0.874667	0.165233	0.642307	23.3	3.61	18.53	25		Female	Control	Photophase	4	368	1046.33	25		Female	Control	4	Photophase	0.04	0.29	25
F	Control	Photophase	5	52.5998	44.7787	0.25	0.847	0.216466	0.593727	23.3	3.61	18.53	25		Female	Control	Photophase	5	508.667	1601.33	25		Female	Control	5	Photophase	0.103333	0.393333	25
F	Control	Photophase	6	51.9978	43.7846	0.25	0.844	0.227646	0.550122	23.3	3.61	18.53	25		Female	Control	Photophase	6	213.333	919	25		Female	Control	6	Photophase	0.0333333	0.426667	25
F	Control	Photophase	7	51.8541	43.7458	0.233333	0.842333	0.224688	0.55488	23.3	3.61	18.53	25		Female	Control	Photophase	7	986.667	997	25		Female	Control	7	Photophase	0	0.426667	25
F	Control	Photophase	8	47.6951	40.5032	0.233333	0.849333	0.199122	0.53071	23.3	3.61	18.53	25		Female	Control	Photophase	8	434.333	905	25		Female	Control	8	Photophase	0	0.426667	25
F	Control	Photophase	9	62.9139	52.4599	0.283333	0.832667	0.290078	0.626145	23.3	3.61	18.53	25		Female	Control	Photophase	9	177	988	25		Female	Control	9	Photophase	0.3	0.62	25
F	Control	Photophase	10	67.2671	59.3024	0.333333	0.882167	0.219073	0.914963	23.3	3.61	18.53	25		Female	Control	Photophase	10	2967	2968	25		Female	Control	10	Photophase	0.02	0.67	25
F	Control	Photophase	11	57.9277	49.7338	0.266667	0.856	0.226502	0.685917	23.3	3.61	18.53	25		Female	Control	Photophase	11	363.333	937.333	25		Female	Control	11	Photophase	0.283333	0.953333	25
F	Control	Scotophase	12	73.028	65.275	0.375	0.894	0.212497	1.06162	23.3	3.61	18.53	25		Female	Control	Scotophase	12	3005.5	3118	25		Female	Control	12	Scotophase	0.24	1.19333	25
F	Control	Scotophase	13	82.3888	73.4824	0.4	0.888	0.244258	1.18551	23.3	3.61	18.53	25		Female	Control	Scotophase	13	5075	4581	25		Female	Control	13	Scotophase	0.353333	1.54667	25
F	Control	Scotophase	14	66.0147	58.8209	0.325	0.8995	0.197345	0.945502	23.3	3.61	18.53	25		Female	Control	Scotophase	14	3255	3044	25		Female	Control	14	Scotophase	0.42	1.96667	25
F	Control	Scotophase	15	85.144	76.0803	0.425	0.8935	0.248441	1.23589	23.3	3.61	18.53	25		Female	Control	Scotophase	15	5105	3585.5	25		Female	Control	15	Scotophase	0.533333	2.5	25
F	Control	Scotophase	16	77.9968	70.9543	0.35	0.90625	0.191853	1.22847	23.3	3.61	18.53	25		Female	Control	Scotophase	16	4037	3006.5	25		Female	Control	16	Scotophase	0.286667	2.78667	25
F	Control	Scotophase	17	66.073	59.1121	0.325	0.88375	0.190734	0.964626	23.3	3.61	18.53	25		Female	Control	Scotophase	17	2343	2493.5	25		Female	Control	17	Scotophase	0.64	3.42667	25
F	Control	Scotophase	18	66.6438	59.6946	0.325	0.89475	0.190346	0.978446	23.3	3.61	18.53	25		Female	Control	Scotophase	18	3457	3419	25		Female	Control	18	Scotophase	0.215	3.07	25
F	Control	Scotophase	19	70.7155	64.2556	0.35	0.905	0.176067	1.10806	23.3	3.61	18.53	25		Female	Control	Scotophase	19	4457	3873	25		Female	Control	19	Scotophase	0.283333	3.85333	25
F	Control	Scotophase	20	41.1827	36.9421	0.2	0.899	0.116103	0.608737	23.3	3.61	18.53	25		Female	Control	Scotophase	20	79.5	502.5	25		Female	Control	20	Scotophase	0.11	3.96333	25
F	Control	Scotophase	21	59.0946	52.9027	0.3	0.8995	0.169633	0.865323	23.3	3.61	18.53	25		Female	Control	Scotophase	21	1462.5	2141.5	25		Female	Control	21	Scotophase	0.08	4.04333	25
F	Control	Scotophase	22	62.8692	53.8638	0.325	0.85525	0.249018	0.735821	23.3	3.61	18.53	25		Female	Control	Scotophase	22	2990	2358.5	25		Female	Control	22	Scotophase	0.0866667	4.13	25
F	Control	Scotophase	23	61.8091	54.4871	0.3	0.88025	0.201399	0.840451	23.3	3.61	18.53	25		Female	Control	Scotophase	23	2944.5	2667.5	25		Female	Control	23	Scotophase	0.0866667	4.21667	25
M	Sucrose	Photophase	0	74.7968	68.432	0.372222	0.913389	0.172962	1.20777	31.2	5.72	23.78	25		Male	Sucrose	Photophase	0	1411	2090.33	25		Male	Control	0	Photophase	0.113333	0.113333	25
M	Sucrose	Photophase	1	67.0176	59.9872	0.333333	0.899167	0.19261	0.980709	31.2	5.72	23.78	25		Male	Sucrose	Photophase	1	214.333	1098	25		Male	Control	1	Photophase	0.123333	0.236667	25
M	Sucrose	Photophase	2	66.0331	59.3823	0.327778	0.895611	0.181947	0.987417	31.2	5.72	23.78	25		Male	Sucrose	Photophase	2	256.333	968.667	25		Male	Control	2	Photophase	0	0.236667	25
M	Sucrose	Photophase	3	61.8592	55.1278	0.3	0.894417	0.184649	0.88672	31.2	5.72	23.78	25		Male	Sucrose	Photophase	3	1	164.5	25		Male	Control	3	Photophase	0.0233333	0.26	25
M	Sucrose	Photophase	4	69.7892	60.8556	0.35	0.8655	0.246289	0.898049	31.2	5.72	23.78	25		Male	Sucrose	Photophase	4	274	699.5	25		Male	Control	4	Photophase	0.116667	0.376667	25
M	Sucrose	Photophase	5	65.5512	58.656	0.325	0.895	0.188924	0.957826	31.2	5.72	23.78	25		Male	Sucrose	Photophase	5	386	1070	25		Male	Control	5	Photophase	0.02	0.396667	25
M	Sucrose	Photophase	6	61.7448	54.912	0.3	0.88975	0.187535	0.87638	31.2	5.72	23.78	25		Male	Sucrose	Photophase	6	3.5	42.5	25		Male	Control	6	Photophase	0.0166667	0.413333	25
M	Sucrose	Photophase	7	71.4038	62.4078	0.333333	0.863083	0.247896	0.929852	31.2	5.72	23.78	25		Male	Sucrose	Photophase	7	237.5	354	25		Male	Control	7	Photophase	0.253333	0.666667	25
M	Sucrose	Photophase	8	64.5762	55.7674	0.316667	0.864167	0.243272	0.789512	31.2	5.72	23.78	25		Male	Sucrose	Photophase	8	273	606	25		Male	Control	8	Photophase	0.166667	0.833333	25
M	Sucrose	Photophase	9	72.4698	63.9522	0.35	0.868	0.234227	0.990554	31.2	5.72	23.78	25		Male	Sucrose	Photophase	9	598	746	25		Male	Control	9	Photophase	0.203333	1.03667	25
M	Sucrose	Photophase	10	84.7756	76.6688	0.416667	0.894667	0.22135	1.30067	31.2	5.72	23.78	25		Male	Sucrose	Photophase	10	267	407.667	25		Male	Control	10	Photophase	0.403333	1.02	25
M	Sucrose	Photophase	11	71.4272	65.5269	0.344444	0.918667	0.1788	1.16695	31.2	5.72	23.78	25		Male	Sucrose	Photophase	11	431.667	990	25		Male	Control	11	Photophase	0.15	1.17	25
M	Sucrose	Scotophase	12	90.0553	84.5988	0.444444	0.937056	0.145687	1.62278	31.2	5.72	23.78	25		Male	Sucrose	Scotophase	12	1087	1825.67	25		Male	Control	12	Scotophase	0.19	1.36	25
M	Sucrose	Scotophase	13	87.6703	83.7703	0.438889	0.956611	0.108245	1.68771	31.2	5.72	23.78	25		Male	Sucrose	Scotophase	13	3128.67	3751.67	25		Male	Control	13	Scotophase	0.226667	1.58667	25
M	Sucrose	Scotophase	14	83.5484	80.6832	0.416667	0.965667	0.0728736	1.67342	31.2	5.72	23.78	25		Male	Sucrose	Scotophase	14	3346.33	3539	25		Male	Control	14	Scotophase	0.393333	1.98	25
M	Sucrose	Scotophase	15	68.1495	66.6051	0.333333	0.978667	0.0467339	1.42557	31.2	5.72	23.78	25		Male	Sucrose	Scotophase	15	1073.33	1584.33	25		Male	Control	15	Scotophase	0.33	2.31	25
M	Sucrose	Scotophase	16	82.5309	81.6556	0.405556	0.991278	0.0259252	1.80244	31.2	5.72	23.78	25		Male	Sucrose	Scotophase	16	2876.33	3060	25		Male	Control	16	Scotophase	0.0866667	2.39667	25
M	Sucrose	Scotophase	17	83.6559	81.4563	0.433333	0.977556	0.059078	1.72672	31.2	5.72	23.78	25		Male	Sucrose	Scotophase	17	2581.33	3136	25		Male	Control	17	Scotophase	0.55	2.94667	25
M	Sucrose	Scotophase	18	79.898	76.7884	0.4	0.962167	0.0801674	1.57206	31.2	5.72	23.78	25		Male	Sucrose	Scotophase	18	1619.67	2268	25		Male	Control	18	Scotophase	0.22	3.16667	25
M	Sucrose	Scotophase	19	80.9293	78.7835	0.394444	0.970222	0.0571156	1.66907	31.2	5.72	23.78	25		Male	Sucrose	Scotophase	19	2008	2533	25		Male	Control	19	Scotophase	0.123333	3.29	25
M	Sucrose	Scotophase	20	68.7631	65.5599	0.344444	0.947444	0.088906	1.31271	31.2	5.72	23.78	25		Male	Sucrose	Scotophase	20	2854.33	2757.67	25		Male	Control	20	Scotophase	0.156667	3.44667	25
M	Sucrose	Scotophase	21	72.8208	68.1616	0.35	0.936333	0.124806	1.29335	31.2	5.72	23.78	25		Male	Sucrose	Scotophase	21	1008.33	1795.33	25		Male	Control	21	Scotophase	0.0766667	3.52333	25
M	Sucrose	Scotophase	22	51.7868	47.6736	0.266667	0.922333	0.111431	0.858654	31.2	5.72	23.78	25		Male	Sucrose	Scotophase	22	67	335.667	25		Male	Control	22	Scotophase	0.19	3.71333	25
M	Sucrose	Scotophase	23	77.4332	71.11	0.383333	0.920722	0.171519	1.27066	31.2	5.72	23.78	25		Male	Sucrose	Scotophase	23	3382	4052	25		Male	Control	23	Scotophase	0.413333	4.12667	25
M	Sucrose	Photophase	0	72.2192	66.0608	0.344444	0.913667	0.167369	1.16516	28.8	2.9	24.54	25		Male	Sucrose	Photophase	0	61.3333	274	25		Female	Sucrose	0	Photophase	0.2775	0.2775	25
M	Sucrose	Photophase	1	76.8624	68.5392	0.383333	0.905	0.228276	1.1049	28.8	2.9	24.54	25		Male	Sucrose	Photophase	1	9.33333	150	25		Female	Sucrose	1	Photophase	0.04	0.3175	25
M	Sucrose	Photophase	2	73.8528	66.0048	0.366667	0.894833	0.215106	1.07305	28.8	2.9	24.54	25		Male	Sucrose	Photophase	2	76	247.667	25		Female	Sucrose	2	Photophase	0.0325	0.35	25
M	Sucrose	Photophase	3	72.424	64.7392	0.366667	0.911333	0.22022	1.05316	28.8	2.9	24.54	25		Male	Sucrose	Photophase	3	32.6667	193	25		Female	Sucrose	3	Photophase	0.0075	0.3575	25
M	Sucrose	Photophase	4	79.4208	68.4648	0.383333	0.86425	0.302661	0.96166	28.8	2.9	24.54	25		Male	Sucrose	Photophase	4	4	36	25		Female	Sucrose	4	Photophase	0.0625	0.42	25
M	Sucrose	Photophase	5	68.6016	60.7608	0.325	0.88875	0.215427	0.954658	28.8	2.9	24.54	25		Male	Sucrose	Photophase	5	0	5.5	25		Female	Sucrose	5	Photophase	0.0875	0.5075	25
M	Sucrose	Photophase	6	68.6016	60.408	0.325	0.89425	0.225428	0.927699	28.8	2.9	24.54	25		Male	Sucrose	Photophase	6	0	0	25		Female	Sucrose	6	Photophase	0.17	0.6775	25
M	Sucrose	Photophase	7	76.0152	67.764	0.375	0.890917	0.22632	1.09122	28.8	2.9	24.54	25		Male	Sucrose	Photophase	7	20	67.5	25		Female	Sucrose	7	Photophase	0.0625	0.74	25
M	Sucrose	Photophase	8	70.2576	62.0424	0.341667	0.884917	0.225875	0.963556	28.8	2.9	24.54	25		Male	Sucrose	Photophase	8	0.5	2	25		Female	Sucrose	8	Photophase	0.14	1.01667	25
M	Sucrose	Photophase	9	63.9576	59.1192	0.3	0.9255	0.130773	1.07891	28.8	2.9	24.54	25		Male	Sucrose	Photophase	9	0	0	25		Female	Sucrose	9	Photophase	0	1.01667	25
M	Sucrose	Photophase	10	88.3008	80.8416	0.433333	0.912167	0.202638	1.43001	28.8	2.9	24.54	25		Male	Sucrose	Photophase	10	11	34.3333	25		Female	Sucrose	10	Photophase	0.276667	1.29333	25
M	Sucrose	Photophase	11	90.4096	83.3104	0.455556	0.922444	0.199878	1.50528	28.8	2.9	24.54	25		Male	Sucrose	Photophase	11	5.66667	137.333	25		Female	Sucrose	12	Scotophase	0.213333	1.50667	25
M	Sucrose	Scotophase	12	102.514	96.6496	0.5	0.940722	0.155993	1.87383	28.8	2.9	24.54	25		Male	Sucrose	Scotophase	12	56	616.333	25		Female	Sucrose	13	Scotophase	0.106667	1.61333	25
M	Sucrose	Scotophase	13	101.016	97.5728	0.505556	0.965	0.0964275	2.02489	28.8	2.9	24.54	25		Male	Sucrose	Scotophase	13	228.333	611.667	25		Female	Sucrose	14	Scotophase	0.0966667	1.71	25
M	Sucrose	Scotophase	14	77.8752	77.0928	0.383333	0.990333	0.0310742	1.70408	28.8	2.9	24.54	25		Male	Sucrose	Scotophase	14	2.66667	26	25		Female	Sucrose	15	Scotophase	0.183333	1.89333	25
M	Sucrose	Scotophase	15	78.992	78.0048	0.377778	0.987333	0.0564129	1.71373	28.8	2.9	24.54	25		Male	Sucrose	Scotophase	15	8.33333	79.6667	25		Female	Sucrose	16	Scotophase	0.126667	2.02	25
M	Sucrose	Scotophase	16	91.6528	89.56	0.45	0.974667	0.0576087	1.91601	28.8	2.9	24.54	25		Male	Sucrose	Scotophase	16	140	656.333	25		Female	Sucrose	17	Scotophase	0.506667	2.52667	25
M	Sucrose	Scotophase	17	100.539	96.9952	0.5	0.960167	0.093401	2.00639	28.8	2.9	24.54	25		Male	Sucrose	Scotophase	17	89	373.333	25		Female	Sucrose	18	Scotophase	0.126667	2.65333	25
M	Sucrose	Scotophase	18	81.648	77.8416	0.383333	0.954167	0.0997466	1.55845	28.8	2.9	24.54	25		Male	Sucrose	Scotophase	18	91	162.667	25		Female	Sucrose	19	Scotophase	0.09	2.74333	25
M	Sucrose	Scotophase	19	71.6576	69.2064	0.35	0.964722	0.0656517	1.43573	28.8	2.9	24.54	25		Male	Sucrose	Scotophase	19	21.6667	467.667	25		Female	Sucrose	20	Scotophase	0.07	2.81333	25
M	Sucrose	Scotophase	20	86.6192	81.1056	0.427778	0.934722	0.147649	1.54059	28.8	2.9	24.54	25		Male	Sucrose	Scotophase	20	189.667	502.333	25		Female	Sucrose	21	Scotophase	0.0433333	2.85667	25
M	Sucrose	Scotophase	21	62.5552	59.0368	0.316667	0.940167	0.0934911	1.14801	28.8	2.9	24.54	25		Male	Sucrose	Scotophase	21	0.666667	18.3333	25		Female	Sucrose	22	Scotophase	0.343333	3.2	25
M	Sucrose	Scotophase	22	62.0928	57.8976	0.3	0.930667	0.112725	1.08582	28.8	2.9	24.54	25		Male	Sucrose	Scotophase	22	0	129.667	25		Female	Sucrose	23	Scotophase	0.143333	3.34333	25
M	Sucrose	Scotophase	23	80.872	72.3344	0.394444	0.897889	0.233954	1.17934	28.8	2.9	24.54	25		Male	Sucrose	Scotophase	23	67.3333	284	25		Female	Sucrose	0	Photophase	0.015	0.015	25
F	Sucrose	Photophase	0	82.1067	79.5062	0.430952	0.964167	0.100765	1.661	20	2.58	15.86	25		Female	Sucrose	Photophase	0	1494.57	3589.14	25		Female	Sucrose	1	Photophase	0.065	0.08	25
F	Sucrose	Photophase	1	66.9294	59.3167	0.330556	0.884722	0.212021	0.934209	20	2.58	15.86	25		Female	Sucrose	Photophase	1	216.167	1445.83	25		Female	Sucrose	2	Photophase	0.02	0.1	25
F	Sucrose	Photophase	2	68.3661	59.5161	0.336111	0.866139	0.244061	0.872205	20	2.58	15.86	25		Female	Sucrose	Photophase	2	279	1151.67	25		Female	Sucrose	3	Photophase	0.065	0.165	25
F	Sucrose	Photophase	3	68.6494	58.825	0.341667	0.857194	0.271658	0.804159	20	2.58	15.86	25		Female	Sucrose	Photophase	3	303.5	1415.33	25		Female	Sucrose	4	Photophase	0.0025	0.1675	25
F	Sucrose	Photophase	4	66.5217	56.1117	0.333333	0.836833	0.288471	0.711218	20	2.58	15.86	25		Female	Sucrose	Photophase	4	196.167	981.833	25		Female	Sucrose	5	Photophase	0.075	0.2425	25
F	Sucrose	Photophase	5	66.4017	57.0006	0.311111	0.858222	0.259881	0.785596	20	2.58	15.86	25		Female	Sucrose	Photophase	5	285.667	1175	25		Female	Sucrose	6	Photophase	0.0125	0.255	25
F	Sucrose	Photophase	6	64.17	53.6428	0.330556	0.8315	0.29203	0.648995	20	2.58	15.86	25		Female	Sucrose	Photophase	6	160.5	856.333	25		Female	Sucrose	7	Photophase	0.0233333	0.183333	25
F	Sucrose	Photophase	7	60.93	52.695	0.286111	0.863361	0.227369	0.750773	20	2.58	15.86	25		Female	Sucrose	Photophase	7	339.333	1272.5	25		Female	Sucrose	8	Photophase	0.0133333	0.196667	25
F	Sucrose	Photophase	8	63.3833	56.7678	0.327778	0.890611	0.181213	0.930094	20	2.58	15.86	25		Female	Sucrose	Photophase	8	296.333	1380	25		Female	Sucrose	9	Photophase	0	0.196667	25
F	Sucrose	Photophase	9	61.9661	54.4728	0.302778	0.870194	0.207866	0.830917	20	2.58	15.86	25		Female	Sucrose	Photophase	9	272.333	980.833	25		Female	Sucrose	10	Photophase	0.0166667	0.213333	25
F	Sucrose	Photophase	10	65.725	60.74	0.333333	0.921833	0.135905	1.10773	20	2.58	15.86	25		Female	Sucrose	Photophase	10	482	1774.83	25		Female	Sucrose	12	Scotophase	0.0866667	0.3	25
F	Sucrose	Photophase	11	66.1233	61.1022	0.336111	0.921	0.139136	1.114	20	2.58	15.86	25		Female	Sucrose	Photophase	11	390	1366.17	25		Female	Sucrose	13	Scotophase	0.09	0.39	25
F	Sucrose	Scotophase	12	76.6683	76.1794	0.402778	0.987028	0.0680247	1.69918	20	2.58	15.86	25		Female	Sucrose	Scotophase	12	1427.5	3499.17	25		Female	Sucrose	14	Scotophase	0.406667	0.796667	25
F	Sucrose	Scotophase	13	81.5717	86.0339	0.416667	1.05528	0.00259417	2.18859	20	2.58	15.86	25		Female	Sucrose	Scotophase	13	1956.33	3720.5	25		Female	Sucrose	15	Scotophase	0.0833333	0.88	25
F	Sucrose	Scotophase	14	86.0325	91.7308	0.425	1.06662	0	2.38408	20	2.58	15.86	25		Female	Sucrose	Scotophase	14	2698.75	5242.25	25		Female	Sucrose	16	Scotophase	0.0833333	0.963333	25
F	Sucrose	Scotophase	15	85.196	90.936	0.44	1.0663	0.0020178	2.36832	20	2.58	15.86	25		Female	Sucrose	Scotophase	15	1492	3592.4	25		Female	Sucrose	17	Scotophase	0.18	1.14333	25
F	Sucrose	Scotophase	16	89.325	95.3425	0.4375	1.06763	0.0130206	2.48305	20	2.58	15.86	25		Female	Sucrose	Scotophase	16	1646.75	3359.5	25		Female	Sucrose	18	Scotophase	0.313333	1.45667	25
F	Sucrose	Scotophase	17	90.7107	97.6693	0.456667	1.07783	0.0005989	2.58635	20	2.58	15.86	25		Female	Sucrose	Scotophase	17	2004.4	4491.8	25		Female	Sucrose	19	Scotophase	0.3	1.75667	25
F	Sucrose	Scotophase	18	86.28	93.215	0.4375	1.08112	0	2.48419	20	2.58	15.86	25		Female	Sucrose	Scotophase	18	1600.5	3267	25		Female	Sucrose	20	Scotophase	0.0466667	1.80333	25
F	Sucrose	Scotophase	19	84.4725	88.5675	0.425	1.04513	0.0122962	2.22623	20	2.58	15.86	25		Female	Sucrose	Scotophase	19	1459.25	4012.5	25		Female	Sucrose	21	Scotophase	0.0733333	1.87667	25
F	Sucrose	Scotophase	20	78.7127	80.3613	0.386667	1.01773	0.018655	1.90883	20	2.58	15.86	25		Female	Sucrose	Scotophase	20	1019.4	2617.6	25		Female	Sucrose	22	Scotophase	0.0333333	1.91	25
F	Sucrose	Scotophase	21	79.8283	82.21	0.391667	1.03033	0.0121298	1.99011	20	2.58	15.86	25		Female	Sucrose	Scotophase	21	1182.33	2856	25		Female	Sucrose	23	Scotophase	0.303333	2.21333	25
F	Sucrose	Scotophase	22	79.46	81.8	0.4	1.02533	0.0235774	1.97858	20	2.58	15.86	25		Female	Sucrose	Scotophase	22	1226.17	3057.83	25		Male	Sucrose	0	Photophase	0.08	0.08	25
F	Sucrose	Scotophase	23	87.1694	90.3289	0.438889	1.03958	0.00938628	2.21582	20	2.58	15.86	25		Female	Sucrose	Scotophase	23	2051.5	4239.67	25		Male	Sucrose	1	Photophase	0.0725	0.1525	25
M	Control	Photophase	0	71.0981	65.5539	0.366667	0.922333	0.150069	1.1867	29.3	2.02	25.38	25		Male	Control	Photophase	0	1772	2600.33	25		Male	Sucrose	2	Photophase	0.0875	0.24	25
M	Control	Photophase	1	48.5664	45.3938	0.233333	0.934722	0.0850848	0.857594	29.3	2.02	25.38	25		Male	Control	Photophase	1	49	920	25		Male	Sucrose	3	Photophase	0.025	0.265	25
M	Control	Photophase	2	52.7188	48.6315	0.255556	0.923222	0.111	0.88174	29.3	2.02	25.38	25		Male	Control	Photophase	2	208.333	1162	25		Male	Sucrose	4	Photophase	0.0525	0.3175	25
M	Control	Photophase	3	58.4828	51.7633	0.277778	0.882556	0.184649	0.811156	29.3	2.02	25.38	25		Male	Control	Photophase	3	475	1644.67	25		Male	Sucrose	5	Photophase	0.04	0.3575	25
M	Control	Photophase	4	62.4123	53.7769	0.305556	0.862056	0.238571	0.753752	29.3	2.02	25.38	25		Male	Control	Photophase	4	963	1312	25		Male	Sucrose	6	Photophase	0.075	0.4325	25
M	Control	Photophase	5	59.4155	51.1969	0.277778	0.856389	0.227057	0.71772	29.3	2.02	25.38	25		Male	Control	Photophase	5	501.667	1881.33	25		Male	Sucrose	7	Photophase	0.0575	0.49	25
M	Control	Photophase	6	55.351	48.0455	0.266667	0.872667	0.201575	0.69544	29.3	2.02	25.38	25		Male	Control	Photophase	6	451	1524.67	25		Male	Sucrose	8	Photophase	0.0333333	0.566667	25
M	Control	Photophase	7	54.9961	48.0097	0.272222	0.870778	0.192565	0.711783	29.3	2.02	25.38	25		Male	Control	Photophase	7	189.333	1228.33	25		Male	Sucrose	9	Photophase	0.0266667	0.593333	25
M	Control	Photophase	8	64.1637	58.5479	0.288889	0.918611	0.152793	1.02417	29.3	2.02	25.38	25		Male	Control	Photophase	8	928	2520.33	25		Male	Sucrose	10	Photophase	0.0533333	0.646667	25
M	Control	Photophase	9	64.5577	57.2412	0.308333	0.903375	0.200966	0.903132	29.3	2.02	25.38	25		Male	Control	Photophase	9	360	814	25		Male	Sucrose	12	Scotophase	0.103333	0.75	25
M	Control	Photophase	10	59.1925	53.6141	0.3	0.900333	0.152228	0.914428	29.3	2.02	25.38	25		Male	Control	Photophase	10	388	1450.33	25		Male	Sucrose	13	Scotophase	0.126667	0.876667	25
M	Control	Photophase	11	74.549	68.1746	0.388889	0.914222	0.173259	1.20143	29.3	2.02	25.38	25		Male	Control	Photophase	11	1283.67	2110	25		Male	Sucrose	14	Scotophase	0.08	0.956667	25
M	Control	Scotophase	12	98.8094	89.8729	0.472222	0.910222	0.243469	1.55513	29.3	2.02	25.38	25		Male	Control	Scotophase	12	4868	3524.33	25		Male	Sucrose	15	Scotophase	0.03	0.986667	25
M	Control	Scotophase	13	98.2169	90.7275	0.494444	0.923556	0.202503	1.6523	29.3	2.02	25.38	25		Male	Control	Scotophase	13	3635.33	3511.67	25		Male	Sucrose	16	Scotophase	0.0266667	1.01333	25
M	Control	Scotophase	14	92.5652	88.6162	0.466667	0.957333	0.102697	1.79483	29.3	2.02	25.38	25		Male	Control	Scotophase	14	3403.33	3648	25		Male	Sucrose	17	Scotophase	0.09	1.10333	25
M	Control	Scotophase	15	94.0253	91.7839	0.477778	0.977222	0.0593861	1.95839	29.3	2.02	25.38	25		Male	Control	Scotophase	15	2527	2462.33	25		Male	Sucrose	18	Scotophase	0.0766667	1.18	25
M	Control	Scotophase	16	89.3731	85.0872	0.45	0.952111	0.112569	1.69678	29.3	2.02	25.38	25		Male	Control	Scotophase	16	2463	3777.33	25		Male	Sucrose	19	Scotophase	0.07	1.25	25
M	Control	Scotophase	17	97.2109	93.6786	0.483333	0.965111	0.0927387	1.9319	29.3	2.02	25.38	25		Male	Control	Scotophase	17	4051.33	3199.33	25		Male	Sucrose	20	Scotophase	0.0666667	1.31667	25
M	Control	Scotophase	18	91.46	87.1203	0.466667	0.952833	0.113883	1.73995	29.3	2.02	25.38	25		Male	Control	Scotophase	18	3587.67	3484	25		Male	Sucrose	21	Scotophase	0.146667	1.46333	25
M	Control	Scotophase	19	67.6342	63.3824	0.333333	0.936889	0.113774	1.20701	29.3	2.02	25.38	25		Male	Control	Scotophase	19	1128.67	1948.33	25		Male	Sucrose	22	Scotophase	0.04	1.50333	25
M	Control	Scotophase	20	62.7362	59.5409	0.311111	0.949778	0.084384	1.1768	29.3	2.02	25.38	25		Male	Control	Scotophase	20	390	1345.33	25		Male	Sucrose	23	Scotophase	0.0666667	1.57	25
M	Control	Scotophase	21	87.9309	82.4486	0.433333	0.950722	0.159114	1.57269	29.3	2.02	25.38	25		Male	Control	Scotophase	21	3464.67	2768	25		Male	Sucrose	0	Photophase	0.045	0.045	25
M	Control	Scotophase	22	70.04	65.8859	0.344444	0.938	0.110856	1.26896	29.3	2.02	25.38	25		Male	Control	Scotophase	22	1989.67	2711.33	25		Male	Sucrose	1	Photophase	0.035	0.08	25
M	Control	Scotophase	23	72.7389	67.2484	0.355556	0.929333	0.148382	1.22797	29.3	2.02	25.38	25		Male	Control	Scotophase	23	1911.33	1825	25		Male	Sucrose	2	Photophase	0.03	0.11	25
F	Control	Photophase	0	57.8234	50.4996	0.288889	0.877889	0.201847	0.750041	20.3	1.43	17.19	25		Female	Control	Photophase	0	1380	1528.67	25		Male	Sucrose	3	Photophase	0.0125	0.1225	25
F	Control	Photophase	1	62.2161	55.7415	0.3	0.894056	0.177333	0.91443	20.3	1.43	17.19	25		Female	Control	Photophase	1	3070.33	2461	25		Male	Sucrose	4	Photophase	0.01	0.1325	25
F	Control	Photophase	2	56.3945	47.917	0.25	0.846944	0.234698	0.629513	20.3	1.43	17.19	25		Female	Control	Photophase	2	1271.33	1515.33	25		Male	Sucrose	5	Photophase	0.0225	0.155	25
F	Control	Photophase	3	52.6199	43.3608	0.244444	0.820778	0.257232	0.484294	20.3	1.43	17.19	25		Female	Control	Photophase	3	959.333	902.333	25		Male	Sucrose	6	Photophase	0	0.155	25
F	Control	Photophase	4	57.0396	46.2423	0.288889	0.8085	0.300401	0.46685	20.3	1.43	17.19	25		Female	Control	Photophase	4	380.333	1113.67	25		Male	Sucrose	7	Photophase	0	0.155	25
F	Control	Photophase	5	53.9394	44.4502	0.244444	0.826556	0.263623	0.496599	20.3	1.43	17.19	25		Female	Control	Photophase	5	726.667	1031.67	25		Male	Sucrose	8	Photophase	0.0166667	0.17	25
F	Control	Photophase	6	55.9242	46.231	0.255556	0.827667	0.269211	0.525958	20.3	1.43	17.19	25		Female	Control	Photophase	6	699.667	1254.67	25		Male	Sucrose	9	Photophase	0	0.17	25
F	Control	Photophase	7	53.6912	44.8517	0.261111	0.8365	0.245231	0.54062	20.3	1.43	17.19	25		Female	Control	Photophase	7	476.667	795.667	25		Male	Sucrose	10	Photophase	0.03	0.2	25
F	Control	Photophase	8	52.8206	42.5849	0.233333	0.807222	0.2849	0.414208	20.3	1.43	17.19	25		Female	Control	Photophase	8	178.667	982.333	25		Male	Sucrose	12	Scotophase	0.14	0.34	25
F	Control	Photophase	9	68.7147	60.1328	0.35	0.871833	0.236423	0.900592	20.3	1.43	17.19	25		Female	Control	Photophase	9	2066	1824.25	25		Male	Sucrose	13	Scotophase	0.146667	0.486667	25
F	Control	Photophase	10	54.775	48.3411	0.272222	0.880444	0.176926	0.748992	20.3	1.43	17.19	25		Female	Control	Photophase	10	293	828	25		Male	Sucrose	14	Scotophase	0.2	0.686667	25
F	Control	Photophase	11	66.9471	61.7639	0.333333	0.921889	0.140251	1.12026	20.3	1.43	17.19	25		Female	Control	Photophase	11	2068	2615.67	25		Male	Sucrose	15	Scotophase	0.113333	0.8	25
F	Control	Scotophase	12	75.7111	71.977	0.355556	0.951444	0.0982898	1.42951	20.3	1.43	17.19	25		Female	Control	Scotophase	12	3252.67	3041.67	25		Male	Sucrose	16	Scotophase	0.11	0.91	25
F	Control	Scotophase	13	85.3051	81.3895	0.433333	0.950444	0.102478	1.63294	20.3	1.43	17.19	25		Female	Control	Scotophase	13	5929.67	4275.33	25		Male	Sucrose	17	Scotophase	0.173333	1.08333	25
F	Control	Scotophase	14	93.0338	90.5854	0.472222	0.973333	0.0602004	1.92012	20.3	1.43	17.19	25		Female	Control	Scotophase	14	6387.67	4198.33	25		Male	Sucrose	18	Scotophase	0.0433333	1.12667	25
F	Control	Scotophase	15	84.9476	82.7857	0.422222	0.975167	0.0527965	1.75885	20.3	1.43	17.19	25		Female	Control	Scotophase	15	4188.67	3035	25		Male	Sucrose	19	Scotophase	0.29	1.41667	25
F	Control	Scotophase	16	85.057	83.539	0.422222	0.980444	0.0464023	1.81054	20.3	1.43	17.19	25		Female	Control	Scotophase	16	5913.67	3727	25		Male	Sucrose	20	Scotophase	0.0266667	1.44333	25
F	Control	Scotophase	17	95.6029	93.3845	0.483333	0.976611	0.0533296	1.99589	20.3	1.43	17.19	25		Female	Control	Scotophase	17	6522	4532.67	25		Male	Sucrose	21	Scotophase	0	1.44333	25
F	Control	Scotophase	18	89.9482	86.363	0.466667	0.960556	0.0966485	1.76336	20.3	1.43	17.19	25		Female	Control	Scotophase	18	5365	4205	25		Male	Sucrose	22	Scotophase	0.26	1.70333	25
F	Control	Scotophase	19	70.6192	68.0095	0.344444	0.962778	0.0716601	1.4001	20.3	1.43	17.19	25		Female	Control	Scotophase	19	4701.67	3438.67	25		Male	Sucrose	23	Scotophase	0.0733333	1.77667	25
F	Control	Scotophase	20	57.0351	55.4562	0.261111	0.974944	0.0430866	1.17119	20.3	1.43	17.19	25		Female	Control	Scotophase	20	1073.67	1324.33	25		Male	Sucrose	0	Photophase	0.12	0.12	25
F	Control	Scotophase	21	69.6628	67.0746	0.344444	0.961556	0.0664106	1.38008	20.3	1.43	17.19	25		Female	Control	Scotophase	21	3841.33	3126.33	25		Male	Sucrose	1	Photophase	0.02	0.14	25
F	Control	Scotophase	22	65.675	62.2917	0.322222	0.949667	0.0895537	1.229	20.3	1.43	17.19	25		Female	Control	Scotophase	22	3422.33	2730.33	25		Male	Sucrose	2	Photophase	0.0375	0.1775	25
F	Control	Scotophase	23	73.5334	67.4118	0.372222	0.917611	0.166193	1.19774	20.3	1.43	17.19	25		Female	Control	Scotophase	23	4726	4261	25		Male	Sucrose	3	Photophase	0.065	0.2425	25
M	Control	Photophase	0	80.403	75.6351	0.394444	0.939833	0.127129	1.45678	33.2	4.04	27.23	25		Male	Control	Photophase	0	1631.67	2483	25		Male	Sucrose	4	Photophase	0.04	0.2825	25
M	Control	Photophase	1	81.0449	74.984	0.4	0.920222	0.16372	1.37252	33.2	4.04	27.23	25		Male	Control	Photophase	1	2228	3067.67	25		Male	Sucrose	5	Photophase	0.035	0.3175	25
M	Control	Photophase	2	72.1012	65.0941	0.361111	0.905944	0.19144	1.09764	33.2	4.04	27.23	25		Male	Control	Photophase	2	450.667	921.667	25		Male	Sucrose	6	Photophase	0.04	0.3575	25
M	Control	Photophase	3	81.2293	73.2023	0.4	0.899667	0.219443	1.22645	33.2	4.04	27.23	25		Male	Control	Photophase	3	1890.33	2122	25		Male	Sucrose	7	Photophase	0.02	0.386667	25
M	Control	Photophase	4	80.2001	69.3696	0.388889	0.863111	0.299027	0.988896	33.2	4.04	27.23	25		Male	Control	Photophase	4	687.667	1473.33	25		Male	Sucrose	8	Photophase	0.07	0.456667	25
M	Control	Photophase	5	78.5069	69.2386	0.383333	0.882	0.254907	1.06993	33.2	4.04	27.23	25		Male	Control	Photophase	5	1369.67	1698	25		Male	Sucrose	9	Photophase	0	0.456667	25
M	Control	Photophase	6	74.5856	63.6075	0.344444	0.850444	0.303772	0.850452	33.2	4.04	27.23	25		Male	Control	Photophase	6	126.333	728.333	25		Male	Sucrose	10	Photophase	0.0766667	0.533333	25
M	Control	Photophase	7	81.5779	72.2948	0.383333	0.884889	0.255018	1.13836	33.2	4.04	27.23	25		Male	Control	Photophase	7	909.333	1637	25		Male	Sucrose	12	Scotophase	0.0266667	0.56	25
M	Control	Photophase	8	79.5749	73.123	0.377778	0.919056	0.174953	1.30934	33.2	4.04	27.23	25		Male	Control	Photophase	8	315	1202	25		Male	Sucrose	13	Scotophase	0.0433333	0.603333	25
M	Control	Photophase	9	74.1448	70.7215	0.372222	0.955389	0.091924	1.41778	33.2	4.04	27.23	25		Male	Control	Photophase	9	441	1446	25		Male	Sucrose	14	Scotophase	0.04	0.643333	25
M	Control	Photophase	10	78.4719	71.0166	0.388889	0.907556	0.203509	1.20768	33.2	4.04	27.23	25		Male	Control	Photophase	10	573.667	1804.67	25		Male	Sucrose	15	Scotophase	0.0266667	0.67	25
M	Control	Photophase	11	85.6357	80.0655	0.427778	0.934	0.149352	1.51399	33.2	4.04	27.23	25		Male	Control	Photophase	11	774	2016.67	25		Male	Sucrose	16	Scotophase	0.0433333	0.713333	25
M	Control	Scotophase	12	111.873	104.812	0.566667	0.938444	0.188979	1.99438	33.2	4.04	27.23	25		Male	Control	Scotophase	12	5307	4699.67	25		Male	Sucrose	17	Scotophase	0	0.713333	25
M	Control	Scotophase	13	86.2794	82.7141	0.444444	0.961	0.0934553	1.68178	33.2	4.04	27.23	25		Male	Control	Scotophase	13	923.333	1404.67	25		Male	Sucrose	18	Scotophase	0.0333333	0.746667	25
M	Control	Scotophase	14	92.51	90.6987	0.455556	0.980833	0.0420978	1.95694	33.2	4.04	27.23	25		Male	Control	Scotophase	14	2447.33	3401	25		Male	Sucrose	19	Scotophase	0.0133333	0.76	25
M	Control	Scotophase	15	88.7694	86.4934	0.466667	0.977111	0.0644239	1.8367	33.2	4.04	27.23	25		Male	Control	Scotophase	15	2619	2792.33	25		Male	Sucrose	20	Scotophase	0	0.76	25
M	Control	Scotophase	16	79.7612	77.0867	0.405556	0.968889	0.0736386	1.60222	33.2	4.04	27.23	25		Male	Control	Scotophase	16	925.333	1349.33	25		Male	Sucrose	21	Scotophase	0	0.76	25
M	Control	Scotophase	17	81.6868	78.5512	0.422222	0.966333	0.0905377	1.6106	33.2	4.04	27.23	25		Male	Control	Scotophase	17	919.333	1778	25		Male	Sucrose	22	Scotophase	0.01	0.77	25
M	Control	Scotophase	18	80.0544	78.9496	0.422222	0.987389	0.0337584	1.72881	33.2	4.04	27.23	25		Male	Control	Scotophase	18	1090.67	1684	25		Male	Sucrose	23	Scotophase	0.00333333	0.773333	25
M	Control	Scotophase	19	87.6535	85.2484	0.45	0.975778	0.0668375	1.80156	33.2	4.04	27.23	25		Male	Control	Scotophase	19	2009.33	2070.67	25		Male	Sucrose	0	Photophase	0.0475	0.0475	25
M	Control	Scotophase	20	89.6916	85.3498	0.466667	0.952	0.114121	1.69973	33.2	4.04	27.23	25		Male	Control	Scotophase	20	2933.33	3164.67	25		Male	Sucrose	1	Photophase	0.0375	0.085	25
M	Control	Scotophase	21	84.4848	80.0212	0.4	0.948944	0.118093	1.57249	33.2	4.04	27.23	25		Male	Control	Scotophase	21	2216.33	2317	25		Male	Sucrose	2	Photophase	0.03	0.115	25
M	Control	Scotophase	22	84.7541	79.6671	0.4	0.943611	0.13574	1.53095	33.2	4.04	27.23	25		Male	Control	Scotophase	22	1494.67	2187.67	25		Male	Sucrose	3	Photophase	0.0025	0.1175	25
M	Control	Scotophase	23	99.2108	93.7236	0.488889	0.943889	0.145642	1.82781	33.2	4.04	27.23	25		Male	Control	Scotophase	23	2921	3100	25		Male	Sucrose	4	Photophase	0.03	0.1475	25
F	Sucrose	Photophase	0	81.7174	77.2398	0.408333	0.943667	0.120227	1.50873	26.6	6.45	18.04	25		Female	Sucrose	Photophase	0	6733	5728	25		Male	Sucrose	5	Photophase	0.01	0.1575	25
F	Sucrose	Photophase	1	67.8738	59.2593	0.33125	0.866667	0.237434	0.879048	26.6	6.45	18.04	25		Female	Sucrose	Photophase	1	747.25	1462.5	25		Male	Sucrose	6	Photophase	0.03	0.1875	25
F	Sucrose	Photophase	2	64.2856	56.975	0.325	0.887	0.200826	0.897419	26.6	6.45	18.04	25		Female	Sucrose	Photophase	2	623.25	1077	25		Male	Sucrose	7	Photophase	0.0275	0.215	25
F	Sucrose	Photophase	3	61.1661	53.717	0.3	0.875854	0.205066	0.816177	26.6	6.45	18.04	25		Female	Sucrose	Photophase	3	551.25	1422.75	25		Male	Sucrose	8	Photophase	0.0333333	0.266667	25
F	Sucrose	Photophase	4	69.0137	63.4875	0.35	0.914833	0.151108	1.14087	26.6	6.45	18.04	25		Female	Sucrose	Photophase	4	1997	2329.5	25		Male	Sucrose	9	Photophase	0.0166667	0.283333	25
F	Sucrose	Photophase	5	67.4737	60.4302	0.339583	0.892938	0.192935	0.990041	26.6	6.45	18.04	25		Female	Sucrose	Photophase	5	1631.25	2120.25	25		Male	Sucrose	10	Photophase	0.0466667	0.33	25
F	Sucrose	Photophase	6	65.2398	56.6297	0.31875	0.864	0.237572	0.819728	26.6	6.45	18.04	25		Female	Sucrose	Photophase	6	1128.75	1495.5	25		Male	Sucrose	12	Scotophase	0.18	0.51	25
F	Sucrose	Photophase	7	63.4277	56.4607	0.316667	0.886083	0.191171	0.904244	26.6	6.45	18.04	25		Female	Sucrose	Photophase	7	1037	1633	25		Male	Sucrose	13	Scotophase	0.0966667	0.606667	25
F	Sucrose	Photophase	8	61.7615	56.8531	0.316667	0.916472	0.133876	1.02381	26.6	6.45	18.04	25		Female	Sucrose	Photophase	8	1026.33	2404.67	25		Male	Sucrose	14	Scotophase	0.14	0.746667	25
F	Sucrose	Photophase	9	60.8401	54.861	0.3	0.898444	0.163423	0.921126	26.6	6.45	18.04	25		Female	Sucrose	Photophase	9	496.333	1032.33	25		Male	Sucrose	15	Scotophase	0.196667	0.943333	25
F	Sucrose	Photophase	10	63.9996	63.3908	0.330556	0.986528	0.0412748	1.40307	26.6	6.45	18.04	25		Female	Sucrose	Photophase	10	1097.33	1956	25		Male	Sucrose	16	Scotophase	0.213333	1.15667	25
F	Sucrose	Photophase	11	65.1404	63.6981	0.333333	0.974	0.056131	1.36521	26.6	6.45	18.04	25		Female	Sucrose	Scotophase	12	5108.33	4890.33	25		Male	Sucrose	17	Scotophase	0.15	1.30667	25
F	Sucrose	Scotophase	12	83.8203	83.4582	0.422222	0.992639	0.0529538	1.87086	26.6	6.45	18.04	25		Female	Sucrose	Scotophase	13	5025.67	4373.33	25		Male	Sucrose	18	Scotophase	0.126667	1.43333	25
F	Sucrose	Scotophase	13	84.721	85.5397	0.422222	1.012	0.0383106	1.98149	26.6	6.45	18.04	25		Female	Sucrose	Scotophase	14	3179.33	3071.67	25		Male	Sucrose	19	Scotophase	0.0233333	1.45667	25
F	Sucrose	Scotophase	14	80.5093	81.7374	0.405556	1.0155	0.0228608	1.91738	26.6	6.45	18.04	25		Female	Sucrose	Scotophase	15	6231.67	5286.67	25		Male	Sucrose	20	Scotophase	0.156667	1.61333	25
F	Sucrose	Scotophase	15	85.3542	88.7354	0.425	1.04017	0.00116301	2.19165	26.6	6.45	18.04	25		Female	Sucrose	Scotophase	16	4460.67	3744.67	25		Male	Sucrose	21	Scotophase	0.353333	1.96667	25
F	Sucrose	Scotophase	16	85.2116	87.0441	0.422222	1.02089	0.0306479	2.07007	26.6	6.45	18.04	25		Female	Sucrose	Scotophase	17	6676.33	4676.67	25		Male	Sucrose	22	Scotophase	0.0966667	2.06333	25
F	Sucrose	Scotophase	17	85.7436	89.577	0.422222	1.04378	0	2.23503	26.6	6.45	18.04	25		Female	Sucrose	Scotophase	18	8157.33	5409.67	25		Male	Sucrose	23	Scotophase	0.36	2.42333	25
F	Sucrose	Scotophase	18	87.5147	88.4339	0.438889	1.00917	0.0143427	2.05245	26.6	6.45	18.04	25		Female	Sucrose	Scotophase	19	8107	5816.33	25		Female	Control	0	Photophase	0.0133333	0.0133333	25
F	Sucrose	Scotophase	19	87.65	88.3445	0.433333	1.00789	0.00754952	2.03835	26.6	6.45	18.04	25		Female	Sucrose	Scotophase	20	4869	4675	25		Female	Control	1	Photophase	0.03	0.0433333	25
F	Sucrose	Scotophase	20	79.6921	79.8266	0.411111	0.999111	0.0139494	1.8153	26.6	6.45	18.04	25		Female	Sucrose	Scotophase	21	1796	1894.33	25		Female	Control	2	Photophase	0.0116667	0.055	25
F	Sucrose	Scotophase	21	69.7954	68.096	0.355556	0.979556	0.077951	1.451	26.6	6.45	18.04	25		Female	Sucrose	Scotophase	22	2068.67	2684.33	25		Female	Control	3	Photophase	0	0.055	25
F	Sucrose	Scotophase	22	70.0999	65.7227	0.355556	0.942667	0.127384	1.25327	26.6	6.45	18.04	25		Female	Sucrose	Scotophase	23	9245.33	5897.67	25		Female	Control	4	Photophase	0.026	0.092	25
F	Sucrose	Scotophase	23	87.2421	84.3959	0.433333	0.968528	0.0885586	1.75854	26.6	6.45	18.04	25		Female	Sucrose	Photophase	0	3329.25	3146.75	25		Female	Control	5	Photophase	0.006	0.098	25
F	Sucrose	Photophase	0	67.6512	65.0974	0.35	0.956833	0.0853035	1.33715	22.6	2.95	17.86	25		Female	Sucrose	Photophase	1	666.25	1242.25	25		Female	Control	6	Photophase	0.092	0.19	25
F	Sucrose	Photophase	1	58.0876	52.1787	0.275	0.898896	0.164512	0.864142	22.6	2.95	17.86	25		Female	Sucrose	Photophase	2	128	941	25		Female	Control	7	Photophase	0.032	0.222	25
F	Sucrose	Photophase	2	54.1439	48.9102	0.25	0.89775	0.142963	0.826412	22.6	2.95	17.86	25		Female	Sucrose	Photophase	3	1468	1786.5	25		Female	Control	8	Photophase	0.016	0.238	25
F	Sucrose	Photophase	3	61.1834	55.5136	0.30625	0.901333	0.15462	0.952538	22.6	2.95	17.86	25		Female	Sucrose	Photophase	4	354.5	841.25	25		Female	Control	9	Photophase	0.066	0.304	25
F	Sucrose	Photophase	4	54.3417	46.5089	0.258333	0.852667	0.216625	0.632284	22.6	2.95	17.86	25		Female	Sucrose	Photophase	5	1206.5	1789.5	25		Female	Control	10	Photophase	0.022	0.326	25
F	Sucrose	Photophase	5	63.3704	55.7297	0.308333	0.8745	0.210276	0.851464	22.6	2.95	17.86	25		Female	Sucrose	Photophase	6	1443.75	1982.75	25		Female	Control	11	Photophase	0.264	0.59	25
F	Sucrose	Photophase	6	61.1627	54.554	0.3125	0.889792	0.181238	0.880326	22.6	2.95	17.86	25		Female	Sucrose	Photophase	7	129	393.5	25		Female	Control	12	Scotophase	0.188	0.712	25
F	Sucrose	Photophase	7	51.157	43.9909	0.225	0.859	0.198043	0.611097	22.6	2.95	17.86	25		Female	Sucrose	Photophase	8	567.333	908.333	25		Female	Control	13	Scotophase	0.4	1.112	25
F	Sucrose	Photophase	8	54.6694	47.563	0.255556	0.866667	0.196001	0.695211	22.6	2.95	17.86	25		Female	Sucrose	Photophase	9	703	1151	25		Female	Control	14	Scotophase	0.396	1.508	25
F	Sucrose	Photophase	9	57.4837	53.4302	0.294444	0.926278	0.119787	0.992247	22.6	2.95	17.86	25		Female	Sucrose	Photophase	10	268.333	730	25		Female	Control	15	Scotophase	0.478	1.986	25
F	Sucrose	Photophase	10	57.075	53.5042	0.277778	0.929667	0.11209	1.01988	22.6	2.95	17.86	25		Female	Sucrose	Scotophase	12	3223	3282.33	25		Female	Control	16	Scotophase	0.4	2.386	25
F	Sucrose	Photophase	11	54.3731	53.002	0.277778	0.973444	0.0473277	1.12678	22.6	2.95	17.86	25		Female	Sucrose	Scotophase	13	4429.33	4268.67	25		Female	Control	17	Scotophase	0.18	2.566	25
F	Sucrose	Scotophase	12	69.4548	70.6978	0.355556	1.01822	0.0168381	1.66814	22.6	2.95	17.86	25		Female	Sucrose	Scotophase	14	7406.67	5836	25		Female	Control	18	Scotophase	0.108	2.674	25
F	Sucrose	Scotophase	13	76.0352	79.4823	0.372222	1.04467	0.00684432	1.98562	22.6	2.95	17.86	25		Female	Sucrose	Scotophase	15	5976.33	5205.33	25		Female	Control	19	Scotophase	0.192	2.866	25
F	Sucrose	Scotophase	14	88.6774	92.1327	0.455556	1.038	0	2.27258	22.6	2.95	17.86	25		Female	Sucrose	Scotophase	16	9508	7074	25		Female	Control	20	Scotophase	0.23	3.096	25
F	Sucrose	Scotophase	15	89.6216	95.1334	0.455556	1.06239	0	2.45113	22.6	2.95	17.86	25		Female	Sucrose	Scotophase	17	7186	5226.67	25		Female	Control	21	Scotophase	0.126	3.222	25
F	Sucrose	Scotophase	16	95.5057	99.8361	0.488889	1.04492	0	2.49412	22.6	2.95	17.86	25		Female	Sucrose	Scotophase	18	8156.33	6560.33	25		Female	Control	22	Scotophase	0.438	3.66	25
F	Sucrose	Scotophase	17	93.112	98.3602	0.5	1.05678	0	2.51004	22.6	2.95	17.86	25		Female	Sucrose	Scotophase	19	7583.33	6186.67	25		Female	Control	23	Scotophase	0.026	3.686	25
F	Sucrose	Scotophase	18	93.3493	97.8586	0.5	1.04872	0.00281747	2.45895	22.6	2.95	17.86	25		Female	Sucrose	Scotophase	20	6915	5807.33	25		Male	Control	0	Photophase	0.0933333	0.0933333	25
F	Sucrose	Scotophase	19	92.5796	95.9998	0.5	1.03711	0	2.35828	22.6	2.95	17.86	25		Female	Sucrose	Scotophase	21	5835	4952.67	25		Male	Control	1	Photophase	0.185	0.278333	25
F	Sucrose	Scotophase	20	81.5075	84.0463	0.422222	1.033	0.00714085	2.04015	22.6	2.95	17.86	25		Female	Sucrose	Scotophase	22	3868.67	3632.33	25		Male	Control	2	Photophase	0.29	0.568333	25
F	Sucrose	Scotophase	21	81.6136	82.3971	0.4	1.009	0.0158362	1.90842	22.6	2.95	17.86	25		Female	Sucrose	Scotophase	23	6292	5986.33	25		Male	Control	3	Photophase	0.0916667	0.66	25
F	Sucrose	Scotophase	22	72.1417	70.7681	0.344444	0.981778	0.0425626	1.52905	22.6	2.95	17.86	25		Male	Sucrose	Photophase	0	5622.75	4373	25		Male	Control	4	Photophase	0.36	1.098	25
F	Sucrose	Scotophase	23	79.0272	77.4828	0.388889	0.980028	0.0622394	1.67195	22.6	2.95	17.86	25		Male	Sucrose	Photophase	1	2397.75	2268	25		Male	Control	5	Photophase	0.15	1.248	25
M	Sucrose	Photophase	0	81.9232	64.0846	0.4	0.781875	0.497531	0.492397	33	8.79	22.94	25		Male	Sucrose	Photophase	2	2401.75	2308	25		Male	Control	6	Photophase	0.148	1.396	25
M	Sucrose	Photophase	1	72.457	55.5252	0.333333	0.761	0.472769	0.360143	33	8.79	22.94	25		Male	Sucrose	Photophase	3	665	1143	25		Male	Control	7	Photophase	0.182	1.578	25
M	Sucrose	Photophase	2	74.756	55.517	0.358333	0.74	0.53795	0.234749	33	8.79	22.94	25		Male	Sucrose	Photophase	4	426.75	998.25	25		Male	Control	8	Photophase	0.072	1.65	25
M	Sucrose	Photophase	3	67.3289	50.5264	0.316667	0.749875	0.469618	0.241009	33	8.79	22.94	25		Male	Sucrose	Photophase	5	772	1237.25	25		Male	Control	9	Photophase	0.126	1.776	25
M	Sucrose	Photophase	4	64.2125	47.7537	0.308333	0.742	0.460184	0.198919	33	8.79	22.94	25		Male	Sucrose	Photophase	6	1443.5	1714.75	25		Male	Control	10	Photophase	0.152	1.928	25
M	Sucrose	Photophase	5	63.3208	47.2574	0.3	0.748021	0.449066	0.206702	33	8.79	22.94	25		Male	Sucrose	Photophase	7	354	1002.5	25		Male	Control	11	Photophase	0.272	2.2	25
M	Sucrose	Photophase	6	69.784	52.6433	0.333333	0.7535	0.478962	0.275404	33	8.79	22.94	25		Male	Sucrose	Photophase	8	43.6667	203	25		Male	Control	12	Scotophase	0.39	2.05	25
M	Sucrose	Photophase	7	63.2129	47.5984	0.320833	0.752271	0.43635	0.238564	33	8.79	22.94	25		Male	Sucrose	Photophase	9	1041	1258.67	25		Male	Control	13	Scotophase	0.374	2.424	25
M	Sucrose	Photophase	8	61.7357	46.0423	0.288889	0.747444	0.438732	0.199081	33	8.79	22.94	25		Male	Sucrose	Photophase	10	419.333	781	25		Male	Control	14	Scotophase	0.632	3.056	25
M	Sucrose	Photophase	9	68.4787	52.0483	0.333333	0.758778	0.458952	0.29549	33	8.79	22.94	25		Male	Sucrose	Scotophase	12	2184	2567.67	25		Male	Control	15	Scotophase	0.306	3.362	25
M	Sucrose	Photophase	10	61.7238	45.7948	0.308333	0.741806	0.445412	0.180808	33	8.79	22.94	25		Male	Sucrose	Scotophase	13	2930.33	2945	25		Male	Control	16	Scotophase	0.19	3.552	25
M	Sucrose	Photophase	11	70.312	53.3023	0.333333	0.757333	0.475193	0.292745	33	8.79	22.94	25		Male	Sucrose	Scotophase	14	4291.33	3691.67	25		Male	Control	17	Scotophase	0.182	3.734	25
M	Sucrose	Scotophase	12	78.0065	59.9308	0.372222	0.768361	0.504647	0.385559	33	8.79	22.94	25		Male	Sucrose	Scotophase	15	1964.33	1828	25		Male	Control	18	Scotophase	0.208	3.942	25
M	Sucrose	Scotophase	13	78.7453	60.6797	0.377778	0.772111	0.504287	0.403064	33	8.79	22.94	25		Male	Sucrose	Scotophase	16	2644.67	2954.67	25		Male	Control	19	Scotophase	0.244	4.186	25
M	Sucrose	Scotophase	14	78.2613	59.1305	0.388889	0.755528	0.534533	0.310705	33	8.79	22.94	25		Male	Sucrose	Scotophase	17	1561.67	1570.67	25		Male	Control	20	Scotophase	0.286	4.472	25
M	Sucrose	Scotophase	15	63.4187	46.9517	0.288889	0.742	0.460498	0.17808	33	8.79	22.94	25		Male	Sucrose	Scotophase	18	2098.67	2058.67	25		Male	Control	21	Scotophase	0.29	4.762	25
M	Sucrose	Scotophase	16	71.3093	52.3893	0.333333	0.734444	0.529251	0.169353	33	8.79	22.94	25		Male	Sucrose	Scotophase	19	1630	1394	25		Male	Control	22	Scotophase	0.262	5.024	25
M	Sucrose	Scotophase	17	56.3062	42.163	0.252778	0.74825	0.395331	0.200409	33	8.79	22.94	25		Male	Sucrose	Scotophase	20	873	895	25		Male	Control	23	Scotophase	0.148	5.172	25
M	Sucrose	Scotophase	18	65.3143	48.4953	0.311111	0.740333	0.470287	0.20464	33	8.79	22.94	25		Male	Sucrose	Scotophase	21	2254	2533.33	25		Female	Control	0	Photophase	0.006	0.006	25
M	Sucrose	Scotophase	19	61.6532	46.0075	0.291667	0.748694	0.437389	0.204162	33	8.79	22.94	25		Male	Sucrose	Scotophase	22	2273.67	1839.67	25		Female	Control	1	Photophase	0.086	0.092	25
M	Sucrose	Scotophase	20	54.296	39.9447	0.244444	0.733667	0.401431	0.133746	33	8.79	22.94	25		Male	Sucrose	Scotophase	23	2322	1911.67	25		Female	Control	2	Photophase	0	0.0657143	25
M	Sucrose	Scotophase	21	62.3159	46.9783	0.297222	0.751611	0.428591	0.241255	33	8.79	22.94	25		Male	Sucrose	Photophase	0	4851.5	3994.75	25		Female	Control	3	Photophase	0.177143	0.242857	25
M	Sucrose	Scotophase	22	60.3093	45.034	0.277778	0.748111	0.427025	0.198716	33	8.79	22.94	25		Male	Sucrose	Photophase	1	3231.5	2913.25	25		Female	Control	4	Photophase	0.0333333	0.303333	25
M	Sucrose	Scotophase	23	64.0713	48.7043	0.3	0.760889	0.429247	0.276921	33	8.79	22.94	25		Male	Sucrose	Photophase	2	1785.25	2128.25	25		Female	Control	5	Photophase	0.0466667	0.35	25
M	Sucrose	Photophase	0	81.4628	68.995	0.391667	0.847333	0.345316	0.892385	31	6.62	22.66	25		Male	Sucrose	Photophase	3	471	909.5	25		Female	Control	6	Photophase	0.065	0.415	25
M	Sucrose	Photophase	1	78.357	64.4606	0.385417	0.82275	0.386127	0.71287	31	6.62	22.66	25		Male	Sucrose	Photophase	4	1730.25	1823.25	25		Female	Control	7	Photophase	0.035	0.45	25
M	Sucrose	Photophase	2	72.2197	57.0968	0.341667	0.786917	0.42151	0.483062	31	6.62	22.66	25		Male	Sucrose	Photophase	5	730.5	1420.25	25		Female	Control	8	Photophase	0.055	0.505	25
M	Sucrose	Photophase	3	63.7257	50.4054	0.3125	0.78575	0.371258	0.425492	31	6.62	22.66	25		Male	Sucrose	Photophase	6	605	740.5	25		Female	Control	9	Photophase	0.0533333	0.558333	25
M	Sucrose	Photophase	4	74.7126	58.0139	0.366667	0.77825	0.465936	0.416184	31	6.62	22.66	25		Male	Sucrose	Photophase	7	351.25	833.75	25		Female	Control	10	Photophase	0.11	0.668333	25
M	Sucrose	Photophase	5	68.8064	53.123	0.3375	0.770896	0.437744	0.362484	31	6.62	22.66	25		Male	Sucrose	Photophase	8	384.333	738.333	25		Female	Control	11	Photophase	0.0925	0.9225	25
M	Sucrose	Photophase	6	63.7489	48.2231	0.325	0.757333	0.433782	0.257481	31	6.62	22.66	25		Male	Sucrose	Photophase	9	42.3333	382.333	25		Female	Control	12	Scotophase	0.19	1.1125	25
M	Sucrose	Photophase	7	67.7531	51.5214	0.333333	0.759083	0.453394	0.294233	31	6.62	22.66	25		Male	Sucrose	Photophase	10	512.333	923.667	25		Female	Control	13	Scotophase	0.198	1.088	25
M	Sucrose	Photophase	8	66.0334	49.0317	0.322222	0.743778	0.475397	0.196438	31	6.62	22.66	25		Male	Sucrose	Scotophase	12	2990.67	2704	25		Female	Control	14	Scotophase	0.172	1.26	25
M	Sucrose	Photophase	9	60.7807	45.7388	0.3	0.753889	0.420359	0.227231	31	6.62	22.66	25		Male	Sucrose	Scotophase	13	2760.67	2851.33	25		Female	Control	15	Scotophase	0.168	1.428	25
M	Sucrose	Photophase	10	68.268	50.7349	0.322222	0.744167	0.490236	0.206451	31	6.62	22.66	25		Male	Sucrose	Scotophase	14	3084.33	3228	25		Female	Control	16	Scotophase	0.39	1.818	25
M	Sucrose	Photophase	11	72.5434	55.3316	0.344444	0.762222	0.480703	0.327834	31	6.62	22.66	25		Male	Sucrose	Scotophase	15	3473.67	3088.33	25		Female	Control	17	Scotophase	0.188	2.006	25
M	Sucrose	Scotophase	12	85.8691	66.2883	0.427778	0.768306	0.546529	0.448636	31	6.62	22.66	25		Male	Sucrose	Scotophase	16	2717	3077.33	25		Female	Control	18	Scotophase	0.252	2.258	25
M	Sucrose	Scotophase	13	77.8892	62.775	0.377778	0.809	0.420699	0.609212	31	6.62	22.66	25		Male	Sucrose	Scotophase	17	3979.33	3637	25		Female	Control	19	Scotophase	0.092	2.35	25
M	Sucrose	Scotophase	14	77.8289	62.5072	0.380556	0.80125	0.426589	0.591989	31	6.62	22.66	25		Male	Sucrose	Scotophase	18	2244	2211.33	25		Female	Control	20	Scotophase	0.102	2.452	25
M	Sucrose	Scotophase	15	76.8662	62.0758	0.366667	0.804222	0.411622	0.610783	31	6.62	22.66	25		Male	Sucrose	Scotophase	19	1291.33	1548.67	25		Female	Control	21	Scotophase	0.386	2.838	25
M	Sucrose	Scotophase	16	74.9029	59.5613	0.366667	0.799222	0.427443	0.5242	31	6.62	22.66	25		Male	Sucrose	Scotophase	20	1495	1588	25		Female	Control	22	Scotophase	0.328	3.166	25
M	Sucrose	Scotophase	17	74.431	60.1701	0.372222	0.817389	0.396852	0.596095	31	6.62	22.66	25		Male	Sucrose	Scotophase	21	2041.33	2084.67	25		Female	Control	23	Scotophase	0.056	3.222	25
M	Sucrose	Scotophase	18	64.6074	51.1431	0.3	0.801222	0.375253	0.434459	31	6.62	22.66	25		Male	Sucrose	Scotophase	22	1796.67	2093	25		Female	Control	0	Photophase	0.118	0.118	25
M	Sucrose	Scotophase	19	60.2606	49.9892	0.277778	0.806222	0.285166	0.580001	31	6.62	22.66	25		Male	Sucrose	Scotophase	23	2902	2315.33	25		Female	Control	1	Photophase	0.22	0.338	25
M	Sucrose	Scotophase	20	59.6285	48.7346	0.3	0.814389	0.30288	0.518109	31	6.62	22.66	25		Male	Sucrose	Photophase	0	5683.5	4825.25	25		Female	Control	2	Photophase	0.07	0.311429	25
M	Sucrose	Scotophase	21	67.1081	55.4314	0.333333	0.838778	0.324323	0.627707	31	6.62	22.66	25		Male	Sucrose	Photophase	1	3386	3222.75	25		Female	Control	3	Photophase	0.0371429	0.348571	25
M	Sucrose	Scotophase	22	63.37	52.8903	0.308333	0.8295	0.290763	0.634506	31	6.62	22.66	25		Male	Sucrose	Photophase	2	2587.5	2560.75	25		Female	Control	4	Photophase	0.0683333	0.463333	25
M	Sucrose	Scotophase	23	69.44	58.59	0.333333	0.843111	0.300654	0.743695	31	6.62	22.66	25		Male	Sucrose	Photophase	3	140.75	479.5	25		Female	Control	5	Photophase	0.00666667	0.47	25
M	Sucrose	Photophase	0	95.996	91.8348	0.475	0.9565	0.127878	1.85632	30.9	6.76	23.2	25		Male	Sucrose	Photophase	4	393	1004.75	25		Female	Control	6	Photophase	0.05	0.52	25
M	Sucrose	Photophase	1	88.5465	83.2613	0.452083	0.937813	0.145826	1.6017	30.9	6.76	23.2	25		Male	Sucrose	Photophase	5	179	659.5	25		Female	Control	7	Photophase	0.0183333	0.538333	25
M	Sucrose	Photophase	2	90.3703	83.251	0.45625	0.919063	0.197923	1.50286	30.9	6.76	23.2	25		Male	Sucrose	Photophase	6	708.25	1266.5	25		Female	Control	8	Photophase	0.185	0.723333	25
M	Sucrose	Photophase	3	78.2388	69.7825	0.383333	0.886583	0.231912	1.12591	30.9	6.76	23.2	25		Male	Sucrose	Photophase	7	181	471.25	25		Female	Control	9	Photophase	0.045	0.768333	25
M	Sucrose	Photophase	4	84.1504	74.4387	0.40625	0.88	0.266909	1.16388	30.9	6.76	23.2	25		Male	Sucrose	Photophase	8	969.667	1465.67	25		Female	Control	10	Photophase	0.236667	1.005	25
M	Sucrose	Photophase	5	77.0955	66.9989	0.383333	0.859917	0.278528	0.974666	30.9	6.76	23.2	25		Male	Sucrose	Photophase	9	167.333	919	25		Female	Control	11	Photophase	0.195	1.1575	25
M	Sucrose	Photophase	6	82.7972	72.9884	0.404167	0.872917	0.2698	1.1258	30.9	6.76	23.2	25		Male	Sucrose	Photophase	10	641.333	1051	25		Female	Control	12	Scotophase	0.218	1.144	25
M	Sucrose	Photophase	7	65.8389	56.1401	0.325	0.850125	0.268375	0.750106	30.9	6.76	23.2	25		Male	Sucrose	Scotophase	12	2793.67	2881	25		Female	Control	13	Scotophase	0.308	1.452	25
M	Sucrose	Photophase	8	74.6055	66.114	0.358333	0.882417	0.233273	1.04092	30.9	6.76	23.2	25		Male	Sucrose	Scotophase	13	4977	4336.67	25		Female	Control	14	Scotophase	0.224	1.676	25
M	Sucrose	Photophase	9	74.7505	68.0624	0.355556	0.907556	0.182134	1.18201	30.9	6.76	23.2	25		Male	Sucrose	Scotophase	14	3640	3734	25		Female	Control	15	Scotophase	0.196	1.872	25
M	Sucrose	Photophase	10	77.4766	69.7138	0.388889	0.898222	0.212327	1.16164	30.9	6.76	23.2	25		Male	Sucrose	Scotophase	15	5437.33	4660	25		Female	Control	16	Scotophase	0.11	1.982	25
M	Sucrose	Photophase	11	81.958	77.5453	0.397222	0.943056	0.118245	1.51914	30.9	6.76	23.2	25		Male	Sucrose	Scotophase	16	1744.33	2334	25		Female	Control	17	Scotophase	0.436	2.418	25
M	Sucrose	Scotophase	12	99.1581	93.4382	0.477778	0.938333	0.158236	1.80883	30.9	6.76	23.2	25		Male	Sucrose	Scotophase	17	2161.33	2541	25		Female	Control	18	Scotophase	0.166	2.584	25
M	Sucrose	Scotophase	13	100.483	97.9161	0.516667	0.972528	0.0904815	2.07981	30.9	6.76	23.2	25		Male	Sucrose	Scotophase	18	3099.33	3091.67	25		Female	Control	19	Scotophase	0.314	2.898	25
M	Sucrose	Scotophase	14	95.0862	95.3162	0.466667	1.005	0.0294901	2.17128	30.9	6.76	23.2	25		Male	Sucrose	Scotophase	19	2895	2857.67	25		Female	Control	20	Scotophase	0.206	3.104	25
M	Sucrose	Scotophase	15	93.724	95.1926	0.491667	1.01569	0.00231956	2.23507	30.9	6.76	23.2	25		Male	Sucrose	Scotophase	20	880	1568.67	25		Female	Control	21	Scotophase	0.14	3.244	25
M	Sucrose	Scotophase	16	92.985	93.342	0.477778	1.00489	0.0290089	2.1334	30.9	6.76	23.2	25		Male	Sucrose	Scotophase	21	162	479.667	25		Female	Control	22	Scotophase	0.122	3.366	25
M	Sucrose	Scotophase	17	93.215	93.936	0.477778	1.00656	0.0325588	2.16642	30.9	6.76	23.2	25		Male	Sucrose	Scotophase	22	543	1320.33	25		Female	Control	23	Scotophase	0.426	3.792	25
M	Sucrose	Scotophase	18	92.0133	87.2281	0.472222	0.948889	0.153278	1.71843	30.9	6.76	23.2	25		Male	Sucrose	Scotophase	23	4505.33	3908.67	25		Male	Sucrose	0	Photophase	0.02	0.02	25
M	Sucrose	Scotophase	19	86.8599	83.8798	0.444444	0.965222	0.0781669	1.73964	30.9	6.76	23.2	25		Male	Sucrose	Photophase	0	7239.75	6191.25	25		Male	Sucrose	1	Photophase	0.01	0.03	25
M	Sucrose	Scotophase	20	78.9624	75.2295	0.388889	0.947083	0.130279	1.50324	30.9	6.76	23.2	25		Male	Sucrose	Photophase	1	2204.5	2942	25		Male	Sucrose	2	Photophase	0	0.03	25
M	Sucrose	Scotophase	21	72.1343	63.86	0.344444	0.883111	0.235555	1.00155	30.9	6.76	23.2	25		Male	Sucrose	Photophase	2	209.5	827.75	25		Male	Sucrose	3	Photophase	0.00333333	0.0333333	25
M	Sucrose	Scotophase	22	74.9737	67.9869	0.355556	0.910667	0.193898	1.16424	30.9	6.76	23.2	25		Male	Sucrose	Photophase	3	144.5	605.25	25		Male	Sucrose	4	Photophase	0	0.0333333	25
M	Sucrose	Scotophase	23	91.5584	85.8436	0.466667	0.937194	0.176088	1.63709	30.9	6.76	23.2	25		Male	Sucrose	Photophase	4	1801.75	2642.5	25		Male	Sucrose	5	Photophase	0.0233333	0.0566667	25
M	Sucrose	Photophase	0	110.817	107.349	0.55	0.96825	0.0987962	2.24496	36.8	12.51	23.18	25		Male	Sucrose	Photophase	5	64.75	573.25	25		Male	Sucrose	6	Photophase	0	0.0566667	25
M	Sucrose	Photophase	1	92.0437	86.9339	0.46875	0.938813	0.167788	1.69431	36.8	12.51	23.18	25		Male	Sucrose	Photophase	6	317.5	1097.75	25		Male	Sucrose	7	Photophase	0.02	0.0766667	25
M	Sucrose	Photophase	2	78.4001	73.4919	0.4	0.935875	0.143225	1.40069	36.8	12.51	23.18	25		Male	Sucrose	Photophase	7	1123.25	1607.5	25		Male	Sucrose	8	Photophase	0	0.0766667	25
M	Sucrose	Photophase	3	79.5677	71.3276	0.4	0.896083	0.227151	1.17253	36.8	12.51	23.18	25		Male	Sucrose	Photophase	8	965	1789	25		Male	Sucrose	9	Photophase	0	0.0766667	25
M	Sucrose	Photophase	4	89.6195	81.8087	0.447917	0.913646	0.213486	1.43301	36.8	12.51	23.18	25		Male	Sucrose	Photophase	9	503.667	955.333	25		Male	Sucrose	10	Photophase	0.176667	0.253333	25
M	Sucrose	Photophase	5	75.0873	67.9543	0.383333	0.905833	0.194714	1.15564	36.8	12.51	23.18	25		Male	Sucrose	Photophase	10	768.333	1810.33	25		Male	Sucrose	11	Photophase	0	0.335	25
M	Sucrose	Photophase	6	80.9661	72.6869	0.416667	0.899333	0.22662	1.20121	36.8	12.51	23.18	25		Male	Sucrose	Scotophase	12	1366	2174.33	25		Male	Sucrose	12	Scotophase	0.025	0.36	25
M	Sucrose	Photophase	7	81.4568	76.7326	0.425	0.943958	0.129842	1.48399	36.8	12.51	23.18	25		Male	Sucrose	Scotophase	13	7453	5576	25		Male	Sucrose	13	Scotophase	0.02	0.38	25
M	Sucrose	Photophase	8	78.89	74.706	0.4	0.9475	0.113283	1.46713	36.8	12.51	23.18	25		Male	Sucrose	Scotophase	14	11362.7	7730.33	25		Male	Sucrose	14	Scotophase	0.035	0.415	25
M	Sucrose	Photophase	9	77.9588	72.0258	0.4	0.924	0.162716	1.31239	36.8	12.51	23.18	25		Male	Sucrose	Scotophase	15	7271.33	5544.33	25		Male	Sucrose	15	Scotophase	0	0.415	25
M	Sucrose	Photophase	10	83.2212	76.6217	0.422222	0.918	0.178773	1.38065	36.8	12.51	23.18	25		Male	Sucrose	Scotophase	16	7719.33	6286	25		Male	Sucrose	16	Scotophase	0.02	0.435	25
M	Sucrose	Photophase	11	81.5376	76.4643	0.408333	0.938222	0.135674	1.45914	36.8	12.51	23.18	25		Male	Sucrose	Scotophase	17	3761.33	3853	25		Male	Sucrose	17	Scotophase	0.025	0.46	25
M	Sucrose	Scotophase	12	95.3856	93.2103	0.477778	0.973778	0.0645392	1.99426	36.8	12.51	23.18	25		Male	Sucrose	Scotophase	18	2636	2413.33	25		Male	Sucrose	18	Scotophase	0.04	0.5	25
M	Sucrose	Scotophase	13	123.026	118.86	0.6	0.966667	0.128463	2.46815	36.8	12.51	23.18	25		Male	Sucrose	Scotophase	19	433.667	1462.67	25		Male	Sucrose	19	Scotophase	0	0.5	25
M	Sucrose	Scotophase	14	127.229	122.776	0.638889	0.964778	0.122445	2.54147	36.8	12.51	23.18	25		Male	Sucrose	Scotophase	20	6381	5118.67	25		Male	Sucrose	20	Scotophase	0.04	0.54	25
M	Sucrose	Scotophase	15	117.874	113.193	0.588889	0.961222	0.129866	2.31209	36.8	12.51	23.18	25		Male	Sucrose	Scotophase	21	3014	3704.67	25		Male	Sucrose	21	Scotophase	0	0.54	25
M	Sucrose	Scotophase	16	113.152	109.15	0.580556	0.965583	0.108254	2.25707	36.8	12.51	23.18	25		Male	Sucrose	Scotophase	22	4470.33	4044.67	25		Male	Sucrose	22	Scotophase	0.025	0.565	25
M	Sucrose	Scotophase	17	100.861	96.0153	0.488889	0.953889	0.127813	1.91423	36.8	12.51	23.18	25		Male	Sucrose	Scotophase	23	7789	5977.67	25		Male	Sucrose	23	Scotophase	0.03	0.595	25
M	Sucrose	Scotophase	18	89.7348	86.8235	0.455556	0.959222	0.084923	1.81002	36.8	12.51	23.18	25		Female	Control	Photophase	0	1218	2138.17	25		Female	Sucrose	0	Photophase	0.0133333	0.0133333	25
M	Sucrose	Scotophase	19	77.2064	76.177	0.383333	0.986167	0.0335955	1.67006	36.8	12.51	23.18	25		Female	Control	Photophase	1	748.667	1431	25		Female	Sucrose	1	Photophase	0.02	0.04	25
M	Sucrose	Scotophase	20	106.029	101.719	0.533333	0.956111	0.112591	2.07222	36.8	12.51	23.18	25		Female	Control	Photophase	2	1544.67	2119	25		Female	Sucrose	2	Photophase	0.04	0.0666667	25
M	Sucrose	Scotophase	21	99.7801	97.1694	0.505556	0.972806	0.0752057	2.06051	36.8	12.51	23.18	25		Female	Control	Photophase	3	221.5	1310.33	25		Female	Sucrose	3	Photophase	0.0433333	0.11	25
M	Sucrose	Scotophase	22	101.85	98.8162	0.5	0.968889	0.0818459	2.07506	36.8	12.51	23.18	25		Female	Control	Photophase	4	1211	1901.8	25		Female	Sucrose	4	Photophase	0.02	0.13	25
M	Sucrose	Scotophase	23	109.732	108.3	0.575	0.984861	0.0509192	2.376	36.8	12.51	23.18	25		Female	Control	Photophase	5	499.4	1510.4	25		Female	Sucrose	5	Photophase	0	0.13	25
F	Control	Photophase	0	56.5151	49.3788	0.270635	0.876056	0.196662	0.734737	24.7	2.73	20.095	25		Female	Control	Photophase	6	429.2	1377.4	25		Female	Sucrose	6	Photophase	0	0.13	25
F	Control	Photophase	1	53.1928	45.9562	0.249206	0.856841	0.199838	0.651821	24.7	2.73	20.095	25		Female	Control	Photophase	7	756	2116.4	25		Female	Sucrose	7	Photophase	0.0166667	0.146667	25
F	Control	Photophase	2	60.3833	51.2173	0.288889	0.842333	0.253816	0.667263	24.7	2.73	20.095	25		Female	Control	Photophase	8	857.4	2134.2	25		Female	Sucrose	8	Photophase	0	0.146667	25
F	Control	Photophase	3	49.16	39.8616	0.223016	0.810101	0.258746	0.402917	24.7	2.73	20.095	25		Female	Control	Photophase	9	1025	2301	25		Female	Sucrose	9	Photophase	0	0.146667	25
F	Control	Photophase	4	58.0111	47.8061	0.263333	0.817733	0.283511	0.534118	24.68	2.736	20.06	25		Female	Control	Photophase	10	803.2	1634.2	25		Female	Sucrose	10	Photophase	0	0.146667	25
F	Control	Photophase	5	55.5643	45.9821	0.260952	0.829743	0.266101	0.526288	24.68	2.736	20.06	25		Female	Control	Photophase	11	5141.6	4834.6	25		Female	Sucrose	11	Photophase	0.08	0.16	25
F	Control	Photophase	6	53.0736	44.1583	0.243333	0.8283	0.247442	0.521837	24.68	2.736	20.06	25		Female	Control	Scotophase	12	3707.8	3684	25		Female	Sucrose	12	Scotophase	0.025	0.12	25
F	Control	Photophase	7	56.2397	47.3938	0.266667	0.838819	0.245156	0.597857	24.68	2.736	20.06	25		Female	Control	Scotophase	13	4935.8	4997.6	25		Female	Sucrose	13	Scotophase	0.07	0.28	25
F	Control	Photophase	8	56.8599	46.7022	0.26	0.821881	0.282285	0.51166	24.68	2.736	20.06	25		Female	Control	Scotophase	14	3316.2	3477	25		Female	Sucrose	14	Scotophase	0	0.155	25
F	Control	Photophase	9	59.57	50.1635	0.28	0.839367	0.260718	0.630446	24.68	2.736	20.06	25		Female	Control	Scotophase	15	3758.8	4706.6	25		Female	Sucrose	15	Scotophase	0.08	0.36	25
F	Control	Photophase	10	58.4067	50.3407	0.272857	0.857052	0.222831	0.70805	24.68	2.736	20.06	25		Female	Control	Scotophase	16	5694	6002.2	25		Female	Sucrose	16	Scotophase	0.075	0.27	25
F	Control	Photophase	11	78.4922	69.6455	0.390476	0.88639	0.2443	1.10181	24.68	2.736	20.06	25		Female	Control	Scotophase	17	5642.4	4774.2	25		Female	Sucrose	17	Scotophase	0.22	0.73	25
F	Control	Scotophase	12	86.615	79.2252	0.424762	0.914367	0.204928	1.39713	24.72	2.724	20.13	25		Female	Control	Scotophase	18	3794	3344.4	25		Female	Sucrose	18	Scotophase	0.05	0.43	25
F	Control	Scotophase	13	95.0193	88.9153	0.467619	0.937805	0.171512	1.68573	24.72	2.724	20.13	25		Female	Control	Scotophase	19	5272.6	4580.4	25		Female	Sucrose	19	Scotophase	0.11	0.94	25
F	Control	Scotophase	14	88.346	85.4308	0.432381	0.971257	0.0898832	1.77827	24.72	2.724	20.13	25		Female	Control	Scotophase	20	5550	5578.2	25		Female	Sucrose	20	Scotophase	0.055	0.54	25
F	Control	Scotophase	15	89.0229	86.8572	0.444762	0.976095	0.0770929	1.85087	24.72	2.724	20.13	25		Female	Control	Scotophase	21	2853.6	3275	25		Female	Sucrose	21	Scotophase	0.07	1.12	25
F	Control	Scotophase	16	95.2997	93.4925	0.477143	0.979005	0.0618627	2.02044	24.72	2.724	20.13	25		Female	Control	Scotophase	22	5380.8	5109.8	25		Female	Sucrose	22	Scotophase	0.055	0.63	25
F	Control	Scotophase	17	91.6192	89.697	0.46	0.983267	0.0642008	1.92829	24.72	2.724	20.13	25		Female	Control	Scotophase	23	3309.6	3452.8	25		Female	Sucrose	23	Scotophase	0	1.23	25
F	Control	Scotophase	18	77.7837	75.5125	0.388095	0.976276	0.0699617	1.58825	24.72	2.724	20.13	25		Male	Control	Photophase	0	1343.83	2075.67	25		Female	Control	0	Photophase	0.025	0.025	25
F	Control	Scotophase	19	78.804	76.1988	0.415714	0.971733	0.07713	1.58583	24.72	2.724	20.13	25		Male	Control	Photophase	1	970	1686.33	25		Female	Control	1	Photophase	0.02	0.045	25
F	Control	Scotophase	20	85.1062	81.7898	0.429048	0.96031	0.0903938	1.67422	24.72	2.724	20.13	25		Male	Control	Photophase	2	1745.17	2237.5	25		Female	Control	2	Photophase	0.0633333	0.0933333	25
F	Control	Scotophase	21	70.8948	67.5795	0.353333	0.9476	0.0889953	1.35242	24.72	2.724	20.13	25		Male	Control	Photophase	3	749.833	1212.17	25		Female	Control	3	Photophase	0.0233333	0.116667	25
F	Control	Scotophase	22	83.6454	78.4949	0.410952	0.9389	0.138583	1.50099	24.72	2.724	20.13	25		Male	Control	Photophase	4	1002	1586	25		Female	Control	4	Photophase	0	0.116667	25
F	Control	Scotophase	23	70.7612	65.0134	0.348571	0.919667	0.155872	1.16352	24.72	2.724	20.13	25		Male	Control	Photophase	5	357.2	1383.2	25		Female	Control	5	Photophase	0.0533333	0.17	25
M	Control	Photophase	0	71.8711	68.0517	0.353968	0.948155	0.102598	1.33602	31.1	4.38	24.91	25		Male	Control	Photophase	6	838	1744.6	25		Female	Control	6	Photophase	0	0.17	25
M	Control	Photophase	1	67.9608	62.7991	0.340873	0.925726	0.141939	1.14488	31.1	4.38	24.91	25		Male	Control	Photophase	7	1342.6	2193.4	25		Female	Control	7	Photophase	0.0466667	0.216667	25
M	Control	Photophase	2	72.2674	65.5236	0.357143	0.907524	0.183959	1.12152	31.1	4.38	24.91	25		Male	Control	Photophase	8	514.6	1872	25		Female	Control	8	Photophase	0.24	0.456667	25
M	Control	Photophase	3	63.8611	57.871	0.315079	0.903591	0.163522	0.988709	31.1	4.38	24.91	25		Male	Control	Photophase	9	328.2	1463.6	25		Female	Control	9	Photophase	0.123333	0.58	25
M	Control	Photophase	4	64.8381	57.6453	0.316667	0.888576	0.203089	0.918935	30.94	4.284	24.842	25		Male	Control	Photophase	10	593.4	1632.4	25		Female	Control	10	Photophase	0.0166667	0.596667	25
M	Control	Photophase	5	61.2721	55.4153	0.31	0.902748	0.16127	0.940257	30.94	4.284	24.842	25		Male	Control	Photophase	11	2248.2	3124.2	25		Female	Control	11	Photophase	0.21	0.79	25
M	Control	Photophase	6	63.8367	57.2709	0.31619	0.892571	0.179755	0.944169	30.94	4.284	24.842	25		Male	Control	Scotophase	12	2101.6	2639.6	25		Female	Control	12	Scotophase	0.79	1.58	25
M	Control	Photophase	7	68.2121	62.5657	0.336667	0.9174	0.15458	1.11352	30.94	4.284	24.842	25		Male	Control	Scotophase	13	4366	3833.2	25		Female	Control	13	Scotophase	0.06	1.64	25
M	Control	Photophase	8	65.4959	60.0531	0.324286	0.914471	0.14812	1.06756	30.94	4.284	24.842	25		Male	Control	Scotophase	14	3422.8	3403.8	25		Female	Control	14	Scotophase	0.09	1.73	25
M	Control	Photophase	9	65.842	59.5509	0.326667	0.904833	0.171768	1.01058	30.94	4.284	24.842	25		Male	Control	Scotophase	15	3316.2	3225.4	25		Female	Control	15	Scotophase	0.23	1.96	25
M	Control	Photophase	10	73.2523	66.2689	0.359048	0.905571	0.190655	1.12551	30.94	4.284	24.842	25		Male	Control	Scotophase	16	2293.4	2484.8	25		Female	Control	16	Scotophase	0.13	2.09	25
M	Control	Photophase	11	89.6467	83.0658	0.45	0.9273	0.177604	1.52761	30.94	4.284	24.842	25		Male	Control	Scotophase	17	2340.4	2853	25		Female	Control	17	Scotophase	0.26	2.35	25
M	Control	Scotophase	12	97.2563	92.5748	0.488571	0.9497	0.122995	1.84511	31.26	4.476	24.978	25		Male	Control	Scotophase	18	1465	2618	25		Female	Control	18	Scotophase	0.26	2.61	25
M	Control	Scotophase	13	97.6695	94.2261	0.480952	0.964529	0.0880983	1.94908	31.26	4.476	24.978	25		Male	Control	Scotophase	19	1478.2	2420.6	25		Female	Control	19	Scotophase	0.24	2.85	25
M	Control	Scotophase	14	91.1574	89.0126	0.452381	0.976757	0.060373	1.90082	31.26	4.476	24.978	25		Male	Control	Scotophase	20	1237.2	2264.4	25		Female	Control	20	Scotophase	0.08	2.93	25
M	Control	Scotophase	15	90.1036	88.1822	0.455714	0.978495	0.0495618	1.89401	31.26	4.476	24.978	25		Male	Control	Scotophase	21	1368.8	2116.6	25		Female	Control	21	Scotophase	0.2	3.13	25
M	Control	Scotophase	16	76.0342	74.416	0.383333	0.979671	0.0455382	1.59852	31.26	4.476	24.978	25		Male	Control	Scotophase	22	1140.8	2329.2	25		Female	Control	22	Scotophase	0	3.13	25
M	Control	Scotophase	17	81.0689	78.3784	0.40619	0.969933	0.0774643	1.63062	31.26	4.476	24.978	25		Male	Control	Scotophase	23	1288.6	1909.8	25		Female	Control	23	Scotophase	0.09	3.22	25
M	Control	Scotophase	18	73.7182	70.8463	0.371905	0.955943	0.0771989	1.45026	31.26	4.476	24.978	25		Female	Control	Photophase	0	387.2	892	25		Female	Control	0	Photophase	0.122857	0.122857	25
M	Control	Scotophase	19	74.6264	71.0625	0.371429	0.952948	0.0989072	1.41795	31.26	4.476	24.978	25		Female	Control	Photophase	1	392.8	1468.4	25		Female	Control	1	Photophase	0.11	0.232857	25
M	Control	Scotophase	20	77.4769	73.9208	0.383333	0.952667	0.0952963	1.48311	31.26	4.476	24.978	25		Female	Control	Photophase	2	84.2857	787.429	25		Female	Control	2	Photophase	0.11	0.342857	25
M	Control	Scotophase	21	74.4923	71.4613	0.372381	0.957686	0.0791821	1.45563	31.26	4.476	24.978	25		Female	Control	Photophase	3	324.714	952.714	25		Female	Control	3	Photophase	0.237143	0.58	25
M	Control	Scotophase	22	72.0212	69.3856	0.36	0.964133	0.0705632	1.42988	31.26	4.476	24.978	25		Female	Control	Photophase	4	439	1360.83	25		Female	Control	4	Photophase	0.148333	0.761667	25
M	Control	Scotophase	23	69.837	66.8416	0.346667	0.957767	0.0804945	1.35291	31.26	4.476	24.978	25		Female	Control	Photophase	5	450.5	1416	25		Female	Control	5	Photophase	0.065	0.826667	25
F	Control	Photophase	0	45.8749	40.7827	0.212857	0.895817	0.13979	0.64994	22.6	2.884	18.122	25		Female	Control	Photophase	6	445.333	1481.17	25		Female	Control	6	Photophase	0.195	1.02167	25
F	Control	Photophase	1	48.5912	43.3264	0.230238	0.893312	0.144398	0.698273	22.6	2.884	18.122	25		Female	Control	Photophase	7	430.167	1255.17	25		Female	Control	7	Photophase	0.241667	1.26333	25
F	Control	Photophase	2	47.0252	39.8268	0.221939	0.842565	0.199371	0.515047	22.7714	2.78286	18.29	25		Female	Control	Photophase	8	425.833	1218	25		Female	Control	8	Photophase	0.198333	1.46167	25
F	Control	Photophase	3	44.7169	37.4132	0.213776	0.832617	0.202586	0.454717	22.7714	2.78286	18.29	25		Female	Control	Photophase	9	482.333	1450.17	25		Female	Control	9	Photophase	0.1	1.56167	25
F	Control	Photophase	4	47.2347	39.2975	0.230556	0.821778	0.220296	0.464491	22.8667	2.72667	18.3833	25		Female	Control	Photophase	10	260.333	906.5	25		Female	Control	10	Photophase	0.0933333	1.655	25
F	Control	Photophase	5	46.1641	37.6763	0.222817	0.810827	0.236011	0.401767	22.8667	2.72667	18.3833	25		Female	Control	Photophase	11	1689.25	2784.5	25		Female	Control	11	Photophase	0.095	1.75	25
F	Control	Photophase	6	46.9272	37.722	0.229167	0.799556	0.256274	0.361035	22.8667	2.72667	18.3833	25		Female	Control	Scotophase	12	4031.6	3515.8	25		Female	Control	12	Scotophase	0.17	1.92	25
F	Control	Photophase	7	45.9112	38.1158	0.22004	0.829103	0.216409	0.444188	22.8667	2.72667	18.3833	25		Female	Control	Scotophase	13	4041.6	3556.6	25		Female	Control	13	Scotophase	0.0933333	2.01333	25
F	Control	Photophase	8	46.9868	39.942	0.225	0.841306	0.19502	0.525915	22.8667	2.72667	18.3833	25		Female	Control	Scotophase	14	3359.6	2613	25		Female	Control	14	Scotophase	0.128333	2.14167	25
F	Control	Photophase	9	48.157	42.4525	0.234325	0.881248	0.156906	0.654839	22.8667	2.72667	18.3833	25		Female	Control	Scotophase	15	8235	5358.8	25		Female	Control	15	Scotophase	0.153333	2.295	25
F	Control	Photophase	10	45.7304	41.2004	0.225	0.897947	0.123853	0.689624	22.8667	2.72667	18.3833	25		Female	Control	Scotophase	16	6411.4	4701.2	25		Female	Control	16	Scotophase	0.11	2.405	25
F	Control	Photophase	11	55.2055	51.0983	0.260119	0.927973	0.110919	0.936544	22.7	2.825	18.22	25		Female	Control	Scotophase	17	7340.4	4914.2	25		Female	Control	17	Scotophase	0.151667	2.55667	25
F	Control	Scotophase	12	70.802	64.6546	0.363333	0.912967	0.167199	1.1339	22.6	2.884	18.122	25		Female	Control	Scotophase	18	3991.2	3334.6	25		Female	Control	18	Scotophase	0.09	2.64667	25
F	Control	Scotophase	13	66.8328	61.4363	0.329048	0.921814	0.146308	1.10138	22.6	2.884	18.122	25		Female	Control	Scotophase	19	2499.6	2368.8	25		Female	Control	19	Scotophase	0.0983333	2.745	25
F	Control	Scotophase	14	58.0529	54.7701	0.280476	0.949438	0.0923142	1.06403	22.6	2.884	18.122	25		Female	Control	Scotophase	20	2118.8	2590.8	25		Female	Control	20	Scotophase	0.136667	2.88167	25
F	Control	Scotophase	15	69.9492	64.8837	0.343571	0.928483	0.138578	1.19726	22.6	2.884	18.122	25		Female	Control	Scotophase	21	5499	4056	25		Female	Control	21	Scotophase	0.0483333	2.93	25
F	Control	Scotophase	16	77.6423	71.3254	0.38	0.915852	0.171318	1.27589	22.6	2.884	18.122	25		Female	Control	Scotophase	22	8159.8	5596.2	25		Female	Control	22	Scotophase	0.311667	3.24167	25
F	Control	Scotophase	17	75.9245	70.9908	0.385	0.934083	0.132329	1.34267	22.6	2.884	18.122	25		Female	Control	Scotophase	23	4243.4	3512.6	25		Female	Control	23	Scotophase	0.0433333	3.285	25
F	Control	Scotophase	18	66.1444	60.8265	0.329524	0.921836	0.144148	1.09179	22.6	2.884	18.122	25		Female	Control	Photophase	0	4214.6	7276.8	25		Female	Control	0	Photophase	0.0871429	0.0871429	25
F	Control	Scotophase	19	56.5611	52.3829	0.278333	0.9306	0.116233	0.961823	22.6	2.884	18.122	25		Female	Control	Photophase	1	997.4	10459.4	25		Female	Control	1	Photophase	0.0528571	0.14	25
F	Control	Scotophase	20	58.4108	53.6938	0.287857	0.925243	0.127887	0.962544	22.6	2.884	18.122	25		Female	Control	Photophase	2	1047.57	13688.4	25		Female	Control	2	Photophase	0.0542857	0.194286	25
F	Control	Scotophase	21	67.2332	62.2108	0.340762	0.927693	0.135922	1.13904	22.6	2.884	18.122	25		Female	Control	Photophase	3	2528.71	27238.7	25		Female	Control	3	Photophase	0.0885714	0.282857	25
F	Control	Scotophase	22	73.096	67.3571	0.37	0.919688	0.15539	1.21707	22.6	2.884	18.122	25		Female	Control	Photophase	4	2134	22359	25		Female	Control	4	Photophase	0.0816667	0.371667	25
F	Control	Scotophase	23	63.7924	57.8076	0.311667	0.902617	0.16329	0.98756	22.6	2.884	18.122	25		Female	Control	Photophase	5	1116.17	14534.7	25		Female	Control	5	Photophase	0.0383333	0.41	25
F	Control	Photophase	0	67.5493	60.6276	0.321667	0.893386	0.194555	1.00106	25.32	2.974	20.326	25		Female	Control	Photophase	6	798.6	8645.8	25		Female	Control	6	Photophase	0.0716667	0.481667	25
F	Control	Photophase	1	56.8973	49.6442	0.280952	0.873493	0.20729	0.734466	25.32	2.974	20.326	25		Female	Control	Photophase	7	690.333	8667.67	25		Female	Control	7	Photophase	0.0366667	0.518333	25
F	Control	Photophase	2	57.5722	48.9521	0.27432	0.846937	0.23872	0.656247	25.6286	3.08714	20.5643	25		Female	Control	Photophase	8	1457.17	12128	25		Female	Control	8	Photophase	0.0733333	0.591667	25
F	Control	Photophase	3	59.8576	53.161	0.277381	0.885917	0.184221	0.844045	25.6286	3.08714	20.5643	25		Female	Control	Photophase	9	742.333	7783.17	25		Female	Control	9	Photophase	0.056	0.69	25
F	Control	Photophase	4	57.4045	49.7343	0.274206	0.863665	0.211711	0.714078	25.8	3.15	20.6967	25		Female	Control	Photophase	10	2260.5	12302.5	25		Female	Control	10	Photophase	0.0583333	0.696667	25
F	Control	Photophase	5	52.7021	44.2279	0.247222	0.835542	0.234971	0.546137	25.8	3.15	20.6967	25		Female	Control	Photophase	11	1779.75	12882	25		Female	Control	11	Photophase	0.055	0.751667	25
F	Control	Photophase	6	52.0543	44.7711	0.245238	0.85829	0.201274	0.622471	25.8	3.15	20.6967	25		Female	Control	Scotophase	12	4957	19265.8	25		Female	Control	12	Scotophase	0.128333	0.88	25
F	Control	Photophase	7	53.6453	48.2374	0.250794	0.89706	0.148415	0.801811	25.8	3.15	20.6967	25		Female	Control	Scotophase	13	3012.6	16193.2	25		Female	Control	13	Scotophase	0.0683333	0.948333	25
F	Control	Photophase	8	56.7148	50.9065	0.269444	0.895153	0.159892	0.840737	25.8	3.15	20.6967	25		Female	Control	Scotophase	14	3594.2	23744.6	25		Female	Control	14	Scotophase	0.196667	1.145	25
F	Control	Photophase	9	56.7782	53.5337	0.293254	0.941685	0.0864965	1.03809	25.8	3.15	20.6967	25		Female	Control	Scotophase	15	4102.4	24701	25		Female	Control	15	Scotophase	0.395	1.54	25
F	Control	Photophase	10	66.135	63.5404	0.327778	0.960792	0.0682972	1.29969	25.8	3.15	20.6967	25		Female	Control	Scotophase	16	6121.4	24739.2	25		Female	Control	16	Scotophase	0.421667	1.96167	25
F	Control	Photophase	11	65.1537	63.0556	0.333036	0.968161	0.0669125	1.3154	25.5	3.04	20.465	25		Female	Control	Scotophase	17	6172.4	19160	25		Female	Control	17	Scotophase	0.341667	2.30333	25
F	Control	Scotophase	12	81.7521	79.8683	0.407	0.975333	0.0475011	1.70773	25.32	2.974	20.326	25		Female	Control	Scotophase	18	3282	22554.8	25		Female	Control	18	Scotophase	0.195	2.49833	25
F	Control	Scotophase	13	68.2286	67.245	0.339048	0.986248	0.0287364	1.47022	25.32	2.974	20.326	25		Female	Control	Scotophase	19	4963.6	26339.4	25		Female	Control	19	Scotophase	0.1	2.59833	25
F	Control	Scotophase	14	71.7161	71.5041	0.366667	0.996917	0.0166912	1.60817	25.32	2.974	20.326	25		Female	Control	Scotophase	20	6829.4	31866.8	25		Female	Control	20	Scotophase	0.131667	2.73	25
F	Control	Scotophase	15	74.868	74.8731	0.376667	1.0017	0.0200609	1.69615	25.32	2.974	20.326	25		Female	Control	Scotophase	21	5656.4	22433.6	25		Female	Control	21	Scotophase	0.16	2.89	25
F	Control	Scotophase	16	80.4379	79.6726	0.396667	0.992217	0.0223161	1.76344	25.32	2.974	20.326	25		Female	Control	Scotophase	22	8347	19675.4	25		Female	Control	22	Scotophase	0.0866667	2.97667	25
F	Control	Scotophase	17	79.6601	79.2467	0.408333	0.995924	0.0208593	1.77271	25.32	2.974	20.326	25		Female	Control	Scotophase	23	6914.2	16548.2	25		Female	Control	23	Scotophase	0.101667	3.07833	25
F	Control	Scotophase	18	69.3453	67.9887	0.349524	0.983543	0.0448129	1.467	25.32	2.974	20.326	25		Male	Sucrose	Photophase	0	1829.33	2029.33	25		Male	Sucrose	0	Photophase	0.02	0.02	25
F	Control	Scotophase	19	72.9335	70.4016	0.358619	0.966908	0.0781359	1.45847	25.32	2.974	20.326	25		Male	Sucrose	Photophase	1	305.667	1242	25		Male	Sucrose	1	Photophase	0.03	0.05	25
F	Control	Scotophase	20	75.2611	73.0511	0.366667	0.970462	0.071185	1.53578	25.32	2.974	20.326	25		Male	Sucrose	Photophase	2	2523.33	2961.33	25		Male	Sucrose	2	Photophase	0.0371429	0.0871429	25
F	Control	Scotophase	21	70.8224	68.2081	0.345	0.96535	0.0782895	1.40435	25.32	2.974	20.326	25		Male	Sucrose	Photophase	3	351.667	1099.33	25		Male	Sucrose	3	Photophase	0.03	0.117143	25
F	Control	Scotophase	22	76.6314	72.1671	0.376667	0.942879	0.12706	1.39456	25.32	2.974	20.326	25		Male	Sucrose	Photophase	4	1626	1957.33	25		Male	Sucrose	4	Photophase	0.0566667	0.185	25
F	Control	Scotophase	23	77.6331	71.8357	0.391	0.92122	0.163072	1.31537	25.32	2.974	20.326	25		Male	Sucrose	Photophase	5	1390.33	2013.67	25		Male	Sucrose	5	Photophase	0.0166667	0.201667	25
M	Sucrose	Photophase	0	59.1668	53.5622	0.3	0.914333	0.152974	0.911843	30.2	2.25	26.32	25		Male	Sucrose	Photophase	6	685.667	2048	25		Male	Sucrose	6	Photophase	0.01	0.211667	25
M	Sucrose	Photophase	1	55.8725	48.5264	0.266667	0.902417	0.20532	0.704144	30.2	2.25	26.32	25		Male	Sucrose	Photophase	7	2040.33	3456.67	25		Male	Sucrose	7	Photophase	0.0966667	0.308333	25
M	Sucrose	Photophase	2	75.0495	67.8569	0.383333	0.904417	0.196406	1.15023	30.2	2.25	26.32	25		Male	Sucrose	Photophase	8	1042	1565.33	25		Male	Sucrose	8	Photophase	0.116667	0.425	25
M	Sucrose	Photophase	3	76.484	65.8108	0.366667	0.860583	0.294936	0.916754	30.2	2.25	26.32	25		Male	Sucrose	Photophase	9	353.333	1695.33	25		Male	Sucrose	9	Photophase	0.108333	0.533333	25
M	Sucrose	Photophase	4	80.8152	70.2829	0.408333	0.86825	0.290508	1.02562	30.2	2.25	26.32	25		Male	Sucrose	Photophase	10	912	1391.67	25		Male	Sucrose	10	Photophase	0.0666667	0.6	25
M	Sucrose	Photophase	5	80.7397	70.512	0.375	0.869667	0.281882	1.04718	30.2	2.25	26.32	25		Male	Sucrose	Photophase	11	3817.5	2967.5	25		Male	Sucrose	11	Photophase	0.345	0.945	25
M	Sucrose	Photophase	6	75.9505	64.6154	0.358333	0.847667	0.313754	0.85409	30.2	2.25	26.32	25		Male	Sucrose	Scotophase	12	2738	2437	25		Male	Sucrose	12	Scotophase	0.341667	1.28667	25
M	Sucrose	Photophase	7	82.4525	71.9349	0.393333	0.868817	0.28993	1.06383	30.2	2.25	26.32	25		Male	Sucrose	Scotophase	13	3766.5	4139	25		Male	Sucrose	13	Scotophase	0.176667	1.46333	25
M	Sucrose	Photophase	8	78.4999	69.2788	0.383333	0.879833	0.253567	1.07338	30.2	2.25	26.32	25		Male	Sucrose	Scotophase	14	5448	4479	25		Male	Sucrose	14	Scotophase	0.21	1.772	25
M	Sucrose	Photophase	9	77.463	67.2252	0.375	0.864083	0.282495	0.972198	30.2	2.25	26.32	25		Male	Sucrose	Scotophase	15	5112	3868	25		Male	Sucrose	15	Scotophase	0.206667	1.845	25
M	Sucrose	Photophase	10	79.2624	71.678	0.413889	0.90175	0.207091	1.21572	30.2	2.25	26.32	25		Male	Sucrose	Scotophase	16	2691	2678	25		Male	Sucrose	16	Scotophase	0.151667	1.99667	25
M	Sucrose	Photophase	11	57.9915	51.6345	0.2625	0.81025	0.174425	0.830072	30.2	2.25	26.32	25		Male	Sucrose	Scotophase	17	5412.5	3842.5	25		Male	Sucrose	17	Scotophase	0.263333	2.26	25
M	Sucrose	Scotophase	12	57.312	51.9704	0.275	0.83425	0.145704	0.889929	30.2	2.25	26.32	25		Male	Sucrose	Scotophase	18	6742.5	4975.5	25		Male	Sucrose	18	Scotophase	0.14	2.4	25
M	Sucrose	Scotophase	13	61.8858	57.3045	0.3	0.86	0.123692	1.05162	30.2	2.25	26.32	25		Male	Sucrose	Scotophase	19	345	1518.5	25		Male	Sucrose	19	Scotophase	0.231667	2.63167	25
M	Sucrose	Scotophase	14	63.4729	60.5208	0.3125	0.905875	0.0773433	1.21207	30.2	2.25	26.32	25		Male	Sucrose	Scotophase	20	1881.5	2176.5	25		Male	Sucrose	20	Scotophase	0.178	2.816	25
M	Sucrose	Scotophase	15	66.6439	62.1101	0.3125	0.889625	0.121868	1.16303	30.2	2.25	26.32	25		Male	Sucrose	Scotophase	21	109.5	342.5	25		Male	Sucrose	21	Scotophase	0.226667	3.00667	25
M	Sucrose	Scotophase	16	55.1112	50.7587	0.275	0.88875	0.117884	0.91566	30.2	2.25	26.32	25		Male	Sucrose	Scotophase	22	2765.5	2326.5	25		Male	Sucrose	22	Scotophase	0.235	3.24167	25
M	Sucrose	Scotophase	17	62.9368	59.0901	0.3	0.907625	0.102761	1.13156	30.2	2.25	26.32	25		Male	Sucrose	Scotophase	23	3047	2863.5	25		Male	Sucrose	23	Scotophase	0.0916667	3.33333	25
M	Sucrose	Scotophase	18	61.8798	57.1422	0.3	0.858375	0.128124	1.03954	30.2	2.25	26.32	25		Female	Sucrose	Photophase	0	2817.33	2026.67	25		Male	Sucrose	0	Photophase	0.106667	0.106667	25
M	Sucrose	Scotophase	19	49.6752	42.4083	0.225	0.823625	0.201048	0.569833	30.2	2.25	26.32	25		Female	Sucrose	Photophase	1	2782.5	2539	25		Male	Sucrose	1	Photophase	0.04	0.155	25
M	Sucrose	Scotophase	20	48.4333	41.4004	0.2375	0.81925	0.194537	0.559588	30.2	2.25	26.32	25		Female	Sucrose	Photophase	2	448	626.333	25		Male	Sucrose	2	Photophase	0.18	0.335	25
M	Sucrose	Scotophase	21	45.3	39.3808	0.2125	0.8335	0.163279	0.573719	30.2	2.25	26.32	25		Female	Sucrose	Photophase	3	2340.67	1676	25		Male	Sucrose	3	Photophase	0	0.17	25
M	Sucrose	Scotophase	22	48.1426	45.6095	0.2625	0.982	0.0736561	0.896864	30.2	2.25	26.32	25		Female	Sucrose	Photophase	4	2492	2613.33	25		Male	Sucrose	4	Photophase	0.115	0.45	25
M	Sucrose	Scotophase	23	56.6439	51.2532	0.275	0.87675	0.147162	0.871044	30.2	2.25	26.32	25		Female	Sucrose	Photophase	5	1612.33	1710.67	25		Male	Sucrose	5	Photophase	0.125	0.575	25
F	Sucrose	Photophase	0	53.0078	47.5198	0.275	0.86775	0.150284	0.781252	24.5	4.1	18.17	25		Female	Sucrose	Photophase	6	254.333	503.333	25		Male	Sucrose	6	Photophase	0.33	0.905	25
F	Sucrose	Photophase	1	70.854	59.8229	0.35	0.845625	0.305647	0.761881	24.5	4.1	18.17	25		Female	Sucrose	Photophase	7	1017.33	1248.33	25		Male	Sucrose	7	Photophase	0.065	0.97	25
F	Sucrose	Photophase	2	59.5125	49.7595	0.283333	0.816083	0.270547	0.602664	24.5	4.1	18.17	25		Female	Sucrose	Photophase	8	496	864	25		Male	Sucrose	8	Photophase	0.173333	0.82	25
F	Sucrose	Photophase	3	70.1435	57.526	0.341667	0.816917	0.350692	0.624563	24.5	4.1	18.17	25		Female	Sucrose	Photophase	9	1433.67	1754.33	25		Male	Sucrose	9	Photophase	0.286667	1.10667	25
F	Sucrose	Photophase	4	75.899	64.9822	0.366667	0.85675	0.301901	0.884887	24.5	4.1	18.17	25		Female	Sucrose	Photophase	10	434.667	759.333	25		Male	Sucrose	10	Photophase	0.113333	1.22	25
F	Sucrose	Photophase	5	73.7021	62.3974	0.341667	0.84675	0.313118	0.805485	24.5	4.1	18.17	25		Female	Sucrose	Photophase	11	503	502	25		Male	Sucrose	11	Photophase	0.0633333	1.28333	25
F	Sucrose	Photophase	6	66.4779	53.216	0.323333	0.798717	0.369326	0.492298	24.5	4.1	18.17	25		Female	Sucrose	Scotophase	12	399.5	666.5	25		Male	Sucrose	12	Scotophase	0.313333	1.59667	25
F	Sucrose	Photophase	7	67.8425	56.6685	0.333333	0.833833	0.31	0.682751	24.5	4.1	18.17	25		Female	Sucrose	Scotophase	13	2080	2809	25		Male	Sucrose	13	Scotophase	0.266667	1.86333	25
F	Sucrose	Photophase	8	68.2039	60.4374	0.325	0.883917	0.21336	0.951329	24.5	4.1	18.17	25		Female	Sucrose	Scotophase	14	1092.5	1144	25		Male	Sucrose	14	Scotophase	0.18	2.04333	25
F	Sucrose	Photophase	9	72.228	64.1145	0.35	0.883333	0.222797	1.01595	24.5	4.1	18.17	25		Female	Sucrose	Scotophase	15	4152	3744	25		Male	Sucrose	15	Scotophase	0.586667	2.63	25
F	Sucrose	Photophase	10	67.4573	63.112	0.316667	0.934667	0.137183	1.19585	24.5	4.1	18.17	25		Female	Sucrose	Scotophase	16	4659.5	3554.5	25		Male	Sucrose	16	Scotophase	0.186667	2.81667	25
F	Sucrose	Photophase	11	61.3235	55.4435	0.325	0.90375	0.160566	0.939647	24.5	4.1	18.17	25		Female	Sucrose	Scotophase	17	4138	5580	25		Male	Sucrose	17	Scotophase	0.143333	2.96	25
F	Sucrose	Scotophase	12	37.828	34.2755	0.2125	0.81275	0.0974141	0.606217	24.5	4.1	18.17	25		Female	Sucrose	Scotophase	18	1791.5	2653	25		Male	Sucrose	18	Scotophase	0.27	3.23	25
F	Sucrose	Scotophase	13	71.05	73.3836	0.35	1.032	0	1.78761	24.5	4.1	18.17	25		Female	Sucrose	Scotophase	19	2013	3382	25		Male	Sucrose	19	Scotophase	0.103333	3.33333	25
F	Sucrose	Scotophase	14	41.7909	42.4677	0.225	0.97775	0.0167206	0.998283	24.5	4.1	18.17	25		Female	Sucrose	Scotophase	20	543	968	25		Male	Sucrose	20	Scotophase	0.123333	3.45667	25
F	Sucrose	Scotophase	15	76.9953	80.0578	0.366667	1.045	0	1.97797	24.5	4.1	18.17	25		Female	Sucrose	Scotophase	21	428	1233	25		Male	Sucrose	21	Scotophase	0.63	4.08667	25
F	Sucrose	Scotophase	16	50.5159	48.4978	0.2625	0.829875	0.0731633	1.01744	24.5	4.1	18.17	25		Female	Sucrose	Scotophase	22	1455	2046.5	25		Male	Sucrose	22	Scotophase	0.07	4.15667	25
F	Sucrose	Scotophase	17	84.5434	88.4021	0.4	1.04575	0	2.20978	24.5	4.1	18.17	25		Female	Sucrose	Scotophase	23	1187	2404	25		Male	Sucrose	23	Scotophase	0.106667	4.26333	25
F	Sucrose	Scotophase	18	49.5206	50.0443	0.275	0.903125	0.0359213	1.16166	24.5	4.1	18.17	25		Female	Control	Photophase	0	2637	2260.5	25		Male	Sucrose	0	Photophase	0.0266667	0.0266667	25
F	Sucrose	Scotophase	19	84.6169	89.6149	0.4	1.0595	0	2.2985	24.5	4.1	18.17	25		Female	Control	Photophase	1	1857	2207	25		Male	Sucrose	1	Photophase	0.185	0.185	25
F	Sucrose	Scotophase	20	49.4165	48.8254	0.2375	0.95325	0.0365428	1.07412	24.5	4.1	18.17	25		Female	Control	Photophase	2	532.333	690	25		Male	Sucrose	2	Photophase	0.03	0.215	25
F	Sucrose	Scotophase	21	64.3615	61.4828	0.325	0.96075	0.0764866	1.2378	24.5	4.1	18.17	25		Female	Control	Photophase	3	2198.67	2507	25		Male	Sucrose	3	Photophase	0.275	0.49	25
F	Sucrose	Scotophase	22	45.766	44.2654	0.225	0.997875	0.0497953	0.921927	24.5	4.1	18.17	25		Female	Control	Photophase	4	218	681	25		Male	Sucrose	4	Photophase	0.06	0.55	25
F	Sucrose	Scotophase	23	77.6956	75.6805	0.4	0.97425	0.0495258	1.60582	24.5	4.1	18.17	25		Female	Control	Photophase	5	2046.33	2753.67	25		Male	Sucrose	5	Photophase	0	0.55	25
F	Control	Photophase	0	67.5539	56.8646	0.3125	0.83775	0.296285	0.713258	23	2.05	18.95	25		Female	Control	Photophase	6	118.667	715.667	25		Male	Sucrose	6	Photophase	0	0.55	25
F	Control	Photophase	1	66.9702	56.3845	0.3375	0.8375	0.293409	0.707948	23	2.05	18.95	25		Female	Control	Photophase	7	961	1589.67	25		Male	Sucrose	7	Photophase	0.055	0.605	25
F	Control	Photophase	2	54.119	45.1222	0.258333	0.838333	0.249648	0.538287	23	2.05	18.95	25		Female	Control	Photophase	8	849	1630.67	25		Male	Sucrose	8	Photophase	0.14	0.543333	25
F	Control	Photophase	3	63.173	52.9521	0.305	0.839033	0.283443	0.649827	23	2.05	18.95	25		Female	Control	Photophase	9	1238.67	2161.67	25		Male	Sucrose	9	Photophase	0.0666667	0.61	25
F	Control	Photophase	4	50.6038	40.6007	0.208333	0.801083	0.278527	0.381775	23	2.05	18.95	25		Female	Control	Photophase	10	75.3333	695	25		Male	Sucrose	10	Photophase	0.02	0.63	25
F	Control	Photophase	5	67.5778	55.1636	0.325	0.812917	0.345186	0.581982	23	2.05	18.95	25		Female	Control	Photophase	11	3592	2895	25		Male	Sucrose	11	Photophase	0.06	0.69	25
F	Control	Photophase	6	51.3322	40.9994	0.233333	0.7985	0.2878	0.373079	23	2.05	18.95	25		Female	Control	Scotophase	12	7607	4915	25		Male	Sucrose	12	Scotophase	0.0366667	0.726667	25
F	Control	Photophase	7	58.6136	46.4945	0.275	0.7855	0.337715	0.401498	23	2.05	18.95	25		Female	Control	Scotophase	13	5993	4691	25		Male	Sucrose	13	Scotophase	0.38	1.10667	25
F	Control	Photophase	8	58.1881	46.3833	0.265	0.78785	0.328846	0.41588	23	2.05	18.95	25		Female	Control	Scotophase	14	9597	4829	25		Male	Sucrose	14	Scotophase	0.28	1.38667	25
F	Control	Photophase	9	64.0722	54.8109	0.308333	0.853667	0.256152	0.743516	23	2.05	18.95	25		Female	Control	Scotophase	15	12839	5975	25		Male	Sucrose	15	Scotophase	0.196667	1.58333	25
F	Control	Photophase	10	58.3721	50.0831	0.277778	0.852028	0.229154	0.688714	23	2.05	18.95	25		Female	Control	Scotophase	16	13529	6663	25		Male	Sucrose	16	Scotophase	0.0433333	1.62667	25
F	Control	Photophase	11	79.1028	74.1693	0.4	0.93775	0.131954	1.41468	23	2.05	18.95	25		Female	Control	Scotophase	17	13308	6383	25		Male	Sucrose	17	Scotophase	0.11	1.73667	25
F	Control	Scotophase	12	92.736	86.0602	0.45	0.928	0.179984	1.59033	23	2.05	18.95	25		Female	Control	Scotophase	18	13021	5882	25		Male	Sucrose	18	Scotophase	0.0566667	1.79333	25
F	Control	Scotophase	13	89.5563	83.4958	0.475	0.93175	0.16286	1.56533	23	2.05	18.95	25		Female	Control	Scotophase	19	14606	6898	25		Male	Sucrose	19	Scotophase	0.126667	1.92	25
F	Control	Scotophase	14	105.305	98.7045	0.5	0.93725	0.176608	1.88074	23	2.05	18.95	25		Female	Control	Scotophase	20	7462	5168	25		Male	Sucrose	20	Scotophase	0.0833333	2.00333	25
F	Control	Scotophase	15	110.808	101.476	0.525	0.9155	0.253488	1.79667	23	2.05	18.95	25		Female	Control	Scotophase	21	9158	5298	25		Male	Sucrose	21	Scotophase	0.176667	2.18	25
F	Control	Scotophase	16	116.892	102.43	0.6	0.8765	0.398287	1.54252	23	2.05	18.95	25		Female	Control	Scotophase	22	997	1870	25		Male	Sucrose	22	Scotophase	0.163333	2.34333	25
F	Control	Scotophase	17	114.362	99.7567	0.575	0.87225	0.402616	1.47423	23	2.05	18.95	25		Female	Control	Scotophase	23	6350	4422	25		Male	Sucrose	23	Scotophase	0.0966667	2.44	25
F	Control	Scotophase	18	116.552	101.016	0.6	0.86675	0.428805	1.45267	23	2.05	18.95	25		Female	Control	Photophase	0	2354	2261.43	25
F	Control	Scotophase	19	109.152	94.99	0.5	0.87025	0.390585	1.39007	23	2.05	18.95	25		Female	Control	Photophase	1	978.714	1531.43	25
F	Control	Scotophase	20	96.8645	83.8465	0.45	0.8655	0.359374	1.19919	23	2.05	18.95	25		Female	Control	Photophase	2	163	715.714	25
F	Control	Scotophase	21	88.1015	75.2157	0.425	0.85125	0.356501	1.01081	23	2.05	18.95	25		Female	Control	Photophase	3	953.286	1601.57	25
F	Control	Scotophase	22	69.4543	58.2418	0.325	0.8385	0.310929	0.716317	23	2.05	18.95	25		Female	Control	Photophase	4	358.167	1023	25
F	Control	Scotophase	23	84.6458	68.5228	0.425	0.80875	0.448622	0.68516	23	2.05	18.95	25		Female	Control	Photophase	5	947.333	1474	25
F	Control	Photophase	0	58.867	51.7924	0.288095	0.875988	0.198757	0.792718	23.1	3.72	17.65	25		Female	Control	Photophase	6	1576.17	2400	25
F	Control	Photophase	1	56.0343	48.2713	0.269048	0.854238	0.214477	0.675956	23.1	3.72	17.65	25		Female	Control	Photophase	7	399.167	1347.33	25
F	Control	Photophase	2	48.722	41.0751	0.217857	0.839881	0.214746	0.519201	23.1	3.72	17.65	25		Female	Control	Photophase	8	878.5	1464.17	25
F	Control	Photophase	3	54.53	44.9226	0.241667	0.818583	0.266917	0.50094	23.1	3.72	17.65	25		Female	Control	Photophase	9	705.5	1429.17	25
F	Control	Photophase	4	50.0612	41.1392	0.227778	0.822069	0.247934	0.452093	23.1	3.72	17.65	25		Female	Control	Photophase	10	1488.5	1874.33	25
F	Control	Photophase	5	52.0504	42.8466	0.2375	0.811208	0.255721	0.475622	23.1	3.72	17.65	25		Female	Control	Photophase	11	2835.83	2723.17	25
F	Control	Photophase	6	59.171	50.4809	0.276389	0.846347	0.240447	0.679271	23.1	3.72	17.65	25		Female	Control	Scotophase	12	6174.67	4191	25
F	Control	Photophase	7	50.9419	42.6609	0.226389	0.836889	0.229673	0.521219	23.1	3.72	17.65	25		Female	Control	Scotophase	13	5462.67	3591.83	25
F	Control	Photophase	8	54.5741	49.1507	0.263889	0.890569	0.150371	0.821667	23.1	3.72	17.65	25		Female	Control	Scotophase	14	6201	4129.33	25
F	Control	Photophase	9	53.327	50.2845	0.258333	0.933597	0.0987554	0.975362	23.1	3.72	17.65	25		Female	Control	Scotophase	15	6389.33	4164.33	25
F	Control	Photophase	10	61.0225	57.5479	0.311111	0.943056	0.105481	1.11664	23.1	3.72	17.65	25		Female	Control	Scotophase	16	7613.17	4997.83	25
F	Control	Photophase	11	71.4242	69.8749	0.354167	0.968181	0.0803664	1.49937	23.1	3.72	17.65	25		Female	Control	Scotophase	17	3625.5	2875.33	25
F	Control	Scotophase	12	84.2778	82.2196	0.418056	0.974764	0.108486	1.75162	23.1	3.72	17.65	25		Female	Control	Scotophase	18	1692.5	1689.67	25
F	Control	Scotophase	13	85.0449	84.5807	0.416667	0.993833	0.0848351	1.89079	23.1	3.72	17.65	25		Female	Control	Scotophase	19	2832.67	2360.33	25
F	Control	Scotophase	14	82.7981	83.527	0.413889	1.0081	0.0509923	1.93108	23.1	3.72	17.65	25		Female	Control	Scotophase	20	5790.33	4117.33	25
F	Control	Scotophase	15	82.3752	82.0685	0.4125	0.996056	0.0626616	1.84236	23.1	3.72	17.65	25		Female	Control	Scotophase	21	3860.83	2786.67	25
F	Control	Scotophase	16	81.2562	79.4579	0.4	0.976708	0.0904209	1.70303	23.1	3.72	17.65	25		Female	Control	Scotophase	22	3391.17	3238.5	25
F	Control	Scotophase	17	66.7205	63.7287	0.340278	0.955097	0.107237	1.2826	23.1	3.72	17.65	25		Female	Control	Scotophase	23	3728.67	3395.83	25
F	Control	Scotophase	18	57.98	55.9408	0.281944	0.950528	0.0823097	1.15742	23.1	3.72	17.65	25		Female	Control	Photophase	0	2572	2065	25
F	Control	Scotophase	19	60.9352	56.656	0.297222	0.912861	0.125018	1.05318	23.1	3.72	17.65	25		Female	Control	Photophase	1	1266.43	1127.43	25
F	Control	Scotophase	20	74.5017	70.2189	0.366667	0.939042	0.130577	1.36019	23.1	3.72	17.65	25		Female	Control	Photophase	2	1757	1494.29	25
F	Control	Scotophase	21	65.3762	62.0229	0.327778	0.938833	0.116274	1.22452	23.1	3.72	17.65	25		Female	Control	Photophase	3	740.857	866.857	25
F	Control	Scotophase	22	64.9498	61.0831	0.323611	0.921389	0.125047	1.17563	23.1	3.72	17.65	25		Female	Control	Photophase	4	967.667	1147.33	25
F	Control	Scotophase	23	66.657	62.3466	0.340278	0.928736	0.131485	1.18039	23.1	3.72	17.65	25		Female	Control	Photophase	5	741.333	865.167	25
F	Control	Photophase	0	58.149	46.937	0.275	0.800631	0.312044	0.460295	23.9	4.56	18.55	25		Female	Control	Photophase	6	920.833	1042.67	25
F	Control	Photophase	1	54.9993	44.1535	0.259524	0.799917	0.301977	0.416937	23.9	4.56	18.55	25		Female	Control	Photophase	7	640.167	906	25
F	Control	Photophase	2	54.9677	44.1393	0.260714	0.799893	0.301489	0.417548	23.9	4.56	18.55	25		Female	Control	Photophase	8	350.333	699.167	25
F	Control	Photophase	3	50.0079	39.7383	0.227381	0.792155	0.286142	0.34791	23.9	4.56	18.55	25		Female	Control	Photophase	9	971.167	1157.33	25
F	Control	Photophase	4	54.3011	43.0973	0.244444	0.791875	0.312197	0.373764	23.9	4.56	18.55	25		Female	Control	Photophase	10	905	1106.83	25
F	Control	Photophase	5	52.4346	41.3898	0.25	0.779292	0.307876	0.343638	23.9	4.56	18.55	25		Female	Control	Photophase	11	1332	1529.83	25
F	Control	Photophase	6	53.6618	43.0678	0.248611	0.796486	0.294974	0.405881	23.9	4.56	18.55	25		Female	Control	Scotophase	12	3238.5	2471.83	25
F	Control	Photophase	7	52.2135	42.1231	0.236111	0.803917	0.280843	0.411558	23.9	4.56	18.55	25		Female	Control	Scotophase	13	4156.67	3025.5	25
F	Control	Photophase	8	50.2567	41.3732	0.231944	0.816083	0.246821	0.460012	23.9	4.56	18.55	25		Female	Control	Scotophase	14	4524.83	3275	25
F	Control	Photophase	9	52.1544	43.6895	0.2375	0.830486	0.238062	0.534438	23.9	4.56	18.55	25		Female	Control	Scotophase	15	5998	4096.33	25
F	Control	Photophase	10	53.7843	45.32	0.255556	0.841375	0.240968	0.571404	23.9	4.56	18.55	25		Female	Control	Scotophase	16	7005	4315.5	25
F	Control	Photophase	11	57.4221	49.155	0.277778	0.848208	0.229342	0.668868	23.9	4.56	18.55	25		Female	Control	Scotophase	17	8412.67	5270	25
F	Control	Scotophase	12	63.974	55.7936	0.313889	0.867361	0.225999	0.823889	23.9	4.56	18.55	25		Female	Control	Scotophase	18	7222.33	4311.33	25
F	Control	Scotophase	13	65.3605	56.6453	0.322222	0.867125	0.24054	0.814429	23.9	4.56	18.55	25		Female	Control	Scotophase	19	3960.17	2964.17	25
F	Control	Scotophase	14	67.7492	59.0888	0.338889	0.872569	0.238748	0.872718	23.9	4.56	18.55	25		Female	Control	Scotophase	20	5171.67	3378.5	25
F	Control	Scotophase	15	77.7925	67.6646	0.376389	0.869403	0.279348	0.988056	23.9	4.56	18.55	25		Female	Control	Scotophase	21	6685.33	4320.17	25
F	Control	Scotophase	16	78.464	70.585	0.394444	0.898319	0.215524	1.17512	23.9	4.56	18.55	25		Female	Control	Scotophase	22	4536	3063.5	25
F	Control	Scotophase	17	79.6517	72.101	0.395833	0.905583	0.206984	1.22711	23.9	4.56	18.55	25		Female	Control	Scotophase	23	3251.83	2033.67	25
F	Control	Scotophase	18	73.696	67.0027	0.366667	0.906903	0.182386	1.15773	23.9	4.56	18.55	25		Male	Sucrose	Photophase	0	797.857	1430.86	25
F	Control	Scotophase	19	65.4495	56.5099	0.327778	0.859208	0.246893	0.799297	23.9	4.56	18.55	25		Male	Sucrose	Photophase	1	690	1371.29	25
F	Control	Scotophase	20	67.0697	58.7495	0.340278	0.875167	0.22917	0.883328	23.9	4.56	18.55	25		Male	Sucrose	Photophase	2	905	1412.29	25
F	Control	Scotophase	21	72.4874	62.5895	0.359722	0.862083	0.273357	0.885473	23.9	4.56	18.55	25		Male	Sucrose	Photophase	3	599	960.571	25
F	Control	Scotophase	22	64.2518	55.5931	0.318056	0.866583	0.239051	0.79363	23.9	4.56	18.55	25		Male	Sucrose	Photophase	4	1390.5	1791.67	25
F	Control	Scotophase	23	54.5664	45.4638	0.272222	0.829556	0.252602	0.540339	23.9	4.56	18.55	25		Male	Sucrose	Photophase	5	1236.5	1982.17	25
M	Sucrose	Photophase	0	84.5006	82.6961	0.419048	0.976381	0.0718257	1.77604	36.1	6.08	27.88	25		Male	Sucrose	Photophase	6	693.5	1235.67	25
M	Sucrose	Photophase	1	83.4868	78.5472	0.408333	0.936643	0.134042	1.5135	36.1	6.08	27.88	25		Male	Sucrose	Photophase	7	1131.5	1667.67	25
M	Sucrose	Photophase	2	81.176	75.4748	0.413095	0.932726	0.158848	1.40297	36.1	6.08	27.88	25		Male	Sucrose	Photophase	8	311.667	851.667	25
M	Sucrose	Photophase	3	77.6017	71.3607	0.390476	0.919357	0.177069	1.28076	36.1	6.08	27.88	25		Male	Sucrose	Photophase	9	734.667	1623.33	25
M	Sucrose	Photophase	4	84.2318	78.5366	0.419444	0.932139	0.153308	1.47264	36.1	6.08	27.88	25		Male	Sucrose	Photophase	10	749.167	1712.5	25
M	Sucrose	Photophase	5	84.67	78.2914	0.425	0.921917	0.172368	1.43034	36.1	6.08	27.88	25		Male	Sucrose	Photophase	11	2612.5	3005.67	25
M	Sucrose	Photophase	6	77.794	71.6219	0.3875	0.920569	0.169618	1.29038	36.1	6.08	27.88	25		Male	Sucrose	Scotophase	12	4014.33	3658.17	25
M	Sucrose	Photophase	7	86.0489	80.9272	0.423611	0.939194	0.14354	1.55762	36.1	6.08	27.88	25		Male	Sucrose	Scotophase	13	2618.17	3362.17	25
M	Sucrose	Photophase	8	78.2979	74.6979	0.391667	0.953639	0.0943901	1.49835	36.1	6.08	27.88	25		Male	Sucrose	Scotophase	14	1499.83	2038.17	25
M	Sucrose	Photophase	9	87.7792	84.3802	0.456944	0.959708	0.0974133	1.72846	36.1	6.08	27.88	25		Male	Sucrose	Scotophase	15	2730.67	2644.83	25
M	Sucrose	Photophase	10	89.9532	87.4227	0.452778	0.971694	0.0808389	1.84407	36.1	6.08	27.88	25		Male	Sucrose	Scotophase	16	1922	2342.33	25
M	Sucrose	Photophase	11	105.439	101.679	0.530556	0.964667	0.108898	2.1009	36.1	6.08	27.88	25		Male	Sucrose	Scotophase	17	2238.67	2236.33	25
M	Sucrose	Scotophase	12	107.755	109.781	0.548611	1.0194	0.00523435	2.59545	36.1	6.08	27.88	25		Male	Sucrose	Scotophase	18	1466.33	2164.33	25
M	Sucrose	Scotophase	13	100.393	105.321	0.511111	1.05032	0	2.65052	36.1	6.08	27.88	25		Male	Sucrose	Scotophase	19	2588.33	2817.67	25
M	Sucrose	Scotophase	14	89.8183	95.5732	0.463889	1.06586	0	2.47416	36.1	6.08	27.88	25		Male	Sucrose	Scotophase	20	1184.8	1590.6	25
M	Sucrose	Scotophase	15	98.7631	102.956	0.498611	1.04317	0	2.55737	36.1	6.08	27.88	25		Male	Sucrose	Scotophase	21	3007	3207	25
M	Sucrose	Scotophase	16	96.2627	101.374	0.504167	1.0551	0	2.57093	36.1	6.08	27.88	25		Male	Sucrose	Scotophase	22	1922.67	1980.67	25
M	Sucrose	Scotophase	17	97.643	102.162	0.491667	1.04639	0	2.55698	36.1	6.08	27.88	25		Male	Sucrose	Scotophase	23	2181.67	2821.83	25
M	Sucrose	Scotophase	18	92.3107	97.4695	0.470833	1.05603	0	2.48506	36.1	6.08	27.88	25		Male	Sucrose	Photophase	0	2712.33	3460	25
M	Sucrose	Scotophase	19	99.6275	104.107	0.508333	1.04567	0	2.59886	36.1	6.08	27.88	25		Male	Sucrose	Photophase	1	315.5	1173	25
M	Sucrose	Scotophase	20	84.1118	88.4438	0.435	1.05223	0	2.23617	36.1	6.08	27.88	25		Male	Sucrose	Photophase	2	600.5	1059.5	25
M	Sucrose	Scotophase	21	102.7	106.72	0.519444	1.03924	0.00154598	2.63329	36.1	6.08	27.88	25		Male	Sucrose	Photophase	3	190	1075.5	25
M	Sucrose	Scotophase	22	94.4406	98.4131	0.477778	1.04385	0.000276992	2.44265	36.1	6.08	27.88	25		Male	Sucrose	Photophase	4	902.5	1791	25
M	Sucrose	Scotophase	23	100.678	102.855	0.506944	1.02293	0.00838603	2.44675	36.1	6.08	27.88	25		Male	Sucrose	Photophase	5	449.5	1310.5	25
M	Sucrose	Photophase	0	83.8313	69.692	0.411111	0.831667	0.392465	0.818303	39.3	13.91	23.59	25		Male	Sucrose	Photophase	6	235.5	1377.5	25
M	Sucrose	Photophase	1	58.4915	47.9853	0.283333	0.819	0.292002	0.521984	39.3	13.91	23.59	25		Male	Sucrose	Photophase	7	610.5	1550.5	25
M	Sucrose	Photophase	2	56.366	46.1284	0.2875	0.817375	0.284601	0.494363	39.3	13.91	23.59	25		Male	Sucrose	Photophase	8	1125	2461.67	25
M	Sucrose	Photophase	3	61.8189	52.1838	0.3	0.843167	0.266972	0.66392	39.3	13.91	23.59	25		Male	Sucrose	Photophase	9	476	1475.33	25
M	Sucrose	Photophase	4	69.5152	58.4653	0.35	0.838167	0.306312	0.730125	39.3	13.91	23.59	25		Male	Sucrose	Photophase	10	789.667	2079	25
M	Sucrose	Photophase	5	58.051	48.1752	0.3125	0.827917	0.274173	0.560183	39.3	13.91	23.59	25		Male	Sucrose	Photophase	11	587.333	1981.33	25
M	Sucrose	Photophase	6	53.4169	44.5596	0.270833	0.834958	0.245761	0.533052	39.3	13.91	23.59	25		Male	Sucrose	Scotophase	12	1487.67	3902.67	25
M	Sucrose	Photophase	7	65.9454	54.6139	0.333333	0.8265	0.314653	0.627748	39.3	13.91	23.59	25		Male	Sucrose	Scotophase	13	3253.33	4013.67	25
M	Sucrose	Photophase	8	73.5347	59.6334	0.363889	0.816222	0.386748	0.60327	39.3	13.91	23.59	25		Male	Sucrose	Scotophase	14	1537.33	2333	25
M	Sucrose	Photophase	9	67.0032	53.8181	0.330556	0.8025	0.367099	0.510058	39.3	13.91	23.59	25		Male	Sucrose	Scotophase	15	1878.33	2873.67	25
M	Sucrose	Photophase	10	68.4486	58.8397	0.35	0.857333	0.265566	0.816084	39.3	13.91	23.59	25		Male	Sucrose	Scotophase	16	905.333	1627	25
M	Sucrose	Photophase	11	76.397	68.4344	0.375	0.897111	0.2181	1.12192	39.3	13.91	23.59	25		Male	Sucrose	Scotophase	17	1209.67	1901.67	25
M	Sucrose	Scotophase	12	95.7599	86.3738	0.475	0.901528	0.256521	1.4517	39.3	13.91	23.59	25		Male	Sucrose	Scotophase	18	590.333	1645.67	25
M	Sucrose	Scotophase	13	100.176	90.5865	0.483333	0.903361	0.261836	1.5362	39.3	13.91	23.59	25		Male	Sucrose	Scotophase	19	271.667	1279.67	25
M	Sucrose	Scotophase	14	79.1076	70.287	0.377778	0.886972	0.242155	1.11774	39.3	13.91	23.59	25		Male	Sucrose	Scotophase	20	230.333	866.333	25
M	Sucrose	Scotophase	15	83.5409	72.6701	0.413889	0.869944	0.299834	1.06149	39.3	13.91	23.59	25		Male	Sucrose	Scotophase	21	715	3103	25
M	Sucrose	Scotophase	16	76.4178	66.4945	0.372222	0.873306	0.273682	0.972561	39.3	13.91	23.59	25		Male	Sucrose	Scotophase	22	1497	1895.33	25
M	Sucrose	Scotophase	17	76.1317	66.2478	0.377778	0.868556	0.272597	0.969085	39.3	13.91	23.59	25		Male	Sucrose	Scotophase	23	2922	3115.67	25
M	Sucrose	Scotophase	18	70.288	60.8331	0.333333	0.864944	0.261018	0.86951	39.3	13.91	23.59	25		Male	Sucrose	Photophase	0	1595.67	2621.33	25
M	Sucrose	Scotophase	19	67.4443	57.5439	0.341667	0.854528	0.27393	0.771063	39.3	13.91	23.59	25		Male	Sucrose	Photophase	1	1801	1481.5	25
M	Sucrose	Scotophase	20	59.8997	50.1937	0.311111	0.840278	0.269175	0.615029	39.3	13.91	23.59	25		Male	Sucrose	Photophase	2	824	1489.5	25
M	Sucrose	Scotophase	21	68.7739	58.5734	0.333333	0.857778	0.282308	0.778238	39.3	13.91	23.59	25		Male	Sucrose	Photophase	3	858	1045	25
M	Sucrose	Scotophase	22	75.789	65.1485	0.375	0.861611	0.294079	0.90351	39.3	13.91	23.59	25		Male	Sucrose	Photophase	4	113	679.5	25
M	Sucrose	Scotophase	23	82.1719	70.8295	0.402778	0.859139	0.31334	0.994445	39.3	13.91	23.59	25		Male	Sucrose	Photophase	5	271	745.5	25
M	Sucrose	Photophase	0	89.1916	90.8894	0.455556	1.02011	0.00030923	2.14993	32.1	4.42	23.86	25		Male	Sucrose	Photophase	6	411.5	1276.5	25
M	Sucrose	Photophase	1	76.8046	75.237	0.4	0.979	0.0657689	1.61984	32.1	4.42	23.86	25		Male	Sucrose	Photophase	7	58	387.5	25
M	Sucrose	Photophase	2	75.2143	73.196	0.3875	0.97225	0.0549117	1.54937	32.1	4.42	23.86	25		Male	Sucrose	Photophase	8	641.333	1421.67	25
M	Sucrose	Photophase	3	77.8478	73.1439	0.4	0.937333	0.135789	1.40379	32.1	4.42	23.86	25		Male	Sucrose	Photophase	9	447.667	983	25
M	Sucrose	Photophase	4	78.1689	74.3008	0.383333	0.948	0.101842	1.47494	32.1	4.42	23.86	25		Male	Sucrose	Photophase	10	781.667	1610.67	25
M	Sucrose	Photophase	5	75.8162	66.0297	0.379167	0.869083	0.269865	0.969386	32.1	4.42	23.86	25		Male	Sucrose	Photophase	11	1045.33	1905.67	25
M	Sucrose	Photophase	6	76.0182	68.9	0.3875	0.903667	0.194198	1.17786	32.1	4.42	23.86	25		Male	Sucrose	Scotophase	12	3503	3864	25
M	Sucrose	Photophase	7	73.7712	65.0453	0.35	0.883333	0.240001	1.00412	32.1	4.42	23.86	25		Male	Sucrose	Scotophase	13	2171	2510.67	25
M	Sucrose	Photophase	8	89.0855	77.7159	0.461111	0.880583	0.315357	1.14896	32.1	4.42	23.86	25		Male	Sucrose	Scotophase	14	2132.33	2664.67	25
M	Sucrose	Photophase	9	79.2923	71.0043	0.402778	0.894306	0.228176	1.16263	32.1	4.42	23.86	25		Male	Sucrose	Scotophase	15	2327.67	2823	25
M	Sucrose	Photophase	10	79.1033	76.7645	0.394444	0.968556	0.0583958	1.61296	32.1	4.42	23.86	25		Male	Sucrose	Scotophase	16	568.333	1222.67	25
M	Sucrose	Photophase	11	86.5006	84.4382	0.427778	0.975278	0.0738614	1.80163	32.1	4.42	23.86	25		Male	Sucrose	Scotophase	17	2616.67	2587.67	25
M	Sucrose	Scotophase	12	106.748	106.272	0.541667	0.995222	0.0425485	2.38145	32.1	4.42	23.86	25		Male	Sucrose	Scotophase	18	2517.67	2182.33	25
M	Sucrose	Scotophase	13	97.0347	99.5385	0.483333	1.02569	0.00433243	2.38917	32.1	4.42	23.86	25		Male	Sucrose	Scotophase	19	396.333	980	25
M	Sucrose	Scotophase	14	93.1239	96.1431	0.469444	1.03208	0.00265003	2.33997	32.1	4.42	23.86	25		Male	Sucrose	Scotophase	20	831.333	1673.33	25
M	Sucrose	Scotophase	15	92.5586	96.4819	0.477778	1.04189	0	2.39626	32.1	4.42	23.86	25		Male	Sucrose	Scotophase	21	2077.33	2447.67	25
M	Sucrose	Scotophase	16	77.6784	79.4965	0.402778	1.02317	0.00907422	1.89835	32.1	4.42	23.86	25		Male	Sucrose	Scotophase	22	345.667	860.333	25
M	Sucrose	Scotophase	17	95.4734	99.3843	0.491667	1.0415	0	2.46133	32.1	4.42	23.86	25		Male	Sucrose	Scotophase	23	2796	3265.33	25
M	Sucrose	Scotophase	18	90.3517	92.7057	0.463889	1.02522	0	2.22635	32.1	4.42	23.86	25
M	Sucrose	Scotophase	19	76.052	79.3476	0.377778	1.04244	0	1.97442	32.1	4.42	23.86	25
M	Sucrose	Scotophase	20	87.3093	87.4404	0.433333	1.00089	0.0189494	1.98757	32.1	4.42	23.86	25
M	Sucrose	Scotophase	21	90.4747	91.065	0.45	1.00706	0.0130813	2.09436	32.1	4.42	23.86	25
M	Sucrose	Scotophase	22	79.4332	79.9397	0.388889	1.00167	0.0362514	1.83787	32.1	4.42	23.86	25
M	Sucrose	Scotophase	23	90.7654	93.0739	0.458333	1.02458	0.00859999	2.23225	32.1	4.42	23.86	25

## Sheet: Figure 2A
Figure 2A
Hepatic triglyceride
Sex	Treatment	mEq/g
Male	Sucrose	131.932
Female	Sucrose	194.452
Female	Sucrose	75.5834
Female	Control	31.3122
Male	Control	22.6569
Male	Control	3.18339
Female	Control	85.0574
Female	Control	22.1504
Female	Control	42.5643
Male	Control	22.6308
Female	Control	12.9269
Female	Sucrose	179.098
Male	Sucrose	43.9555
Male	Sucrose	39.7857
Male	Sucrose	56.6566
Male	Control	38.1885
Male	Control	34.6264
Male	Control	18.8351
Female	Sucrose	148.278
Female	Sucrose	214.973
Female	Sucrose	227.8
Male	Control	41.6832
Female	Control	4.82483
Male	Control	24.5581
Male	Control	1.34423
Male	Control	10.7993
Male	Sucrose	36.9556
Male	Sucrose	30.024
Female	Sucrose	107.233
Male	Control	29.1891
Female	Control	59.3052
Male	Control	8.23886
Female	Sucrose	243.258
Male	Sucrose	82.5287
Male	Sucrose	55.0763
Male	Sucrose	184.313
Male	Sucrose	170.698
Female	Sucrose	284.396
Male	Control	55.9148
Female	Control	26.0062
Male	Control	31.3146
Female	Control	21.225
Male	Sucrose	31.3194
Female	Sucrose	56.4704
Female	Control	27.6211
Female	Sucrose	178.816
Female	Sucrose	222.703
Male	Sucrose	44.6958
Male	Sucrose	349.991
Male	Sucrose	30.2254
Female	Control	13.3448
Female	Sucrose	56.7858

## Sheet: Figure 2B
Figure 2B
Representitive H&E images (first one for each group shown in figure but not quantified)
	Female Control									Female Sucrose										Male Control										Male Sucrose
FC1									FS1										MC1										MS1
FC2									FS2										MC2										MS2
FC3									FS3										MC3										MS3

## Sheet: Figure 2C
Figure 2C
∆∆Ct Liver mRNA
Sex	Treatment	Srebf1	Mlxipl	Fasn	Acaca	Acacb	Mlycd	Acly
Male	Control	0.639583	0.641478	0.3539	0.679293	0.944062	1.02933	0.605748
Male	Control	0.410172	0.668148	0.387296	0.476566	0.627787	1.01729	0.526443
Male	Control	0.764487	1.11328	0.673283	0.997152	1.48954	0.991827	0.881282
Male	Control	2.19165	2.41734	1.52464	1.65779	1.37866	1.02894	1.53791
Male	Control	1.31334	1.28902	0.834207	1.42906	0.873172	1.6997	0.978951
Male	Control	0.974836	1.61786	1.10484	1.19971	1.00364	1.03937	0.844945
Male	Control	0.870207	0.730708	0.807031	1.08153	0.980911	1.16535	0.840227
Male	Control	0.315224	0.400248	0.666328	0.614578	0.474901	0.588763	0.42992
Male	Control	1.30131	0.554209	1.09957	0.852115	1.60934	0.663961	1.5069
Male	Control	1.15053	0.610174	1.69211	1.09755	1.29508	0.845687	1.0812
Male	Control	0.440415	0.866328	0.444337	0.625517	0.695744	0.659437	0.501536
Male	Control	0.797082	1.24705	1.84707	1.41832	0.733087	1.17895	0.955563
Male	Sucrose	0.331116	1.94185	0.298888	0.882069	3.19873	1.56896	1.0722
Male	Sucrose	0.470201	0.802096	0.51521	1.16883	2.07925	1.21252	0.934381
Male	Sucrose	0.134489	1.08601	0.254547	0.7615	2.42118	0.629697	0.568089
Male	Sucrose	0.517882	0.883013	0.373797	1.01539	1.33286	0.981814	0.676489
Male	Sucrose	0.628631	0.726762	0.233	0.707261	1.04285	0.821404	0.664508
Male	Sucrose	0.432225	1.12242	0.222629	0.789436	0.671834	0.984032	0.489123
Male	Sucrose	0.326296	0.829445	0.328849	0.578891	1.67366	0.83406	0.610895
Male	Sucrose	0.267392	1.16249	0.354446	0.865064	0.992139	1.02256	0.569714
Male	Sucrose	0.473842	1.74967	0.276967	0.926359	1.02434	1.84089	0.67612
Male	Sucrose	0.317835	1.1275	0.162392	0.591601	0.474388	1.528	0.457516
Male	Sucrose	0.338629	1.43871	0.475419	0.986376	1.31185	1.21099	0.861705
Male	Sucrose	0.25414	1.15948	0.454709	0.737292	0.827932	0.957107	0.587971
Female	Control	0.135001	0.430923	0.260997	0.659125	1.04232	0.503964	0.240016
Female	Control	0.782572	0.909347	0.484416	0.873513	1.07478	1.10574	0.464504
Female	Control	1.33256	1.33005	0.556553	0.778422	0.522444	0.875484	0.824228
Female	Control	0.842048	1.83317	0.934401	1.34373	1.40499	0.809022	0.776027
Female	Control	1.95826	1.14007	0.758345	1.32848	1.11459	1.89754	1.06552
Female	Control	0.615816	0.585114	0.310719	0.527006	0.445067	1.03775	0.307074
Female	Control	1.3595	0.718791	1.03705	0.909974	0.784688	1.20835	0.896842
Female	Control	2.15809	1.90214	1.83291	1.84133	1.10985	1.10434	1.38268
Female	Control	0.438002	0.416443	1.12437	0.812521	1.06112	0.763166	0.766142
Female	Control	1.10023	0.914482	1.07764	0.792376	0.832886	0.77912	1.09802
Female	Control	0.556096	0.679237	1.26674	1.22649	1.43474	0.977918	1.6172
Female	Control	0.721821	1.14024	2.35585	0.907049	1.17252	0.937594	2.56175
Female	Sucrose	0.867772	0.6184	2.56951	1.25677	2.4083	0.811972	1.4139
Female	Sucrose	0.85902	0.80296	0.708851	1.06942	0.980125	1.13913	0.661837
Female	Sucrose	1.39043	1.02196	2.76495	3.51856	2.09178	1.40517	2.78102
Female	Sucrose	1.52836	1.13449	2.14301	2.39694	2.48298	1.67111	1.62816
Female	Sucrose	0.743939	0.793697	0.734909	1.47207	3.28563	1.24844	1.00708
Female	Sucrose	0.385309	0.737665	0.768123	1.77507	4.28884	1.23415	1.23142
Female	Sucrose	1.19718	1.1532	2.36548	3.6917	4.83455	1.74814	2.05928
Female	Sucrose	0.896113	0.574364	0.76591	1.58446	1.39665	0.718345	0.84147
Female	Sucrose	0.530412	0.857722	1.14143	1.93262	3.37007	1.17655	1.21008
Female	Sucrose	0.621764	0.606158	0.249412	0.689577	0.654757	0.693132	0.300758
Female	Sucrose	1.07492	0.625065	1.91697	1.75575	2.48479	0.925183	1.88042

## Sheet: Figure 2D
Figure 2D
D2O enrichment in triglyceride bound palmitate
Sex	Treatment	Enrichment %	PercentNewPalmitate	TotalNewPalmitate	EnrichedNewPalmitate
Female	Control	4.37662	5.6178	48.4859	2.72384
Female	Control	4.07876	6.88023	55.5489	3.82189
Female	Control	4.24548	4.25761	60.9823	2.59639
Female	Control	5.69065	4.47102	58.7688	2.62757
Female	Control	4.54158	5.01653	46.688	2.34211
Female	Control	4.28752	9.86188	45.973	4.53381
Female	Control	3.6943	8.16026	44.4186	3.62467
Female	Control	5.21584	3.74454	66.6861	2.49708
Female	Control	5.50912	4.20689	53.9642	2.27021
Female	Control	4.10204	4.08907	60.8567	2.48847
Female	Sucrose	4.17438	7.66712	76.6163	5.87427
Female	Sucrose	5.05108	8.38625	82.8903	6.95139
Female	Sucrose	4.37547	5.57158	67.3968	3.75507
Female	Sucrose	4.14213	12.9552	112.778	14.6107
Female	Sucrose	4.54301	10.8674	56.5905	6.14991
Female	Sucrose	4.26178	9.52902	73.6376	7.01694
Female	Sucrose	5.30278	7.46376	111.733	8.33952
Female	Sucrose	4.48855	9.57981	43.6092	4.17768
Female	Sucrose	3.76243	11.025	98.4906	10.8586
Female	Sucrose	4.5146	5.94459	87.9516	5.22836
Female	Sucrose	5.30047	7.25776	54.8912	3.98387
Female	Sucrose	4.33504	13.5724	147.031	19.9557
Female	Sucrose	4.12227	11.9721	142.004	17.0009
Male	Control	4.20562	8.10391	63.9618	5.1834
Male	Control	4.98233	8.22518	37.1647	3.05687
Male	Control	4.39035	6.90278	41.8808	2.89094
Male	Control	4.31413	11.8611	54.0489	6.41078
Male	Control	4.42165	12.1811	70.2688	8.55951
Male	Control	4.09395	13.7128	44.0257	6.03716
Male	Control	4.7979	11.1921	42.6977	4.77876
Male	Control	4.65254	13.6823	22.5133	3.08034
Male	Control	4.31202	13.019	34.1042	4.44002
Male	Control	4.00443	21.3508	64.6845	13.8107
Male	Control	4.1975	8.85597	24.4262	2.16318
Male	Control	4.59071	11.996	56.6945	6.80108
Male	Control	5.08226	6.62181	43.4196	2.87517
Male	Control	4.15284	16.7258	51.3198	8.58365
Male	Sucrose	4.81581	10.4682	97.8418	10.2423
Male	Sucrose	4.18841	13.2835	39.8357	5.29157
Male	Sucrose	4.6163	13.2073	48.0294	6.34338
Male	Sucrose	3.55188	12.2806	53.1248	6.52403
Male	Sucrose	4.20468	6.87551	72.7893	5.00464
Male	Sucrose	4.07617	9.52095	32.2471	3.07023
Male	Sucrose	3.46361	12.576	78.714	9.89909
Male	Sucrose	4.41081	15.8551	89.9715	14.265
Male	Sucrose	3.94056	12.3093	58.6257	7.2164
Male	Sucrose	5.27093	4.44355	61.9523	2.75288
Male	Sucrose	3.76611	13.7523	40.3241	5.54551
Male	Sucrose	4.10878	9.547	72.6652	6.93735
Male	Sucrose	4.6899	17.0921	104.633	17.884
Male	Sucrose	4.25143	12.0246	91.5153	11.0044

## Sheet: Figure 2E
Figure 2E
Relative expresion by densitometry liver protein western blot
		~70 kD	~120 kD	~250 kD	~240 kD	~240 kD	~150 kD	~120 kD	~62 kD
Sex	Treatment	SREBP1_n	SREBP1_p	FAS	pACC	ACC	ChREBP_150	ChREBP_125	Pklr
Male	Control	1.00957	0.608072	0.583683	0.287439	0.405478	1.02087	1.31357	1.10862
Male	Control	0.913119	0.700595	0.997984	1.04894	1.32617	0.635514	1.11345	0.846535
Male	Control	0.842061	0.712723	0.78	0.497087	0.555596	0.755266	1.01914	0.867162
Male	Control	0.878503	1.01639	0.491698	0.578318	0.66596	0.788821	0.951708	0.839097
Male	Control	2.0889	1.51095	0.923222	1.05735	1.12768	0.806453	0.947668	0.965085
Male	Control	0.917474	0.669585	0.653601	0.653201	0.649865	0.724758	1.28917	0.948731
Male	Sucrose	0.772363	0.932157	1.76467	2.50203	3.26278	0.692605	0.856315	0.600388
Male	Sucrose	0.538814	0.521388	1.28562	1.22542	1.38268	0.576949	0.618452	0.637135
Male	Sucrose	0.849636	0.680169	1.95697	2.73052	3.0135	0.516592	0.59605	0.51087
Male	Sucrose	1.34828	0.569258	1.48031	2.52723	2.74633	0.325795	1.07096	0.599809
Male	Sucrose	1.54212	0.705483	1.1341	1.75727	1.75081	0.501514	1.51687	0.767408
Male	Sucrose	0.746383	0.522187	1.15126	2.57174	2.28156	0.317755	1.5607	0.86571
Female	Control	0.767626	0.976912	1.0792	0.968657	0.848922	0.837937	0.768957	1.09133
Female	Control	1.09049	0.644875	0.966262	0.912188	0.914707	1.00078	1.00184	0.643324
Female	Control	0.882961	0.689489	0.940573	0.900414	0.835119	0.91266	1.31421	0.554759
Female	Control	0.976288	0.772795	0.519331	0.564535	0.558231	1.05448	0.997678	1.34849
Female	Control	1.00948	1.35215	1.18644	1.55726	1.65207	1.15884	1.35181	1.32382
Female	Control	1.27315	1.56378	1.30819	1.09694	1.19095	1.03531	0.565506	1.03827
Female	Sucrose	0.918746	0.630012	2.34052	4.94895	4.87988	0.399249	0.629186	0.534164
Female	Sucrose	1.49888	0.51192	2.38469	4.17354	4.05925	0.330236	0.483904	0.54436
Female	Sucrose	1.2622	0.490202	1.98526	1.76053	1.67735	0.43082	0.864027	0.517628
Female	Sucrose	1.93374	0.455616	3.01993	5.98428	5.6709	0.419077	0.37867	1.07752
Female	Sucrose	1.70601	0.69253	1.45528	1.27818	1.43222	1.42473	1.02007	0.581685
Female	Sucrose	1.68745	0.559047	2.60308	1.37406	1.66619	1.19855	0.192402	1.33281

## Sheet: Figure 2F
Figure 2F
D2O enrichment in triglyceride bound glycerol
Sex	Treatment	Enrichment %	PercentNewGlycerol	TotalNewGlycerol	EnrichedNewGlycerol
Female	Control	4.37662	43.0583	11.3728	4.89693
Female	Control	4.07876	40.0731	19.0061	7.61634
Female	Control	4.24548	30.3012	17.1166	5.18654
Female	Control	5.69065	33.1298	20.2962	6.72408
Female	Control	4.54158	39.0879	16.9669	6.63202
Female	Control	5.00844	38.8527	15.0436	5.84487
Female	Control	4.28752	31.2552	13.23	4.13506
Female	Control	3.6943	37.5708	10.8734	4.08521
Female	Control	5.50912	27.5856	18.8152	5.19027
Female	Control	4.10204	34.7182	13.7003	4.7565
Female	Sucrose	4.17438	25.3268	30.7043	7.77642
Female	Sucrose	5.05108	19.6002	29.283	5.73951
Female	Sucrose	4.37547	19.3035	33.3003	6.42813
Female	Sucrose	4.14213	25.7767	46.3562	11.9491
Female	Sucrose	4.54301	21.0503	63.5337	13.374
Female	Sucrose	4.26178	29.5805	45.3845	13.425
Female	Sucrose	5.30278	28.8503	59.6825	17.2186
Female	Sucrose	4.48855	23.8309	43.5004	10.3666
Female	Sucrose	3.76243	31.2209	47.5888	14.8576
Female	Sucrose	4.5146	20.6693	60.1137	12.4251
Female	Sucrose	5.30047	25.1979	21.6826	5.46356
Female	Sucrose	4.33504	40.7275	52.6777	21.4543
Female	Sucrose	4.12227	21.0607	60.2536	12.6898
Male	Control	4.20562	37.4615	12.3467	4.62526
Male	Control	4.98233	34.4947	14.2484	4.91493
Male	Control	4.39035	34.6658	7.96413	2.76083
Male	Control	4.31413	22.0772	4.58796	1.01289
Male	Control	4.42165	30.3496	33.1925	10.0738
Male	Control	4.09395	25.3463	6.28658	1.59342
Male	Control	4.7979	37.2854	7.98003	2.97539
Male	Control	4.65254	35.7331	4.62723	1.65345
Male	Control	4.31202	21.899	3.89444	0.852846
Male	Control	4.00443	35.303	11.4861	4.05494
Male	Control	4.1975	40.9898	14.0826	5.77244
Male	Control	4.59071	33.3719	10.7132	3.57519
Male	Control	5.08226	41.8709	14.2786	5.97856
Male	Control	4.15284	46.1492	20.2506	9.34549
Male	Sucrose	4.81581	32.124	27.4768	8.82665
Male	Sucrose	4.18841	34.0708	10.0731	3.432
Male	Sucrose	4.6163	36.7721	11.4095	4.19551
Male	Sucrose	3.55188	34.8045	14.9732	5.21135
Male	Sucrose	4.20468	31.4697	10.4808	3.29827
Male	Sucrose	4.07617	38.0461	25.9136	9.85911
Male	Sucrose	3.46361	29.1314	30.0691	8.75955
Male	Sucrose	4.41081	34.9796	17.7736	6.21712
Male	Sucrose	3.94056	37.3893	21.9392	8.20293
Male	Sucrose	5.27093	20.9596	24.7595	5.18949
Male	Sucrose	3.76611	33.7582	15.8637	5.35531
Male	Sucrose	4.10878	38.1382	17.7854	6.78304
Male	Sucrose	4.6899	23.378	42.9951	10.0514
Male	Sucrose	4.25143	26.5852	32.0799	8.5285

## Sheet: Figure 3A
Figure 3A
Serum glycerol appearance before and after isoproterenol stimulation
Treatment	Sex	Time post IP isoproterenol	Glycerol
Sucrose	Male	0	0.0646578
Sucrose	Female	0	0.27547
Sucrose	Male	0	0.236716
Sucrose	Female	0	0.367293
Sucrose	Female	0	0.229558
Control	Female	0	0.175299
Control	Male	0	0.163253
Control	Male	0	0.167334
Control	Female	0	0.18782
Control	Female	0	0.179473
Control	Female	0	0.183647
Control	Male	0	0.204066
Control	Female	0	0.0959971
Sucrose	Female	0	0.183647
Sucrose	Male	0	0.102033
Sucrose	Male	0	0.261204
Sucrose	Male	0	0.138765
Control	Male	0	0.110196
Control	Male	0	0.175497
Control	Male	0	0.118358
Sucrose	Female	0	0.200342
Sucrose	Female	0	0.24208
Control	Male	0	0.163253
Control	Female	0	0.166952
Control	Male	0	0.125005
Control	Male	0	0.0862104
Sucrose	Male	0	0.240798
Sucrose	Male	0	0.261204
Sucrose	Female	0	0.283818
Control	Male	0	0.110196
Control	Female	0	0.137735
Control	Male	0	0.159171
Sucrose	Female	0	0.18782
Sucrose	Female	0	0.438248
Sucrose	Male	0	0.179578
Sucrose	Male	0	0.21631
Sucrose	Male	0	0.130602
Sucrose	Male	0	0.167334
Sucrose	Male	15	1.22419
Sucrose	Female	15	1.2104
Sucrose	Male	15	0.901971
Sucrose	Female	15	1.31057
Sucrose	Female	15	0.985014
Control	Female	15	0.830584
Control	Male	15	0.62036
Control	Male	15	0.461189
Control	Female	15	0.634416
Control	Female	15	0.655285
Control	Female	15	0.922407
Control	Male	15	0.542815
Control	Female	15	0.818063
Sucrose	Female	15	0.855627
Sucrose	Male	15	0.546896
Sucrose	Male	15	0.816263
Sucrose	Male	15	0.640767
Control	Male	15	0.706068
Control	Male	15	0.767287
Control	Male	15	0.55914
Sucrose	Female	15	0.926581
Sucrose	Female	15	0.989188
Control	Male	15	0.632604
Control	Female	15	0.726239
Control	Male	15	0.560368
Control	Male	15	0.57761
Sucrose	Male	15	0.787694
Sucrose	Male	15	1.03665
Sucrose	Female	15	1.06014
Control	Male	15	0.616279
Control	Female	15	0.534245
Control	Male	15	0.640767
Sucrose	Female	15	1.10605
Sucrose	Female	15	1.18536
Sucrose	Male	15	0.812182
Sucrose	Male	15	0.795856
Sucrose	Male	15	0.673417
Sucrose	Male	15	0.795856

[truncated: 31 more sheets: Figure 3B, Figure 3C, Figure 3D, Figure 3E, Figure 4A&B, Figure 4C, Figure 5A, Figure 5B, Figure 6A, Figure 6B, Figure 6C, Figure 6D, Figure 6E-F, H-I, Figure 6G, Suppl. Fig 1A, Suppl. Fig 1B, Suppl. Fig 2A, Suppl. Fig 2B, Suppl. Fig 2C, Suppl. Fig 2D …]
